# Supplementary material for: Isolation of Cysteine-Rich Peptides from Citrullus colocynthis
Source: Biomolecules. 2020 Sep 16;10(9):1326. doi: 10.3390/biom10091326 (PMC7565491; doi:10.3390/biom10091326)
Supplement: Supplementary file 1 [file biomolecules-10-01326-s001.zip]

Archive with 4 entries (3 files):
- biomolecules-917147-supplementary-proofreading/
- biomolecules-917147-supplementary-proofreading/Data 1.xlsx
- biomolecules-917147-supplementary-proofreading/Data 2.xlsx
- biomolecules-917147-supplementary-proofreading/Supplementary Materials.pdf
