# Supplementary material for: Isolation of Cysteine-Rich Peptides from Citrullus colocynthis
Source: Biomolecules. 2020 Sep 16;10(9):1326. doi: 10.3390/biom10091326 (PMC7565491; doi:10.3390/biom10091326)
Supplement: Supplementary file 1 [file biomolecules-10-01326-s001.zip › biomolecules-917147-supplementary-proofreading/Data 1.xlsx]

## Sheet: genomes
Organism
Penstemon grinnellii	GCA_000737425.1_ASM73742v1
Juglans mandshurica	GCA_002916435.1_m4v1
Nannochloris sp. X1	GCA_004335555.1_ASM433555v1
Picea abies	GCA_900067695.1_Pabies01
Dactylis glomerata	GCA_007115705.1_ASM711570v1
Coelastrella sp. M60	GCA_001630525.1_ASM163052v1
Populus alba	GCA_005239225.1_ASM523922v1
Bathycoccus prasinos	GCA_002220235.1_ASM222023v1
Cucurbita maxima	GCA_002738345.1_Cmax_1.0
Drosera capensis	GCA_001925005.1_ASM192500v1
Xerophyta viscosa	GCA_002076135.1_ASM207613v1
Asparagus setaceus	GCA_012295165.1_ASM1229516v1
Solanum lycopersicum	GCA_000188115.3_SL3.0
Stenocereus thurberi	GCA_002740465.1_Sthu_v1.3
Fragaria nipponica	GCA_000512025.1_FNI_r1.1
Gracilariopsis chorda	GCA_003194525.1_GraCho1.0
Ulva mutabilis	GCA_900538255.1_Ulvmu_WT_fa
Porphyra umbilicalis	GCA_002049455.2_P_umbilicalis_v1
Gossypium raimondii	GCA_000327365.1_Graimondii2_0
Mikania micrantha	GCA_009363875.1_ASM936387v1
Fragaria vesca	GCA_000184155.1_FraVesHawaii_1.0
Populus alba x Populus glandulosa	GCA_011022345.1_ASM1102234v1
Mucuna pruriens	GCA_003370565.1_ASM337056v1
Macarthuria australis	GCA_900322265.1_ASM90032226v1
Erythranthe guttata	GCA_000504015.1_Mimgu1_0
Galium porrigens	GCA_012274505.1_ASM1227450v1
Nelumbo nucifera	GCA_000365185.2_Chinese_Lotus_1.1
Jaltomata sinuosa	GCA_003996215.1_ASM399621v1
Chara braunii	GCA_003427395.1_Cbr_1.0
Quercus robur	GCA_900291515.1_Q_robur_v1
Nicotiana obtusifolia	GCA_002018475.1_NIOBT.version3
Avena sativa	GCA_002943605.1_RSPBVictoria1.0
Chlorella sp. A99	GCA_003063905.1_ASM306390v1
Dryas drummondii	GCA_003254865.1_ASM325486v1
Macleaya cordata	GCA_002174775.1_MC_HNAU_1.0
Citrus hindsii	GCA_004802465.1_ASM480246v1
Fragaria x ananassa	GCA_000511835.1_FAN_r1.1
Liriodendron chinense	GCA_003013855.2_NJFU_Lchi_2.0
Dioscorea dumetorum	GCA_902712375.1_D_dumetorum_v1.0
Gossypium longicalyx	GCA_010883175.1_Longicalyx_V5.0
Hevea brasiliensis	GCA_001654055.1_ASM165405v1
Sorghum bicolor	GCA_000003195.3_Sorghum_bicolor_NCBIv3
Chlamydomonas sp. WS3	GCA_004335755.1_ASM433575v1
Ostreococcus sp. SAG12	GCA_009618245.1_ASM961824v1
Genlisea aurea	GCA_000441915.1_GenAur_1.0
Bassia scoparia	GCA_008642245.1_CSU_KoSco_1.0
Eleusine indica	GCA_003369855.1_ASM336985v1
Morella rubra	GCA_003952965.1_Mru_ZJU_1.01
Cuscuta campestris	GCA_900332095.1_ASM90033209v1
Rhodamnia argentea	GCA_900635035.1_Rarg10x-PRISCAF
Nicotiana glauca	GCA_002930595.1_NicGla1.0
Mamiellophyceae sp. 2017MT	GCA_004115355.1_Halite_2017MT
Coccomyxa sp. SUA001	GCA_001244535.1_ASM124453v1
Juglans sigillata	GCA_003123805.1_ASM312380v1
Gonium pectorale	GCA_001584585.1_ASM158458v1
Eucalyptus grandis	GCA_000612305.1_Egrandis1_0
Capsicum annuum	GCA_000710875.1_Pepper_Zunla_1_Ref_v1.0
Saccharum hybrid cultivar	GCA_900465005.1_MTP
Oropetium thomaeum	GCA_001182835.1_Oropetium_genomic_20141112
Fraxinus velutina	GCA_902837555.1_FRAX13-0.1
Chlorella sp. CH2018	GCA_009928355.1_ASM992835v1
Primula veris	GCA_000788445.1_ASM78844v1
Bathycoccus sp. TOSAG39-1	GCA_900128745.1_TOSAG39-1
Euphorbia esula	GCA_002919075.1_ASM291907v1
Sedum album	GCA_006409495.1_Sedum_album_v3
Pterocarya stenoptera	GCA_003123785.1_ASM312378v1
Nicotiana undulata	GCA_005239495.1_ASM523949v1
Theobroma cacao	GCA_000208745.2_Criollo_cocoa_genome_V2
Crucihimalaya himalaica	GCA_004349715.1_ASM434971v1
Purshia tridentata	GCA_003254885.1_ASM325488v1
Coccomyxa sp. LA000219	GCA_000812005.1_ASM81200v1
Micractinium conductrix	GCA_002245815.2_ASM224581v2
Pereskia humboldtii	GCA_002740485.1_Phum_v1.3
Dendrobium officinale	GCA_001605985.1_ASM160598v1
Casuarina glauca	GCA_003255045.1_ASM325504v1
Luffa aegyptiaca	GCA_012295205.1_ASM1229520v1
Rosa x damascena	GCA_001662545.1_ASM166254v1
Chloroidium sp. JM	GCA_004335615.1_ASM433561v1
Eutrema heterophyllum	GCA_002933915.1_ASM293391v1
Calamus simplicifolius	GCA_900491605.1_Calamus_simplicifolius
Oryza minuta	GCA_000632695.1_ASM63269v1
Rosa lucieae	GCA_006954505.1_ILVO_Rwic_1.0
Catharanthus roseus	GCA_000949345.1_ASM94934v1
Linum bienne	GCA_010665285.1_ASM1066528v1
Solanum chilense	GCA_006013705.1_ASM601370v1
Sesamum indicum	GCA_000512975.1_S_indicum_v1.0
Scenedesmus sp. ARA	GCA_004335915.1_ASM433591v1
Humulus lupulus	GCA_000831365.1_hl_SW_version_1.0.fasta
Ostreococcus mediterraneus	GCA_012295225.1_ASM1229522v1
Chloropicon primus	GCA_007859695.1_ASM785969v1
Rafflesia leonardi	GCA_009866635.1_R_leonardi_Masurca_1
Acer yangbiense	GCA_008009225.1_AYv1.1
Dioscorea alata	GCA_002904275.2_ASM290427v2
Ipomoea purpurea	GCA_009835305.1_UM_IpPur_1.0
Chlorella variabilis	GCA_000147415.1_v_1.0
Auxenochlorella protothecoides	GCA_000733215.1_ASM73321v1
Silphium perfoliatum	GCA_900538075.1_Sp_tGBS_contigs
Aquilaria sinensis	GCA_005392925.1_SCBG_Asin_1.0
Metrosideros polymorpha	GCA_001662345.1_Mpo_1.0
Rhizophora apiculata	GCA_900174605.1_Rap_scaffold_v2
Solanum pennellii	GCA_001406875.2_SPENNV200
Klebsormidium nitens	GCA_000708835.1_ASM70883v1
Iberis pinnata	GCA_900406425.1_ASM90040642v1
Chlamydomonas reinhardtii	GCA_000002595.3_Chlamydomonas_reinhardtii_v5.5
Asparagus officinalis	GCA_001876935.1_Aspof.V1
Nissolia schottii	GCA_003254905.1_ASM325490v1
Arabidopsis halleri	GCA_900078215.1_Ahal2.2
Pseudotsuga menziesii	GCA_001517045.1_DougFir1.0
Quercus mongolica	GCA_011696235.1_ASM1169623v1
Ulmus americana	GCA_010015005.1_ASM1001500v1
Gossypium thurberi	GCA_004027125.1_Gothu_v1
Dunaliella sp. YS1	GCA_004335685.1_ASM433568v1
Eugenia uniflora	GCA_004012085.1_ASM401208v1
Eragrostis tef	GCA_000970635.1_ASM97063v1
Chlamydomonas sp. 3222	GCA_004335795.1_ASM433579v1
Noccaea goesingensis	GCA_900406475.1_ASM90040647v1
Solanum pimpinellifolium	GCA_003660305.1_KAUST_Spi-LA0480_1.0
Populus trichocarpa	GCA_000002775.3_Pop_tri_v3
Cucurbita argyrosperma	GCA_004115005.1_ASM411500v1
Eucalyptus camaldulensis	GCA_000260855.1_EUC_r1.0
Gossypium australe	GCA_005393395.2_CCRI_HENU_Gaus_1.1
Aristotelia chilensis	GCA_008921755.1_MAQUI01
Euclidium syriacum	GCA_900116095.1_Euclidium_syriacum.MPIPZ.v1
Solanum pinnatisectum	GCA_009887355.1_ASM988735v1
Nicotiana sylvestris	GCA_000393655.1_Nsyl
Stevia rebaudiana	GCA_009936405.1_ASM993640v1
Marchantia polymorpha	GCA_003032435.1_Marchanta_polymorpha_v1
Triticum turgidum	GCA_900231445.1_Svevo.v1
Bathycoccus sp. SAG2	GCA_009618095.1_ASM961809v1
Citrus clementina	GCA_000493195.1_Citrus_clementina_v1.0
Ensete ventricosum	GCA_000818735.3_Bedadeti_annotated
Arabis alpina	GCA_900128785.1_MPIPZ.v5
Eragrostis curvula	GCA_007726485.1_CERZOS_E.curvula1.0
Carica papaya	GCA_000150535.1_Papaya1.0
Trifolium pratense	GCA_900292005.1_Trifolium_pratense_genome_v3
Casuarina equisetifolia	GCA_003795335.1_ASM379533v1
Erysimum pusillum	GCA_900406355.1_ASM90040635v1
Datisca glomerata	GCA_003255025.1_ASM325502v1
Mesotaenium endlicherianum	GCA_009602735.1_ASM960273v1
uncultured Bathycoccus	GCA_000259855.1_ASM25985v1
Biscutella auriculata	GCA_900406285.1_ASM90040628v1
Fagopyrum esculentum	GCA_004303065.1_Fesc_l3
Physaria fendleri	GCA_900406525.1_ASM90040652v1
Arabidopsis arenosa	GCA_902850255.1_pseudohap_a_tetraploid
Persea americana	GCA_002908915.1_Hass1.0
Biscutella laevigata	GCA_900406315.1_Biscutella_longifolia
Pinus lambertiana	GCA_001447015.2_Sugar_pine_JHU_assembly
Populus simonii	GCA_007827005.2_Populus_simonii_2.0
Macropodium nivale	GCA_900406455.1_ASM90040645v1
Kappaphycus alvarezii	GCA_002205965.2_ASM220596v2
Parasponia andersonii	GCA_002914805.1_PanWU01x14_asm01
Eudorina sp. 2006-703-Eu-15	GCA_003117195.1_EudorinaFemale_1.0
Penstemon cyananthus	GCA_000281005.1_ASM28100v1
Fraxinus angustifolia	GCA_902829175.1_FRAX01-0.1
Zoysia japonica	GCA_001602275.1_ASM160227v1
Stichococcus bacillaris	GCA_010646915.1_ASM1064691v1
Quillaja saponaria	GCA_003338715.1_Draft.Quillaja.v1.0
Argania spinosa	GCA_003260245.1_arg_spin_01
Solanum bukasovii	GCA_009849815.1_ASM984981v1
Dorcoceras hygrometricum	GCA_001598015.1_Boea_hygrometrica.v1
Phaseolus vulgaris	GCA_000499845.1_PhaVulg1_0
Zingiber officinale	GCA_011317585.1_ASM1131758v1
Micromonas sp. SAG6	GCA_009618155.1_ASM961815v1
Chlorella sorokiniana	GCA_003130725.1_ASM313072v1
Boechera puberula	GCA_900406335.1_ASM90040633v1
Juglans regia	GCA_001411555.1_wgs.5d
Capsella bursa-pastoris	GCA_001974645.1_C_bursa_pastoris_nuclear_genome_v1
Gastrodia elata	GCA_002966915.1_ASM296691v1
Dioscorea rotundata	GCA_002240015.2_TDr96_F1_Pseudo_Chromosome_v1.0
Capsicum chinense	GCA_002271895.2_ASM227189v2
Ananas comosus	GCA_001540865.1_ASM154086v1
Musa itinerans	GCA_001649415.1_ASM164941v1
Vigna radiata	GCA_000741045.2_Vradiata_ver6
Larix sibirica	GCA_004151065.1_LarixSibirica0.1
Cucurbita pepo	GCA_002806865.2_ASM280686v2
Oryza rufipogon	GCA_000817225.1_OR_W1943
Micromonas sp. ASP10-01a	GCA_001430725.1_ASM143072v1
Haematococcus lacustris	GCA_003970955.1_ASM397095v1
Vitis vinifera	GCA_000003745.2_12X
Solanum clarkiae	GCA_011800125.1_ASM1180012v1
Chlorophyta sp.	GCA_007760615.1_ASM776061v1
Coccomyxa subellipsoidea	GCA_000258705.1_Coccomyxa_subellipsoidae_v2.0
Coffea canephora	GCA_900059795.1_AUK_PRJEB4211_v1
Monoraphidium neglectum	GCA_000611645.1_mono_v1
Oryza brachyantha	GCA_000231095.2_Oryza_brachyantha.v1.4b
Spinacia oleracea	GCA_002007265.1_ASM200726v1
Trifolium repens	GCA_005869975.1_AgR_To_v5
Prunus mume	GCA_000346735.1_P.mume_V1.0
Olea europaea	GCA_002742605.1_O_europaea_v1
Cephalotus follicularis	GCA_001972305.1_Cfol_1.0
Cenchrus americanus	GCA_002174835.2_ASM217483v2
Nicotiana paniculata	GCA_005239505.1_ASM523950v1
Pyropia yezoensis	GCA_009829735.1_ASM982973v1
Nicotiana otophora	GCA_000715115.1_Noto
Fragaria nilgerrensis	GCA_010134655.1_ASM1013465v1
Ipomoea trifida	GCA_003576665.1_ASM357666v1
Utricularia reniformis	GCA_009725065.1_Urenif-v1
Geum urbanum	GCA_900236755.1_G_urb_d1
Arabidopsis thaliana	GCA_000001735.2_TAIR10.1
Cochlearia officinalis	GCA_900406305.1_ASM90040630v1
Eutrema salsugineum	GCA_000478725.1_Eutsalg1_0
Pistacia vera	GCA_008641045.1_PisVer_v2
Quercus lobata	GCA_001633185.2_ValleyOak3.0
Lepidium africanum	GCA_900406405.1_ASM90040640v1
Zoysia pacifica	GCA_001602315.1_ASM160231v1
Magnolia ashei	GCA_003571905.1_ASM357190v1
Papaver somniferum	GCA_003573695.1_ASM357369v1
Solanum x curtilobum	GCA_009849645.1_ASM984964v1
Tetrabaena socialis	GCA_002891735.1_TetSoc1
Beta patula	GCA_005862465.1_Bpat-1.0.1
Toxicodendron radicans	GCA_009867345.1_ASM986734v1
Solanum stenotomum	GCA_009849865.1_ASM984986v1
Setaria italica	GCA_000263155.2_Setaria_italica_v2.0
Durio zibethinus	GCA_002303985.1_Duzib1.0
Morus alba	GCA_012066045.1_ASM1206604v1
Porphyridium purpureum	GCA_000397085.1_Porphyridium_purpureum
Rhazya stricta	GCA_001752375.1_RHA1.0
Betula nana	GCA_000327005.1_ASM32700v1
Chlamydomonas sp. WS7	GCA_004335715.1_ASM433571v1
Solanum phureja	GCA_009849755.1_ASM984975v1
Raddia distichophylla	GCA_005191435.1_ASM519143v1
Isoetes engelmannii	GCA_011763485.1_ASM1176348v1
Nicotiana benthamiana	GCA_000723945.1_Ni_ben
Arachis hypogaea	GCA_003086295.2_arahy.Tifrunner.gnm1.KYV3
Cinnamomum micranthum	GCA_003546025.1_ASBRC_Ckan_1.0
Selaginella moellendorffii	GCA_000143415.2_v1.0
Apium graveolens	GCA_009905375.1_ASM990537v1
Gossypioides kirkii	GCA_005610355.1_ASM561035v1
Raphanus sativus	GCA_000801105.2_Rs1.0
Fraxinus pennsylvanica	GCA_902829155.1_FRAX10-0.1
Berberis thunbergii	GCA_003290165.1_B.thun_GenomeAssembly_v1
Aurinia saxatilis	GCA_900406295.1_Alyssum_saxatile
Oryza longistaminata	GCA_001514335.2_ASM151433v2
Lupinus angustifolius	GCA_001865875.1_LupAngTanjil_v1.0
Phyllostachys edulis	GCA_011038535.1_ASM1103853v1
Brassica oleracea	GCA_000695525.1_BOL
Andrographis paniculata	GCA_004354405.1_ASM435440v1
Puccinellia tenuiflora	GCA_012064385.1_Puccinellia_tenuiflora_refer_1.0
Raphanus raphanistrum	GCA_000769845.1_ASM76984v1
Mychonastes homosphaera	GCA_009193075.1_ASM919307v1
Solanum x juzepczukii	GCA_009849685.1_ASM984968v1
Turritis glabra	GCA_900406565.1_ASM90040656v1
Ficus carica	GCA_002002945.1_F.carica_assembly01
Yamagishiella unicocca	GCA_003116995.1_YamagishiellaPlus_1.0
Vitis cinerea x Vitis riparia	GCA_001282645.1_BoeWGS1.0
Oryza glaberrima	GCA_000147395.2_Oryza_glaberrima_V1
Solanum verrucosum	GCA_900185145.1_discovar-mp-dt-bn
Amaranthus tuberculatus	GCA_000180655.1_ASM18065v1
Vitis x labruscana x Vitis vinifera	GCA_008326845.1_VSMuph_r1.0
Rosa chinensis	GCA_002994745.2_RchiOBHm-V2
Malus domestica	GCA_002114115.1_ASM211411v1
Vitis labrusca	GCA_011039315.1_ASM1103931v1
Ricinus communis	GCA_000151685.2_JCVI_RCG_1.1
Embelia ribes	GCA_001753735.1_Embelia_ribes_ER1_v1
Pogostemon cablin	GCA_003675935.1_DSBC_Pcab_1.0
Raparia bulbosa	GCA_900406535.1_ASM90040653v1
Trichopus zeylanicus	GCA_005019695.1_DCB_TZT_HYBRID.1.1
Prototheca ciferrii	GCA_003613005.1_ASM361300v1
Eragrostis nindensis	GCA_012490785.1_MSU_Enin_2.1
Atalantia buxifolia	GCA_002013935.1_ASM201393v1
Prototheca bovis	GCA_003612995.1_ASM361299v1
Trifolium medium	GCA_003490085.1_ASM349008v1
Prototheca zopfii	GCA_003612995.1_ASM361299v1
Galdieria sulphuraria	GCA_000341285.1_ASM34128v1
Juglans microcarpa x Juglans regia	GCA_004785585.1_JrSerr_v1.0
Heliophila coronopifolia	GCA_900406365.1_ASM90040636v1
Carya illinoinensis	GCA_011037805.1_ASM1103780v1
Gossypium mustelinum	GCA_007990455.1_Gossypium_mustelinum_v1.1
Sequoiadendron giganteum	GCA_007115665.1_SEGI.1.0
Solanum arcanum	GCA_000612985.1_Soarc10
Hordeum vulgare	GCA_901482405.1_Assembly_for_barley_cultivar_Morex_v1.0
Calotropis procera	GCA_004801955.1_ASM480195v1
Citrus sinensis	GCA_000317415.1_Csi_valencia_1.0
Echium plantagineum	GCA_003412495.2_ASM341249v2
Juglans hindsii	GCA_003123825.1_ASM312382v1
Eperua falcata	GCA_900006205.1_EF_Genome
Avicennia marina	GCA_900174615.1_Ama_scaffold_v2
Microtea debilis	GCA_900322245.1_ASM90032224v1
Auxenochlorella pyrenoidosa	GCA_001430745.1_ASM143074v1
Cuscuta australis	GCA_003260385.1_Cau_v1.0
Simmondsia chinensis	GCA_900322235.1_ASM90032223v1
Arabidopsis lyrata	GCA_000004255.1_v.1.0
Pinus sylvestris	GCA_900143225.1_FinPunk_mtDNA_Assembly
Fraxinus latifolia	GCA_902829145.1_FRAX05-0.1
Amaranthus hypochondriacus	GCA_000753965.1_AHP_1.0
Botryococcus braunii	GCA_002005505.1_B_braunii_Showa_v1
Zizania latifolia	GCA_000418225.1_Zizania_latifolia_v01
Primula vulgaris	GCA_001077355.1_ASM107735v1
Arachis ipaensis	GCA_000816755.2_Araip1.1
Silene latifolia	GCA_003260165.1_S_latifolia_v1.0
Selaginella tamariscina	GCA_003024785.1_ASM302478v1
Camellia sinensis	GCA_004153795.2_AHAU_CSS_2
Sonneratia alba	GCA_900174645.1_Sal_scaffold_v2
Oryza officinalis	GCA_000717455.1_O._officinalis_chromosome_3_short_arm
Malus baccata	GCA_006547085.1_Malus_baccata_v1.0
Utricularia gibba	GCA_002189035.1_U_gibba_v2
Dunaliella salina	GCA_002284615.1_Dsal_v1.0
Sequoia sempervirens	GCA_007258455.1_SESE.1.0
Rhododendron williamsianum	GCA_009746105.1_ASM974610v1
Gossypium tomentosum	GCA_007990485.1_Gossypium_tomentosum_v1.1
Foeniculum vulgare	GCA_003724115.1_FoenVul1.0
Boechera stricta	GCA_002079875.1_Bstricta_278_v1
Penstemon davidsonii	GCA_000280985.1_ASM28098v1
Nicotiana rustica	GCA_005239535.1_ASM523953v1
Arabis nemorensis	GCA_902206195.3_Arabis_nemorensis_1.0_pseudo-chromsomes_annotated
Glycine tomentella	GCA_007407185.1_G_tom_03Nov2016_Ncxrf_filtered
Dianthus caryophyllus	GCA_000512335.1_DCA_r1.0
Vitis aestivalis	GCA_001562795.1_VitisNorton_MSU1.0
Eutrema yunnanense	GCA_002933935.1_ASM293393v1
Solanum americanum	GCA_900188915.1_S._americanum_SMRT_RenSeq_Geneious_R8
Oryza punctata	GCA_000573905.1_Oryza_punctata_v1.2
Cynara cardunculus	GCA_001531365.1_CcrdV1
Citrus x paradisi x Citrus trifoliata	GCA_001929425.1_WD23_11_assembly_v1
Oryza coarctata	GCA_009761635.1_OrCoar_V1
Kalanchoe fedtschenkoi	GCA_002312845.1_K_fedtschenkoi_M2_v1
Corylus avellana	GCA_901000735.1_Tom2_Illumina_only
Monotropa hypopitys	GCA_002855965.1_monotropa1.0
Handroanthus impetiginosus	GCA_002762385.1_Himp0.1
Kernera saxatilis	GCA_900406395.1_ASM90040639v1
Trebouxia sp. A1-2	GCA_008636185.1_ASM863618v1
Pseudoturritis turrita	GCA_900406555.1_ASM90040655v1
Ipomoea nil	GCA_001879475.1_Asagao_1.1
Isatis lusitanica	GCA_900406415.1_ASM90040641v1
Scenedesmus quadricauda	GCA_002317545.1_ASM231754v1
Colocasia esculenta	GCA_009445465.1_ASM944546v1
Limeum aethiopicum	GCA_901111325.1_Limeum_aethiopicum_v1
Galdieria phlegrea	GCA_006232345.1_ASM623234v1
Isatis tinctoria	GCA_900406385.1_ASM90040638v1
Pyrus x bretschneideri	GCA_000315295.1_Pbr_v1.0
Corchorus olitorius	GCA_001974825.1_COLO4_1.0
Micromonas sp. SAG7	GCA_009618165.1_ASM961816v1
Citrus cavaleriei	GCA_002013975.2_ASM201397v2
Lactuca sativa	GCA_002870075.1_Lsat_Salinas_v7
Prototheca wickerhamii	GCA_003255715.1_ASM325571v1
Herrania umbratica	GCA_002168275.2_ASM216827v2
Caryocar brasiliense	GCA_004918865.1_Cbr_v1.0
Scenedesmus sp. ARA3	GCA_004335835.1_ASM433583v1
Artemisia annua	GCA_003112345.1_ASM311234v1
Kewa caespitosa	GCA_900322205.1_ASM90032220v1
Pharnaceum exiguum	GCA_900322385.1_ASM90032238v1
Micromonas pusilla	GCA_000151265.1_Micromonas_pusilla_CCMP1545_v2.0
Dunaliella sp. RO	GCA_004335775.1_ASM433577v1
Amborella trichopoda	GCA_000471905.1_AMTR1.0
Pyropia haitanensis	GCA_008729055.1_OUC_PyHait
Oryza sativa	GCA_001433935.1_IRGSP-1.0
Carnegiea gigantea	GCA_002740515.1_SGP5_Cgig_v1.3
Brassica cretica	GCA_003260655.1_B_cretica_A_v2
Solanum commersonii	GCA_001239805.1_ASM123980v1
Pyrus betulifolia	GCA_007844245.1_ASM784424v1
Physcomitrella patens	GCA_000002425.2_Phypa_V3
Eschscholzia californica	GCA_002897215.1_ECA_r1.0
Conringia planisiliqua	GCA_900108845.1_Conringia_planisiliqua.v1
Vachellia collinsii	GCA_006871305.1_Vcoll-BR_v1
Setaria viridis	GCA_005286985.1_Setaria_viridis_v2.0
Lotus japonicus	GCA_000181115.2_Lj3.0
Ocimum tenuiflorum	GCA_001278415.1_OciTen1.0
Juglans cathayensis	GCA_003122765.1_ASM312276v1
Selaginella kraussiana	GCA_001021135.1_ASM102113v1
Picea engelmannii	GCA_009831015.1_Se404-851_v1
Chlamydomonas sp. 3112	GCA_004335865.1_ASM433586v1
Leersia perrieri	GCA_000325765.3_Lperr_V1.4
Ulva prolifera	GCA_004138255.1_ASM413825v1
Carex littledalei	GCA_011114355.1_ASM1111435v1
Arabis nordmanniana	GCA_001484925.1_ASM148492v1
Chlamydomonas applanata	GCA_001662365.1_Cap_assembly01
Cannabis sativa	GCA_003417725.2_ASM341772v2
Barbarea vulgaris	GCA_001920985.1_ASM192098v1
Solanum chaucha	GCA_009849625.1_ASM984962v1
Trebouxia gelatinosa	GCA_000818905.1_ASM81890v1
Erysimum cheiranthoides	GCA_011420285.1_BTI_Eche1.2
Tarenaya hassleriana	GCA_000463585.1_ASM46358v1
Picochlorum costavermella	GCA_011316045.1_ASM1131604v1
Chamaecrista fasciculata	GCA_003254925.1_ASM325492v1
Echinochloa crus-galli	GCA_900205405.1_ASM90020540v1
Benincasa hispida	GCA_009727055.1_ASM972705v1
Aquilaria agallochum	GCA_000696445.1_Aquilaria_agallocha_v1
Nicotiana knightiana	GCA_005239525.1_ASM523952v1
Picea sitchensis	GCA_010110895.1_Q903_v1
Azadirachta indica	GCA_000439995.3_AzaInd2.1
Silybum marianum	GCA_001541825.1_ASM154182v1
Picochlorum sp. BH-2019	GCA_009650465.1_LANLv1
Saccharum spontaneum	GCA_003544955.1_Sspon.HiC_chr_asm
Trebouxia sp. TZW2008	GCA_002118135.1_TrTZW2008_1.0
Camelina sativa	GCA_000633955.1_Cs
Psidium guajava	GCA_002914565.1_Guava1.0
Vitis riparia x Vitis cinerea	GCA_900538005.1_BoeWGS1.0
Helianthus annuus	GCA_002127325.1_HanXRQr1.0
Morus notabilis	GCA_000414095.2_ASM41409v2
Nicotiana attenuata	GCA_001879085.1_NIATTr2
Zostera nigricaulis	GCA_009812395.1_DU_Znig_v1
Salvia splendens	GCA_004379255.1_SspV1
Triticum aestivum	GCA_900519105.1_iwgsc_refseqv1.0
Micromonas sp. SAG5	GCA_009618055.1_ASM961805v1
Solanum ahanhuiri	GCA_009849805.1_ASM984980v1
Volvox carteri	GCA_000143455.1_v1.0
Ficus erecta	GCA_008635985.1_FER_r1.1
Corrigiola litoralis	GCA_901111285.1_Corrigiola_litoralis_v1
Pontederia paniculata	GCA_001647135.1_ASM164713v1
Cicer reticulatum	GCA_003689015.2_ASM368901v2
Mimosa pudica	GCA_003254945.1_ASM325494v1
Cissus quadrangularis	GCA_002878655.1_ASM287865v1
Aquilegia coerulea	GCA_002738505.1_Aquilegia_coerulea_v1
Pisum sativum	GCA_003013575.1_ASM301357v1
Apostasia shenzhenica	GCA_002786265.1_ASM278626v1
Luffa acutangula	GCA_012295215.1_ASM1229521v1
Cucumis sativus	GCA_000004075.2_ASM407v2
Leavenworthia alabamica	GCA_000411055.1_VEGI_LA_v_1.0
Picochlorum sp. SENEW3	GCA_000876415.1_ASM87641v1
Panicum hallii	GCA_002211085.2_PHallii_v3.1
Chlorella sp. Dachan	GCA_006782975.1_ASM678297v1
Eichhornia paniculata	GCA_001647135.1_ASM164713v1
Capsella rubella	GCA_000375325.1_Caprub1_0
Chloromonas sp. AAM2	GCA_004335635.1_ASM433563v1
Chondrus crispus	GCA_000350225.2_ASM35022v2
Mesostigma viride	GCA_004000685.1_MeVI296_assembly3
Prototheca stagnorum	GCA_002794665.1_JCM_9641_assembly_v001
Chlamydomonas asymmetrica	GCA_001662385.1_Cas_assembly01
Macadamia integrifolia	GCA_900631585.1_Macadamia_Integrifolia_v2
Ostreococcus tauri	GCA_000214015.2_version_140606
Penstemon centranthifolius	GCA_000737435.1_ASM73743v1
Sinapis alba	GCA_012274485.1_DRMR_INDIA_Salba1.0
Arachis monticola	GCA_003063285.2_ASM306328v2
Dunaliella sp. WIN1	GCA_004335645.1_ASM433564v1
Santalum album	GCA_002911635.1_ASM291163v1
Moringa oleifera	GCA_009801145.1_ASM980114v1
Oryza meridionalis	GCA_000338895.2_Oryza_meridionalis_v1.3
Ostreococcus sp. lucimarinus	GCA_000092065.1_ASM9206v1
Monoraphidium sp. 549	GCA_002814315.1_ASM281431v1
Cicer arietinum	GCA_000331145.1_ASM33114v1
Chlorokybus atmophyticus	GCA_009103225.1_ASM910322v1
Eucalyptus pauciflora	GCA_007663325.1_ASM766332v1
Linum usitatissimum	GCA_000224295.2_ASM22429v2
Chlorella sp. KRBP	GCA_004335735.1_ASM433573v1
Tetradesmus obliquus	GCA_900108755.1_sob1
Oryza meyeriana	GCA_005223365.1_ASM522336v1
Salix brachista	GCA_009078335.1_ASM907833v1
Dichanthelium oligosanthes	GCA_001633215.2_ASM163321v2
Brassica juncea	GCA_001687265.1_Brassica_juncea_var_tumida_T84-66_v1
Desmodesmus armatus	GCA_007449985.1_DaSE107_hybrid_PB-I
Oryza barthii	GCA_000182155.3_O.barthii_v1.3
Physaria ovalifolia	GCA_900406505.1_ASM90040650v1
Fragaria iinumae	GCA_000511975.1_FII_r1.1
Viola pubescens	GCA_002752925.1_violet_k79_twolib_greater_than_500bp
Digenea simplex	GCA_004798425.1_ASM479842v1
Vanilla planifolia	GCA_004338375.1_Vapla0.1.4
Aethionema arabicum	GCA_000411095.1_VEGI_AA_v_1.0
Diospyros lotus	GCA_000774125.1_ASM77412v1
Tetradesmus acuminatus	GCA_902809745.1_Scenedesmus_acuminatus_SAG_38.81
Cymbomonas tetramitiformis	GCA_001247695.1_ASM124769v1
Triticum urartu	GCA_003073215.1_Tu2.0
Castanea mollissima	GCA_000763605.1_ASM76360v1
Chenopodium suecicum	GCA_001687025.1_ASM168702v1
Citrus medica	GCA_002013955.2_C_medica_denovo_2
Syzygium oleosum	GCA_900635055.1_Sole10x-PRISCAF
Eruca vesicaria	GCA_902460325.1_Eruca_sativa
Jatropha curcas	GCA_000696525.1_JatCur_1.0
Carpinus fangiana	GCA_006937295.1_ASM693729v1
Juglans nigra	GCA_003123865.1_ASM312386v1
Trema orientale	GCA_002914845.1_TorRG33x02_asm01
Scutellaria baicalensis	GCA_005771605.1_ASM577160v1
Vicia faba	GCA_001375635.1_VfEP_Reference-Unigene
Arachis duranensis	GCA_000817695.2_Aradu1.1
Aegilops tauschii	GCA_001957025.1_Aet_MR_1.0
Citrus maxima	GCA_002006925.1_ASM200692v1
Haematococcus sp. NG2	GCA_004335575.1_ASM433557v1
Nicotiana tabacum	GCA_000715135.1_Ntab-TN90
Scenedesmus vacuolatus	GCA_004764505.1_UFZ-Svac-1.0
Prunus avium	GCA_002207925.1_PAV_r1.0
Sporobolus alterniflorus	GCA_008808055.1_ASM880805v1
Brassica napus	GCA_000686985.2_Bra_napus_v2.0
Dunaliella sp. M2	GCA_004335885.1_ASM433588v1
Fragaria nubicola	GCA_000511995.1_FNU_r1.1
Glycine max	GCA_000004515.4_Glycine_max_v2.1
Fraxinus sieboldiana	GCA_902829165.1_FRAX12-0.1
Spergula arvensis	GCA_901111335.1_Spergula_arvensis_v1
Lepidium aucheri	GCA_900406435.1_ASM90040643v1
Ziziphus jujuba	GCA_000826755.1_ZizJuj_1.1
Prosopis alba	GCA_004799145.1_ASM479914v1
Codonopsis pilosula	GCA_004523855.1_ASM452385v1
Iberis amara	GCA_900406375.1_ASM90040637v1
Phoenix dactylifera	GCA_000413155.1_DPV01
Dioscorea sansibarensis	GCA_900631875.1_DioSan_Chloro
Bathycoccus sp. SAG1	GCA_009618075.1_ASM961807v1
Odontarrhena argentea	GCA_900406245.1_Illumina_short-read_assembly_of_Alyssum_argenteum
Lindernia brevidens	GCA_004919715.1_ASM491971v1
Gossypium hirsutum	GCA_000987745.1_ASM98774v1
Picochlorum sp. celeri	GCA_010909725.1_ASM1090972v1
Cercis canadensis	GCA_003255065.1_ASM325506v1
Oenanthe javanica	GCA_008931105.1_ASM893110v1
Artocarpus camansi	GCA_002024485.1_Acamansi1.0
Arabis montbretiana	GCA_001484125.1_ASM148412v1
Asclepias syriaca	GCA_002018285.1_ASM201828v1
Raphidocelis subcapitata	GCA_003203535.1_Rsub_1.0
Kokia drynarioides	GCA_002814295.1_KokDry1
Lophocereus schottii	GCA_002740545.1_Lsch_v1.3
Prunus persica	GCA_000346465.2_Prunus_persica_NCBIv2
Pyrus ussuriensis x Pyrus communis	GCA_008932095.1_ASM893209v1
Gossypium arboreum	GCA_000612285.2_Gossypium_arboreum_v1.0
Beta vulgaris	GCA_000511025.2_RefBeet-1.2.2
Brassica nigra	GCA_001682895.1_ASM168289v1
Characiochloris sp. AAM3	GCA_004335845.1_ASM433584v1
Chlorella sp. ArM0029B	GCA_002896455.3_ArM29Bkp_1312
Digitaria exilis	GCA_902806635.1_CM05836_v1.1
Penstemon barbatus	GCA_003313485.1_Duke_Pbarb_2016
Spirodela polyrhiza	GCA_001981405.1_ASM198140v1
Citrullus lanatus	GCA_000238415.1_CiLa_1.0
Hordeum pubiflorum	GCA_000582825.1_Hordeum_pubiflorum_assembly1
Primulina huaijiensis	GCA_012295235.1_ASM1229523v1
Sisymbrium altissimum	GCA_900406495.1_ASM90040649v1
Platycodon grandiflorus	GCA_004681165.1_RDA_PgrJ_v1
Nothapodytes nimmoniana	GCA_002091855.1_Nnimmo_assembly01
Boehmeria nivea	GCA_002937015.1_ASM293701v1
Spatholobus suberectus	GCA_004329165.1_ASM432916v1
Cicer echinospermum	GCA_002896215.2_S2Drd065_v0.5
Tetraselmis striata	GCA_006384855.1_TSEL_PacBio_SMRT
Coffea arabica	GCA_003713225.1_Cara_1.0
Nyssa sinensis	GCA_008638375.1_ASM863837v1
Coix lacryma-jobi	GCA_009763385.1_ASM976338v1
Picocystis sp. ML	GCA_003665715.1_OU_Pico_1.0
Erysimum cheiri	GCA_900406345.1_ASM90040634v1
Carya cathayensis	GCA_011037825.1_ASM1103782v1
Solanum tuberosum	GCA_000226075.1_SolTub_3.0
Populus euphratica	GCA_000495115.1_PopEup_1.0
Quercus suber	GCA_002906115.1_CorkOak1.0
Ruellia speciosa	GCA_001909325.1_Rspec1.0
Chenopodium pallidicaule	GCA_001687005.1_ASM168700v1
Punica granatum	GCA_002201585.1_ASM220158v1
Thinopyrum elongatum	GCA_011799875.1_ASM1179987v1
Phalaenopsis hybrid cultivar	GCA_002079205.1_ASM207920v1
Picochlorum sp. soloecismus	GCA_002818215.1_ASM281821v1
Brassica rapa	GCA_000309985.2_ASM30998v2
Eleusine coracana	GCA_002180455.1_ASM218045v1
Oryza glumipatula	GCA_000576495.1_Oryza_glumaepatula_v1.5
Cajanus cajan	GCA_000340665.1_C.cajan_V1.0
Zea mays	GCA_000005005.6_B73_RefGen_v4
Cucurbita moschata	GCA_002738365.1_Cmos_1.0
Daucus carota	GCA_001625215.1_ASM162521v1
Phalaenopsis aphrodite	GCA_003013225.1_ASM301322v1
Alnus glutinosa	GCA_003254965.1_ASM325496v1
Erigeron canadensis	GCA_000775935.1_ASM77593v1
Panicum miliaceum	GCA_002895445.2_ASM289544v2
Prunus yedoensis	GCA_005406145.1_CYE_r3.1
Glycine soja	GCA_004193775.2_ASM419377v2
Microthlaspi erraticum	GCA_902728155.2_Merr_genes
Larix cajanderi	GCA_007814255.1_AWI_Lcaj_EH93_1.0
Ochetophila trinervis	GCA_003254975.1_ASM325497v1
Noccaea caerulescens	GCA_900406465.1_ASM90040646v1
Micromonas commoda	GCA_000090985.2_ASM9098v2
Zoysia matrella	GCA_001602295.1_ASM160229v1
Larix gmelinii	GCA_007814485.1_AWI_Lgme_EH79_1.0
Striga asiatica	GCA_008636005.1_SGA_v2.0
Gossypium darwinii	GCA_007990325.1_Gossypium_darwinii_v1.1
Vitis riparia	GCA_004353265.1_EGFV_Vit.rip_1.0
Litsea cubeba	GCA_012931725.1_ASM1293172v1
Elaeis guineensis	GCA_000442705.1_EG5
Vaccinium macrocarpon	GCA_000775335.2_ASM77533v2
Prototheca cutis	GCA_002897115.1_JCM_15793_assembly_v001
Citrus unshiu	GCA_002897195.1_CUMW_v1.0
Nannochloris sp. RS	GCA_004335565.1_ASM433556v1
Chloroidium sp. CF	GCA_004335625.1_ASM433562v1
Manihot esculenta	GCA_001659605.1_Manihot_esculenta_v6
Juglans microcarpa	GCA_003123845.1_ASM312384v1
Mentha longifolia	GCA_001642375.1_Mlong1.0
Fragaria orientalis	GCA_000517285.1_FOR_r1.1
Thlaspi arvense	GCA_000956625.1_T_arvense_v1
Gracilariopsis lemaneiformis	GCA_003346895.1_Glem_v01
Cocos nucifera	GCA_006176705.1_UPLB_dcnu_1.0
Ipomoea batatas	GCA_002525835.2_ipoBat4
Trifolium subterraneum	GCA_001742945.1_TSUd_r1.1
Solanum habrochaites	GCA_000577655.1_Sohab10
Zostera marina	GCA_001185155.1_Zosma_marina.v.2.1
Triticum dicoccoides	GCA_002162155.2_WEW_v2.0
Lupinus albus	GCA_010261695.1_La_Amiga3.1
Nymphaea thermarum	GCA_011799765.1_ASM1179976v1
Momordica charantia	GCA_001995035.1_ASM199503v1
Elaeis oleifera	GCA_000441515.1_EO8
Betula pendula	GCA_900184695.1_Bpev01
Cyanidioschyzon merolae	GCA_000091205.1_ASM9120v1
Penstemon fruticosus	GCA_000281025.1_ASM28102v1
Gossypium barbadense	GCA_001856525.1_GbV1.0
Begonia fuchsioides	GCA_003255005.1_ASM325500v1
Phaseolus coccineus	GCA_003122825.1_UCLA_Phcoc_1.0
Lepidium campestre	GCA_009757365.1_ASM975736v1
Dendrobium catenatum	GCA_001605985.2_ASM160598v2
Picea glauca	GCA_000411955.5_PG29_v4.1
Carthamus tinctorius	GCA_001633085.1_Safflower1
Chlamydomonas sp. AIC	GCA_004335895.1_ASM433589v1
Corchorus capsularis	GCA_001974805.1_CCACVL1_1.0
Lagenaria siceraria	GCA_002890555.2_ZAAS_Lsic_2.0
Fagopyrum tataricum	GCA_002319775.1_Ft1.0
Mangifera indica	GCA_011075055.1_CATAS_Mindica_2.1
Ipomoea triloba	GCA_003576645.1_ASM357664v1
Ostreococcus sp. SAG9	GCA_009618205.1_ASM961820v1
Chlamydomonas eustigma	GCA_002335675.1_C.eustigma_genome_v1.0
Chlamydomonas sphaeroides	GCA_001662425.1_Csp_assembly01
Pleurozium schreberi	GCA_006891605.1_SU_Pschr_1.0
Bathycoccus sp. SAG4	GCA_009618065.1_ASM961806v1
Physaria acutifolia	GCA_900406485.1_ASM90040648v1
Hordeum bulbosum	GCA_900070015.1_Hordeum_bulbosum_assembly1
Fagus sylvatica	GCA_003347535.1_UKW_Fsyl_0.5
Eucalyptus melliodora	GCA_004368105.1_ASM436810v1
Fraxinus dipetala	GCA_902829195.1_FRAX04-0.1
Nicotiana tomentosiformis	GCA_000390325.2_Ntom_v01
Nymphaea colorata	GCA_902499525.1_Nym
Phalaenopsis equestris	GCA_001263595.1_ASM126359v1
Ostreococcus sp. SAG11	GCA_009618255.1_ASM961825v1
Perilla citriodora	GCA_004303085.1_ASM430308v1
Rhamnella rubrinervis	GCA_007844105.1_ASM784410v1
Bathycoccus sp. SAG3	GCA_009618085.1_ASM961808v1
Anastatica hierochuntica	GCA_900406275.1_ASM90040627v1
Chlorella vulgaris	GCA_001021125.1_ASM102112v1
Citrus reticulata	GCA_003258625.1_ASM325862v1
Actinidia chinensis	GCA_003024255.1_Red5_PS1_1.69.0
Actinidia eriantha	GCA_004150315.1_ASM415031v1
Alloteropsis semialata	GCA_004135705.1_ASEM_AUS1_V1.0
Abrus precatorius	GCA_003935025.1_Abrus_2018
Rosa multiflora	GCA_002564525.1_RMU_r2.0
Chrysanthemum seticuspe	GCA_004359105.1_CSE_r1.0
Urochloa ruziziensis	GCA_003016355.1_Bruz
Marchantia inflexa	GCA_006177815.1_M_inflexa_v1.1
Micromonas sp. SAG8	GCA_009618195.1_ASM961819v1
Musa acuminata	GCA_000313855.2_ASM31385v2
Prunus dulcis	GCA_008632915.1_ASM863291v1
Pachycereus pringlei	GCA_002740445.1_Ppri_v1.3
Musa balbisiana	GCA_004837865.1_BananaB_V1
Sonneratia caseolaris	GCA_900006705.1_sca
Ceratopteris richardii	GCA_009866685.1_CFernv1.1
Rhodoleia championii	GCA_008932045.1_ASM893204v1
Pinus taeda	GCA_000404065.3_Ptaeda2.0
Fraxinus excelsior	GCA_900149125.1_BATG-0.5
Nasturtium officinale	GCA_900406445.1_ASM90040644v1
Messastrum gracile	GCA_008037345.1_MG_SEMC4_Ver1.0
Trebouxiophyceae sp. KSI-1	GCA_003568905.1_KSI-1_01
Passiflora edulis	GCA_002156105.1_ASM215610v1
Hibiscus syriacus	GCA_006381635.1_ASM638163v1
Lolium perenne	GCA_001735685.1_ASM173568v1
Penstemon dissectus	GCA_000280965.1_ASM28096v1
Ostreococcus sp. SAG10	GCA_009618215.1_ASM961821v1
Solanum melongena	GCA_000787875.1_SME_r2.5.1
Edaphochlamys debaryana	GCA_001662405.1_Cde_assembly01
Anthoceros angustus	GCA_010909165.1_ASM1090916v1
Brachypodium distachyon	GCA_000005505.4_Brachypodium_distachyon_v3.0
Helicosporidium sp. ATCC 50920	GCA_000690575.1_Helico_v1.0
Xanthoceras sorbifolium	GCA_003430845.1_ASM343084v1
Secale cereale	GCA_900079665.1_Rye_Lo7_WGS_contigs
Capsicum baccatum	GCA_002271885.2_ASM227188v2
Erucastrum elatum	GCA_900406325.1_ASM90040632v1
Miscanthus sacchariflorus	GCA_002993905.1_Msac_v3
Medicago truncatula	GCA_000219495.2_MedtrA17_4.0
Gossypium turneri	GCA_008044935.1_ASM804493v1
Coelastrella sp. UTEX B 3026	GCA_002588565.1_ASM258856v1
Spirogloea muscicola	GCA_009602725.1_ASM960272v1
Parachlorella kessleri	GCA_001598975.1_PK2152_assembly
Cucumis melo	GCA_000313045.1_ASM31304v1
Schrenkiella parvula	GCA_000218505.1_Eutrema_parvulum_v01
Sisymbrium irio	GCA_000411075.1_VEGI_SI_v_1.0
Musa schizocarpa	GCA_900464855.1_ASM90046485v1
Fraxinus paxiana	GCA_902829205.1_FRAX08-0.1
Silene noctiflora	GCA_009801015.1_ASM980101v1
Coffea eugenioides	GCA_003713205.1_Ceug_1.0
Vigna angularis	GCA_001190045.1_Vigan1.1
Coix aquatica	GCA_009725075.1_ASM972507v1
Vigna unguiculata	GCA_004118075.1_ASM411807v1
Chenopodium quinoa	GCA_001683475.1_ASM168347v1

## Sheet: 1-kp transcriptomes
1kP_Sample	Clade	Order	Family	Species	Tissue Type	Status	Voucher Data	Sample Preparation	Sample Provider	Sample Shipping Contact	RNA Extractor	RNA Shipping Contact	Medicinal	Chemotherapeutic	Alkaloid	Weeds	C3/C4	Extremophyte	Angiosperm	Lipid Biosynthesis	Non-flowering	Algae	Halophytes	Onagraceae	Notes
URDJ	Basalmost angiosperms	Amborellales	Amborellaceae	Amborella trichopoda	leaves	sequenced	Soltis and Miles 2778	frozen tissue	D. Soltis	N. Stewart	BGI	BGI						E	Y						DWS
WTKZ	Basalmost angiosperms	Nymphaeales	Nymphaeaceae	Nuphar advena	young leaves	sequenced	Soltis and Miles 2783	frozen tissue	D. Soltis	D. Soltis	BGI	BGI							A
PZRT	Basalmost angiosperms	Nymphaeales	Nymphaeaceae	Nymphaea sp.	young leaves	sequenced	T. Chen et al. 2010090805	frozen tissue	Tao Chen	Tao Chen	BGI	BGI						E	A						reIDed based on rbcL sequence / sample was originally reported as Nelumbo nucifera Gaertn.
ROAP	Basalmost angiosperms	Austrobaileyales	Schisandraceae (incl. Illiciac.)	Illicium parviflorum	leaves	sequenced	Soltis and Miles 2799	frozen tissue	D. Soltis	D. Soltis	BGI	BGI	M						A						Bot Gard
VZCI	Basalmost angiosperms	Austrobaileyales	Schisandraceae (incl. Illiciac.)	Illicium floridanum	young leaves	sequenced	Soltis and Miles 2960	GenVault	D. Soltis	Soltis Lab	D. Soltis	Soltis Lab							A
NWMY	Basalmost angiosperms	Austrobaileyales	Schisandraceae (incl. Illiciac.)	Kadsura heteroclita	leaves	sequenced	T. Chen et. al. 081210-04	frozen tissue	Tao Chen	Tao Chen	BGI	BGI	M						A						Report_Date is estimated
FZJL	Basalmost angiosperms	Austrobaileyales	Austrobaileyaceae	Austrobaileya scandens	young shoot	sequenced	JLM2013-22 (GA)	RNA extract	J. Leebens-Mack	J. Leebens-Mack	J. Leebens-Mack	J. Leebens-Mack							A						was failed RNA - DWS NY 71/82A; UF GH
NPND	Basalmost angiosperms	Ceratophyllales	Ceratophyllaceae	Ceratophyllum demersum	leaves	sequenced	Soltis and Miles 2755	frozen tissue	D. Soltis	D. Soltis	BGI	BGI							Y
DDEV	Magnoliids	Canellales	Canellaceae	Canella winterana	young leaves	sequenced	Soltis and Miles 2995	GenVault	D. Soltis	I. Jordon-Thaden	I. Jordon-Thaden	I. Jordon-Thaden							A						also shipped Soltis-2011Nov / GH was failed RNA/DWS/young leaves
IFCJ	Magnoliids	Canellales	Canellaceae	Canella winterana	young leaves	sequenced	Soltis and Miles 2995	GenVault	D. Soltis	I. Jordon-Thaden	D. Soltis	I. Jordon-Thaden							A
WKSU	Magnoliids	Canellales	Winteraceae	Drimys winteri	leaves	sequenced	Soltis and Miles 2843	frozen tissue	D. Soltis	D. Soltis	BGI	BGI							Y
WAIL	Magnoliids	Laurales	Atherospermataceae	Laurelia sempervirens		sequenced		RNA extract	J. Leebens-Mack	J. Leebens-Mack	J. Leebens-Mack	J. Leebens-Mack							A						was leaves / Chase 33149 K /Laurelia, Kew: L. sempervirens (Ruiz & Pav.) Tul.
FALI	Magnoliids	Laurales	Calycanthaceae	Calycanthus floridus	leaves	sequenced	Soltis and Miles 2752	frozen tissue	D. Soltis	D. Soltis	BGI	BGI							Y						DWS / UF/our yard
WPHN	Magnoliids	Laurales	Calycanthaceae	Idiospermum australiense	young shoot	sequenced	JLM2013-45 (GA)	RNA extract	J. Leebens-Mack	J. Leebens-Mack	J. Leebens-Mack	J. Leebens-Mack							A
MAQO	Magnoliids	Laurales	Gomortegaceae	Gomortega keule		sequenced		RNA extract	J. Leebens-Mack	J. Leebens-Mack	J. Leebens-Mack	J. Leebens-Mack							A						Chile--contacts?
BSVG	Magnoliids	Laurales	Hernandiaceae	Gyrocarpus americanus	young leaves	sequenced	Soltis and Miles 2908	frozen tissue	D. Soltis	D. Soltis	BGI	BGI							A						original sample failed extraction (leaves / voucher FTG 57-678) UF/ bot gard
BCGB	Magnoliids	Laurales	Lauraceae	Cinnamomum camphora	leaves	sequenced	DWS NY424/43	frozen tissue	D. W. Stevenson	D. Soltis	BGI	BGI	M						A
KAYP	Magnoliids	Laurales	Lauraceae	Lindera benzoin	young leaves	sequenced	Soltis & Miles 2968	GenVault	D. Soltis	I. Jordon-Thaden	D. Soltis	I. Jordon-Thaden							A
ABSS	Magnoliids	Laurales	Lauraceae	Sassafras albidum	young leaves	sequenced	Soltis and Miles 2914	frozen tissue	D. Soltis	J. Leebens-Mack	BGI	BGI							A
WIGA	Magnoliids	Laurales	Lauraceae	Persea borbonia	young leaves and shoots	sequenced	Soltis and Miles 2980	GenVault	D. Soltis	Soltis Lab	D. Soltis	Soltis Lab							A
VYLQ	Magnoliids	Laurales	Lauraceae	Cassytha filiformis		sequenced		GenVault	J. Leebens-Mack	J. Leebens-Mack	J. Leebens-Mack	J. Leebens-Mack							A
KRJP	Magnoliids	Laurales	Monimiaceae	Peumus boldus	leaves	sequenced	Chase 34466 K	frozen tissue	M. Chase	L. Csiba	BGI	BGI	M						A						Peumus boldus Molina / Australian NatBot Gardens/Canberra
YZRI	Magnoliids	Magnoliales	Annonaceae	Annona muricata	leaves	sequenced	Soltis and Miles 2753	frozen tissue	D. Soltis	D. Soltis	BGI	BGI							Y						DWS / native species
PSJT	Magnoliids	Magnoliales	Annonaceae	Uvaria microcarpa	young leaves	sequenced	T. Chen et. al. 2010090803	frozen tissue	Tao Chen	Tao Chen	BGI	BGI							Y						Uvaria microcarpa Champ. ex Benth.
DHPO	Magnoliids	Magnoliales	Eupomatiaceae	Eupomatia bennettii	leaves	sequenced	Soltis and Miles 2750	frozen tissue	D. Soltis	D. Soltis	BGI	BGI							Y						UF GH
XQWC	Magnoliids	Magnoliales	Magnoliaceae	Michelia maudiae	young leaves	sequenced	Soltis and Miles 2954	GenVault	D. Soltis	Soltis Lab	D. Soltis	Soltis Lab							A
WBOD	Magnoliids	Magnoliales	Magnoliaceae	Magnolia grandiflora	leaves	sequenced	Soltis and Miles 2764	frozen tissue	D. Soltis	D. Soltis	BGI	BGI							Y						native / large EST collection
OBPL	Magnoliids	Magnoliales	Myristicaceae	Myristica fragrans	leaves	sequenced	Chase 33144	frozen tissue	M. Chase	L. Csiba	BGI	BGI							A						Myristica DWS, Kew: M. fragrans Houtt.
PAWA	Magnoliids	Piperales	Aristolochiaceae	Aristolochia elegans	leaves	sequenced	Soltis and Miles 2754	frozen tissue	D. Soltis	D. Soltis	BGI	BGI							Y						GH / large EST collection
QDVW	Magnoliids	Piperales	Aristolochiaceae	Saruma henryi	leaves	sequenced	in preparation	RNA extract	C. dePamphilis	T. Kutchan	C. dePamphilis	C. dePamphilis							A
MUNP	Magnoliids	Piperales	Piperaceae	Piper auritum	leaves	sequenced	Soltis and Miles 2794	frozen tissue	D. Soltis	D. Soltis	BGI	BGI	M						A						DWS
XSZI	Magnoliids	Piperales	Piperaceae	Peperomia fraseri	flowers, stem, leaves	sequenced	132712 (ALTA)	GenVault	M. Deyholos	M. Deyholos	M. Deyholos	M. Deyholos							A
OPDF	Magnoliids	Piperales	Saururaceae	Saururus cernuus	leaves	sequenced	Soltis and Miles 2784	frozen tissue	D. Soltis	D. Soltis	BGI	BGI							A						DWS / native
CSSK	Magnoliids	Piperales	Saururaceae	Houttuynia cordata	leaves	sequenced	T. Chen et. al. 081210-03	frozen tissue	Tao Chen	Tao Chen	BGI	BGI	M						A						Report_Date is estimated
WPYJ	Magnoliids	Violales	Frankeniaceae	Frankenia laevis		sequenced	JLM2013-41 (GA)	GenVault	J. Leebens-Mack	J. Leebens-Mack	J. Leebens-Mack	J. Leebens-Mack							A
OSHQ	Chloranthales	Chloranthales	Chloranthaceae	Sarcandra glabra	leaves	sequenced	T. Chen et. al. 081210-04	frozen tissue	Tao Chen	Tao Chen	BGI	BGI	M						A						Report_Date is estimated
WZFE	Chloranthales	Chloranthales	Chloranthaceae	Ascarina rubricaulis		sequenced		RNA	J. Leebens-Mack	J. Leebens-Mack	J. Leebens-Mack	J. Leebens-Mack							A
IWMW	Basal Eudicots	Buxales	Buxaceae	Buxus sempervirens	green branch with attached leaves	sequenced	132722 (ALTA)	GenVault	M. Deyholos	M. Deyholos	M. Deyholos	M. Deyholos							A						widely cultivated
AALA	Basal Eudicots	Sabiales	Sabiaceae	Meliosma cuneifolia	leaves	sequenced	Chase 33142	frozen tissue	M. Chase	L. Csiba	BGI	BGI							A						Meliosma cuneifolia Franch. var. cuneifolia
SWOH	Basal Eudicots	Trochodendrales	Trochodendraceae	Trochodendron aralioides	young leaves and flowers	sequenced	DWS NY 334/82A	frozen tissue	D. W. Stevenson	D. Soltis	BGI	BGI							A						DWS/bot gardens
FAKD	Basal Eudicots	Proteales	Nelumbonaceae	Nelumbo sp.	leaves	sequenced	Chase 34460 K	frozen tissue	M. Chase	L. Csiba	BGI	BGI							A
GRRW	Basal Eudicots	Proteales	Proteaceae	Grevillea robusta	leaves	sequenced	Soltis and Miles 2758	frozen tissue	D. Soltis	D. Soltis	BGI	BGI							Y						UF/ Bot gard
REOF	Basal Eudicots	Proteales	Proteaceae	Hakea prostrata	young roots	sequenced	Perth 07984049	RNA extract	R. Jost	A. Smithson	R. Jost	A. Smithson							A						Hakea prostrata R.Br.
OBOJ	Basal Eudicots	Proteales	Proteaceae	Hakea prostrata	young leaves	sequenced	Perth 07984049	RNA extract	R. Jost	A. Smithson	R. Jost	A. Smithson							A						Hakea prostrata R.Br.
SIIK	Basal Eudicots	Proteales	Proteaceae	Hakea drupacea	young shoot	sequenced	J. Clopton 212 (PERTH)	RNA extract	P. M. Finnegan	A. Smithson	R. Jost	A. Smithson							A
VQFW	Basal Eudicots	Proteales	Platanaceae	Platanus occidentalis	leaves	sequenced	Soltis and Miles 2757	frozen tissue	D. Soltis	D. Soltis	BGI	BGI							Y						native
WFBF	Basal Eudicots	Ranunculales	Berberidaceae	Podophyllum peltatum	leaves and root	sequenced	in preparation	RNA extract	M. Deyholos	M. Deyholos	M. Deyholos	M. Deyholos	M	Y					Y
YHFG	Basal Eudicots	Ranunculales	Berberidaceae	Nandina domestica	young leaves and flower buds	sequenced	Soltis and Miles 2972	GenVault	D. Soltis	Soltis Lab	D. Soltis	Soltis Lab							A
QTJY	Basal Eudicots	Ranunculales	Eupteleaceae	Euptelea pleiosperma	leaves	sequenced	Chase 33135	frozen tissue	M. Chase	L. Csiba	BGI	BGI							A						Euptelea, Kew: E. pleiosperma Hook.f. & Thomson
CCID	Basal Eudicots	Ranunculales	Lardizabalaceae	Akebia trifoliata	leaves	sequenced	Soltis and Miles 2751	frozen tissue	D. Soltis	D. Soltis	BGI	BGI							Y						UF
LVNW	Basal Eudicots	Ranunculales	Menispermaceae	Cocculus laurifolius	leaves	sequenced	Soltis and Miles 2837	frozen tissue	D. Soltis	D. Soltis	BGI	BGI							A
NMGG	Basal Eudicots	Ranunculales	Fumariaceae	Hypecoum procumbens		sequenced		GenVault	J. Leebens-Mack	J. Leebens-Mack	J. Leebens-Mack	J. Leebens-Mack							A
AUGV	Basal Eudicots	Ranunculales	Papaveraceae	Capnoides sempervirens		sequenced		GenVault	J. Leebens-Mack	J. Leebens-Mack	J. Leebens-Mack	J. Leebens-Mack							A
UDHA	Basal Eudicots	Ranunculales	Papaveraceae	Ceratocapnos vesicaria		sequenced		GenVault	J. Leebens-Mack	J. Leebens-Mack	J. Leebens-Mack	J. Leebens-Mack							A
XHKT	Basal Eudicots	Ranunculales	Papaveraceae	Sanguinaria canadensis	young shoot and flower buds	sequenced	JLM2013-65 (GA)	RNA extract	J. Leebens-Mack	J. Leebens-Mack	J. Leebens-Mack	J. Leebens-Mack	M						A						was very young leaves and flower buds
YDEH	Basal Eudicots	Ranunculales	Papaveraceae	Argemone mexicana	leaf	sequenced	T. Kutchan 6173585 (MO)	RNA extract	T. Kutchan	T. Kutchan	T. Kutchan	T. Kutchan	M		A				A
GOQJ	Basal Eudicots	Ranunculales	Papaveraceae	Argemone mexicana	stem	sequenced	T. Kutchan 6173585 (MO)	RNA extract	T. Kutchan	T. Kutchan	T. Kutchan	T. Kutchan	M		A				A
SMZF	Basal Eudicots	Ranunculales	Papaveraceae	Argemone mexicana	root	sequenced	T. Kutchan 6173585 (MO)	RNA extract	T. Kutchan	T. Kutchan	T. Kutchan	T. Kutchan	M		A				A
CCHG	Basal Eudicots	Ranunculales	Papaveraceae	Argemone mexicana	flower bud	sequenced	T. Kutchan 6173585 (MO)	RNA extract	T. Kutchan	T. Kutchan	T. Kutchan	T. Kutchan	M		A				A
BFMT	Basal Eudicots	Ranunculales	Papaveraceae	Argemone mexicana	developing fruit	sequenced	T. Kutchan 6173585 (MO)	RNA extract	T. Kutchan	T. Kutchan	T. Kutchan	T. Kutchan	M		A				A
UNPT	Basal Eudicots	Ranunculales	Papaveraceae	Eschscholzia californica	leaf	sequenced	T. Kutchan 6173583 (MO)	RNA extract	T. Kutchan	T. Kutchan	T. Kutchan	T. Kutchan	M		A				A
NJKC	Basal Eudicots	Ranunculales	Papaveraceae	Eschscholzia californica	stem	sequenced	T. Kutchan 6173583 (MO)	RNA extract	T. Kutchan	T. Kutchan	T. Kutchan	T. Kutchan	M		A				A
RKGT	Basal Eudicots	Ranunculales	Papaveraceae	Eschscholzia californica	root	sequenced	T. Kutchan 6173583 (MO)	RNA extract	T. Kutchan	T. Kutchan	T. Kutchan	T. Kutchan	M		A				A
TUHA	Basal Eudicots	Ranunculales	Papaveraceae	Eschscholzia californica	flower bud	sequenced	T. Kutchan 6173583 (MO)	RNA extract	T. Kutchan	T. Kutchan	T. Kutchan	T. Kutchan	M		A				A
ERXG	Basal Eudicots	Ranunculales	Papaveraceae	Eschscholzia californica	developing fruit	sequenced	T. Kutchan 6173583 (MO)	RNA extract	T. Kutchan	T. Kutchan	T. Kutchan	T. Kutchan	M		A				A
RRID	Basal Eudicots	Ranunculales	Papaveraceae	Papaver bracteatum	leaf	sequenced	waiting for bloom 2010-03-17	RNA extract	T. Kutchan	T. Kutchan	T. Kutchan	T. Kutchan	M		A				A
TMWO	Basal Eudicots	Ranunculales	Papaveraceae	Papaver bracteatum	bulb	sequenced	waiting for bloom 2010-03-17	RNA extract	T. Kutchan	T. Kutchan	T. Kutchan	T. Kutchan	M		A				A
ZSNV	Basal Eudicots	Ranunculales	Papaveraceae	Papaver bracteatum	root	sequenced	waiting for bloom 2010-03-17	RNA extract	T. Kutchan	T. Kutchan	T. Kutchan	T. Kutchan	M		A				A
ACYX	Basal Eudicots	Ranunculales	Papaveraceae	Papaver rhoeas	leaf	sequenced	T. Kutchan 6173586 (MO)	RNA extract	T. Kutchan	T. Kutchan	T. Kutchan	T. Kutchan	M		A				A
GMAM	Basal Eudicots	Ranunculales	Papaveraceae	Papaver rhoeas	stem	sequenced	T. Kutchan 6173586 (MO)	RNA extract	T. Kutchan	T. Kutchan	T. Kutchan	T. Kutchan	M		A				A
QZBA	Basal Eudicots	Ranunculales	Papaveraceae	Papaver rhoeas	root	sequenced	T. Kutchan 6173586 (MO)	RNA extract	T. Kutchan	T. Kutchan	T. Kutchan	T. Kutchan	M		A				A
IORZ	Basal Eudicots	Ranunculales	Papaveraceae	Papaver rhoeas	flower bud	sequenced	T. Kutchan 6173586 (MO)	RNA extract	T. Kutchan	T. Kutchan	T. Kutchan	T. Kutchan	M		A				A
MVTX	Basal Eudicots	Ranunculales	Papaveraceae	Papaver rhoeas	developing fruit	sequenced	T. Kutchan 6173586 (MO)	RNA extract	T. Kutchan	T. Kutchan	T. Kutchan	T. Kutchan	M		A				A
FNXH	Basal Eudicots	Ranunculales	Papaveraceae	Papaver setigerum	leaf	sequenced	T. Kutchan 6173582 (MO)	RNA extract	T. Kutchan	T. Kutchan	T. Kutchan	T. Kutchan	M		A				A
MLPX	Basal Eudicots	Ranunculales	Papaveraceae	Papaver setigerum	stem	sequenced	T. Kutchan 6173582 (MO)	RNA extract	T. Kutchan	T. Kutchan	T. Kutchan	T. Kutchan	M		A				A
JSVC	Basal Eudicots	Ranunculales	Papaveraceae	Papaver setigerum	root	sequenced	T. Kutchan 6173582 (MO)	RNA extract	T. Kutchan	T. Kutchan	T. Kutchan	T. Kutchan	M		A				A
STDO	Basal Eudicots	Ranunculales	Papaveraceae	Papaver setigerum	flower bud	sequenced	T. Kutchan 6173582 (MO)	RNA extract	T. Kutchan	T. Kutchan	T. Kutchan	T. Kutchan	M		A				A
EPRK	Basal Eudicots	Ranunculales	Papaveraceae	Papaver setigerum	developing fruit	sequenced	T. Kutchan 6173582 (MO)	RNA extract	T. Kutchan	T. Kutchan	T. Kutchan	T. Kutchan	M		A				A
BMRX	Basal Eudicots	Ranunculales	Papaveraceae	Papaver somniferum	leaf	sequenced	T. Kutchan 6173586 (MO)	RNA extract	T. Kutchan	T. Kutchan	T. Kutchan	T. Kutchan	M		A				A						Munich variety
SUFP	Basal Eudicots	Ranunculales	Papaveraceae	Papaver somniferum	stem	sequenced	T. Kutchan 6173586 (MO)	RNA extract	T. Kutchan	T. Kutchan	T. Kutchan	T. Kutchan	M		A				A						Munich variety
MIKW	Basal Eudicots	Ranunculales	Papaveraceae	Papaver somniferum	root	sequenced	T. Kutchan 6173586 (MO)	RNA extract	T. Kutchan	T. Kutchan	T. Kutchan	T. Kutchan	M		A				A						Munich variety
FPYZ	Basal Eudicots	Ranunculales	Papaveraceae	Papaver somniferum	flower bud	sequenced	T. Kutchan 6173586 (MO)	RNA extract	T. Kutchan	T. Kutchan	T. Kutchan	T. Kutchan	M		A				A						Munich variety
KKCW	Basal Eudicots	Ranunculales	Papaveraceae	Papaver somniferum	developing fruit	sequenced	T. Kutchan 6173586 (MO)	RNA extract	T. Kutchan	T. Kutchan	T. Kutchan	T. Kutchan	M		A				A						Munich variety
ZGQD	Basal Eudicots	Ranunculales	Papaveraceae	Corydalis linstowiana	leaves	sequenced	Chase 34442 K	frozen tissue	M. Chase	L. Csiba	BGI	BGI							A						Corydalis linstowiana Fedde
XMVD	Basal Eudicots	Ranunculales	Papaveraceae	Chelidonium majus	leaf	sequenced	M.K. Deyholos 2016-100	GenVault	M. Deyholos	M. Deyholos	Yu Yang	M. Deyholos							A
CYVA	Basal Eudicots	Ranunculales	Ranunculaceae	Cimicifuga racemosa	root and shoot	sequenced		GenVault	M. Deyholos	M. Deyholos	M. Deyholos	M. Deyholos	M						A						NewSet
ZUHO	Basal Eudicots	Ranunculales	Ranunculaceae	Anemone hupehensis	leaf	sequenced		frozen tissue	D. W. Stevenson	D. Stevenson	BGI	BGI	M						A						NewSet
GBVZ	Basal Eudicots	Ranunculales	Ranunculaceae	Thalictrum thalictroides	floral buds	sequenced	V. Di Stilio 123 (WTU)	RNA extract	V. Di Stilio	J. Leebens-Mack	V. Di Stilio	V. Di Stilio							A
VGHH	Basal Eudicots	Ranunculales	Ranunculaceae	Hydrastis canadensis	young shoots and flowers	sequenced	JLM2013-44 (GA)	RNA extract	J. Leebens-Mack	J. Leebens-Mack	J. Leebens-Mack	J. Leebens-Mack	M						A
UPOG	Basal Eudicots	Ranunculales	Ranunculaceae	Anemone pulsatilla	leaf	sequenced	M.K. Deyholos 2016-101	GenVault	M. Deyholos	M. Deyholos	Yu Yang	M. Deyholos							A
XMQO	Basal Eudicots	Gunnerales	Gunneraceae	Gunnera manicata	young leaves	sequenced	Soltis and Miles 2938	GenVault	D. Soltis	I. Jordon-Thaden	I. Jordon-Thaden	I. Jordon-Thaden							A						was Gunnera magellanicum - leaves and leaf shoots -failed RNA
QUTB	Basal Eudicots	Berberidopsidales	Aextoxicaceae	Aextoxicon punctatum	leaves	sequenced	Chase 33145	frozen tissue	M. Chase	L. Csiba	BGI	BGI							A						Kew Aextoxicon, Kew: A. punctatum Ruiz & Pav.
HAEU	Basal Eudicots	Berberidopsidales	Berberidopsidaceae	Berberidopsis beckleri	leaves	sequenced	Chase 33137	frozen tissue	M. Chase	L. Csiba	BGI	BGI							A						Berberidopsis, Kew: B. beckleri (F.Muell.) Veldkamp
EHNF	Basal Eudicots	Dilleniales	Dilleniaceae	Dillenia indica	leaves	sequenced	Soltis and Miles 2768	frozen tissue	D. Soltis	D. Soltis	BGI	BGI							Y						UF
OKEF	Basal Eudicots	Dilleniales	Dilleniaceae	Hibbertia grossulariifolia		sequenced		RNA	J. Leebens-Mack	J. Leebens-Mack	J. Leebens-Mack	J. Leebens-Mack							A
BJKT	Core Eudicots	Caryophyllales	Aizoaceae	Delosperma echinatum	leaves and young flowers	sequenced	Soltis and Miles 2832	frozen tissue	D. Soltis	D. Soltis	BGI	BGI							A
GJNX	Core Eudicots	Caryophyllales	Aizoaceae	Cypselea humifusa	mature leaf	sequenced	in preparation	RNA extract	J. Hibberd	S. Covshoff	J. Hibberd	S. Covshoff					C		A
HZTS	Core Eudicots	Caryophyllales	Aizoaceae	Sesuvium portulacastrum	juvenile leaf	sequenced	in preparation	RNA extract	J. Hibberd	S. Covshoff	J. Hibberd	S. Covshoff					C		A
OPZX	Core Eudicots	Caryophyllales	Aizoaceae	Sesuvium verrucosum	mature leaf	sequenced	in preparation	RNA extract	J. Hibberd	S. Covshoff	J. Hibberd	S. Covshoff					C		A
ZJDK	Core Eudicots	Caryophyllales	Aizoaceae	Sesuvium verrucosum	juvenile leaf	sequenced	in preparation	RNA extract	J. Hibberd	S. Covshoff	J. Hibberd	S. Covshoff					C		A
QNIK	Core Eudicots	Caryophyllales	Aizoaceae	Trianthema portulacastrum	mature leaf	sequenced	in preparation	RNA extract	J. Hibberd	S. Covshoff	J. Hibberd	S. Covshoff					C		A
TNVE	Core Eudicots	Caryophyllales	Aizoaceae	Trianthema portulacastrum	juvenile leaf	sequenced	in preparation	RNA extract	J. Hibberd	S. Covshoff	J. Hibberd	S. Covshoff					C		A
BERS	Core Eudicots	Caryophyllales	Aizoaceae	Zaleya pentandra	mature leaf	sequenced	in preparation	RNA extract	J. Hibberd	S. Covshoff	J. Hibberd	S. Covshoff					C		A
VKOE	Core Eudicots	Caryophyllales	Amaranthaceae	Aerva lanata	mature leaf	sequenced	in preparation	RNA extract	J. Hibberd	S. Covshoff	J. Hibberd	S. Covshoff					C		A
EMIG	Core Eudicots	Caryophyllales	Amaranthaceae	Aerva lanata	juvenile leaf	sequenced	in preparation	RNA extract	J. Hibberd	S. Covshoff	J. Hibberd	S. Covshoff					C		A
MEAH	Core Eudicots	Caryophyllales	Amaranthaceae	Aerva persica	mature leaf	sequenced	in preparation	RNA extract	J. Hibberd	S. Covshoff	J. Hibberd	S. Covshoff					C		A
GBCQ	Core Eudicots	Caryophyllales	Amaranthaceae	Aerva persica	juvenile leaf	sequenced	in preparation	RNA extract	J. Hibberd	S. Covshoff	J. Hibberd	S. Covshoff					C		A
JBGU	Core Eudicots	Caryophyllales	Amaranthaceae	Amaranthus palmeri	leaves and stems	sequenced	Chance	RNA extract	N. Stewart	J. Burris	N. Stewart	J. Burris				W			A
XSSD	Core Eudicots	Caryophyllales	Amaranthaceae	Amaranthus tricolor	young leaves, stem, and flowers	sequenced	132716 (ALTA)	GenVault	M. Deyholos	M. Deyholos	M. Deyholos	M. Deyholos							A						originally recorded as Amaranthus cruentus
WMLW	Core Eudicots	Caryophyllales	Amaranthaceae	Amaranthus retroflexus	mature leaf	sequenced	in preparation	RNA extract	J. Hibberd	S. Covshoff	J. Hibberd	S. Covshoff					C		A
CUTE	Core Eudicots	Caryophyllales	Amaranthaceae	Blutaparon vermiculare	mature leaf	sequenced	in preparation	RNA extract	J. Hibberd	S. Covshoff	J. Hibberd	S. Covshoff					C		A
WGET	Core Eudicots	Caryophyllales	Amaranthaceae	Kochia scoparia	stem and leaves	sequenced	M.K. Deyholos 2016-102	RNA extract	M. Deyholos	M. Deyholos	M. Deyholos	M. Deyholos	M			W			A
BDIW	Core Eudicots	Caryophyllales	Chenopodiaceae	Atriplex hortensis	juvenile leaf	sequenced	in preparation	RNA extract	J. Hibberd	S. Covshoff	J. Hibberd	S. Covshoff					C		A
AKTA	Core Eudicots	Caryophyllales	Chenopodiaceae	Atriplex hortensis	mature leaf	sequenced	in preparation	RNA extract	J. Hibberd	S. Covshoff	J. Hibberd	S. Covshoff					C		A
EPVF	Core Eudicots	Caryophyllales	Chenopodiaceae	Atriplex prostrata	mature leaf	sequenced	in preparation	RNA extract	J. Hibberd	S. Covshoff	J. Hibberd	S. Covshoff					C		A
MUCT	Core Eudicots	Caryophyllales	Chenopodiaceae	Atriplex prostrata	juvenile leaf	sequenced	in preparation	RNA extract	J. Hibberd	S. Covshoff	J. Hibberd	S. Covshoff					C		A
PDXY	Core Eudicots	Caryophyllales	Chenopodiaceae	Atriplex rosea	mature leaf	sequenced	in preparation	RNA extract	J. Hibberd	S. Covshoff	J. Hibberd	S. Covshoff					C		A
LBZM	Core Eudicots	Caryophyllales	Chenopodiaceae	Atriplex rosea	juvenile leaf	sequenced	in preparation	RNA extract	J. Hibberd	S. Covshoff	J. Hibberd	S. Covshoff					C		A
SMMC	Core Eudicots	Caryophyllales	Amaranthaceae	Chenopodium quinoa	leaves and buds	sequenced	Ames 13220 (UWA)	RNA extract	M. Nelson	A. Smithson	M. Nelson	A. Smithson						E	A						Chenopodium quinoa Willd.
KTQI	Core Eudicots	Caryophyllales	Amaranthaceae	Alternanthera brasiliana	mature leaf	sequenced		RNA extract	J. Hibberd	S. Covshoff	J. Hibberd	S. Covshoff					C		A
ENCD	Core Eudicots	Caryophyllales	Amaranthaceae	Alternanthera brasiliana	juvenile leaf	sequenced		RNA extract	J. Hibberd	S. Covshoff	J. Hibberd	S. Covshoff					C		A
WGUG	Core Eudicots	Caryophyllales	Amaranthaceae	Alternanthera caracasana	mature leaf	sequenced		RNA extract	J. Hibberd	S. Covshoff	J. Hibberd	S. Covshoff					C		A
VUIT	Core Eudicots	Caryophyllales	Amaranthaceae	Alternanthera caracasana	juvenile leaf	sequenced		RNA extract	J. Hibberd	S. Covshoff	J. Hibberd	S. Covshoff					C		A
LUNL	Core Eudicots	Caryophyllales	Amaranthaceae	Alternanthera sessilis	mature leaf	sequenced	in preparation	RNA extract	J. Hibberd	S. Covshoff	J. Hibberd	S. Covshoff					C		A
OYST	Core Eudicots	Caryophyllales	Amaranthaceae	Alternanthera sessilis	juvenile leaf	sequenced	in preparation	RNA extract	J. Hibberd	S. Covshoff	J. Hibberd	S. Covshoff					C		A
DEMH	Core Eudicots	Caryophyllales	Amaranthaceae	Alternanthera tenella	juvenile leaf	sequenced	in preparation	RNA extract	J. Hibberd	S. Covshoff	J. Hibberd	S. Covshoff					C		A
DBCE	Core Eudicots	Caryophyllales	Amaranthaceae	Alternanthera tenella	mature leaf	sequenced	in preparation	RNA extract	J. Hibberd	S. Covshoff	J. Hibberd	S. Covshoff					C		A
FVXD	Core Eudicots	Caryophyllales	Amaranthaceae	Beta maritima	leaves	sequenced	Cheeseman UIUC003	GenVault	J. Cheeseman	J. Cheeseman	J. Cheeseman	J. Cheeseman							A				H		NewSet - halophyte Synonym: Beta vulgaris ssp. maritima
HSXO	Core Eudicots	Caryophyllales	Ancistrocladaceae	Ancistrocladus tectorius	young leaves	low quality	T. Chen et. al. 2010090809	frozen tissue	Tao Chen	Tao Chen	BGI	BGI	M						A						Ancistrocladus tectorius (Lour.) Merr.
CTYH	Core Eudicots	Caryophyllales	Basellaceae	Basella alba	leaves	sequenced	Chase 33139	frozen tissue	M. Chase	L. Csiba	BGI	BGI							A						Basella, Kew: B. alba L.
JLOV	Core Eudicots	Caryophyllales	Cactaceae	Pereskia aculeata	young leaves	low quality	Soltis and Miles 2831	frozen tissue	J. Leebens-Mack	D. Soltis	BGI	BGI							A						original frozen tissue sample (Soltis-Aug) gave few large contigs
QAIR	Core Eudicots	Caryophyllales	Cactaceae	Opuntia polyacantha	paddle	sequenced	132751 (ALTA)	GenVault	M. Deyholos	M. Deyholos	M. Deyholos	M. Deyholos							A
CPKP	Core Eudicots	Caryophyllales	Cactaceae	Lophophora williamsii	whole plant (no flower)	sequenced	M.K. Deyholos 2016-103	GenVault	M. Deyholos	M. Deyholos	M. Deyholos	M. Deyholos							A
SKNL	Core Eudicots	Caryophyllales	Caryophyllaceae	Saponaria officinalis	flower, fruit, stem, leaves	sequenced	132760 (ALTA)	GenVault	M. Deyholos	M. Deyholos	M. Deyholos	M. Deyholos	M						A
RXEN	Core Eudicots	Caryophyllales	Caryophyllaceae	Polycarpaea repens	green leaves and shoots	sequenced		frozen tissue	Dmitry Filatov	L. Csiba	BGI	BGI							A
TJES	Core Eudicots	Caryophyllales	Caryophyllaceae	Spergularia media	leaves	sequenced	CheesemanUIUC007	GenVault	J. Cheeseman	J. Cheeseman	J. Cheeseman	J. Cheeseman							A				H		halophyte
SHEZ	Core Eudicots	Caryophyllales	Caryophyllaceae	Dianthus caryophyllus	leaves and young flowers	sequenced	Soltis and Miles 2849	frozen tissue	D. Soltis	D. Soltis	BGI	BGI							A
FZQN	Core Eudicots	Caryophyllales	Caryophyllaceae	Silene latifolia	flowers, leaves, stem	sequenced	J.R. McDill 2011-8	GenVault	M. Deyholos	M. Deyholos	M. Deyholos	M. Deyholos							A
OLES	Core Eudicots	Caryophyllales	Caryophyllaceae	Schiedea membranacea		sequenced	Weller and Sakai 864 192-30	RNA extract	D. Soltis	Solits	J. Leebens-Mack	J. Leebens-Mack							A						Presumably the most basal part of the lineage, along with S. verticillata.
RNBN	Core Eudicots	Caryophyllales	Molluginaceae	Mollugo cerviana	mature leaf	sequenced	in preparation	RNA extract	J. Hibberd	S. Covshoff	J. Hibberd	S. Covshoff					C		A
CUVY	Core Eudicots	Caryophyllales	Molluginaceae	Mollugo nudicaulis	juvenile leaf	sequenced		RNA extract	J. Hibberd	S. Covshoff	J. Hibberd	S. Covshoff					C		A
UNSW	Core Eudicots	Caryophyllales	Molluginaceae	Mollugo nudicaulis	mature leaf	sequenced		RNA extract	J. Hibberd	S. Covshoff	J. Hibberd	S. Covshoff					C		A
HURS	Core Eudicots	Caryophyllales	Molluginaceae	Mollugo pentaphylla	mature leaf	sequenced	in preparation	RNA extract	J. Hibberd	S. Covshoff	J. Hibberd	S. Covshoff					C		A
BZMI	Core Eudicots	Caryophyllales	Molluginaceae	Mollugo spp.	juvenile leaf	sequenced	in preparation	RNA extract	J. Hibberd	S. Covshoff	J. Hibberd	S. Covshoff					C		A						sample submitted as Mollugo pentaphylla, reported to be contaminated with M. verticillata
QASA	Core Eudicots	Caryophyllales	Molluginaceae	Mollugo verticillata	juvenile leaf	sequenced		RNA extract	J. Hibberd	S. Covshoff	J. Hibberd	S. Covshoff					C		A
OFWX	Core Eudicots	Caryophyllales	Molluginaceae	Mollugo verticillata	mature leaf	sequenced		RNA extract	J. Hibberd	S. Covshoff	J. Hibberd	S. Covshoff					C		A
WQUF	Core Eudicots	Caryophyllales	Nepenthaceae	Nepenthes alata	lower leaf	sequenced	Miles 58	frozen tissue	D. Soltis	D. Soltis	BGI	BGI						E	A
JAFJ	Core Eudicots	Caryophyllales	Nyctaginaceae	Bougainvillea spectabilis	leaves	sequenced	Soltis and Miles 2777	frozen tissue	D. Soltis	D. Soltis	BGI	BGI							Y						UF
DVXD	Core Eudicots	Caryophyllales	Nyctaginaceae	Allionia incarnata	juvenile leaf	sequenced	in preparation	RNA extract	J. Hibberd	S. Covshoff	J. Hibberd	S. Covshoff					C		A
EGOS	Core Eudicots	Caryophyllales	Nyctaginaceae	Allionia incarnata	juvenile leaf	sequenced	in preparation	RNA extract	J. Hibberd	S. Covshoff	J. Hibberd	S. Covshoff					C		A
WHHY	Core Eudicots	Caryophyllales	Nyctaginaceae	Boerhavia coccinea	mature leaf	sequenced	in preparation	RNA extract	J. Hibberd	S. Covshoff	J. Hibberd	S. Covshoff					C		A
MBWM	Core Eudicots	Caryophyllales	Nyctaginaceae	Boerhavia coccinea	juvenile leaf	sequenced	in preparation	RNA extract	J. Hibberd	S. Covshoff	J. Hibberd	S. Covshoff					C		A
HUGU	Core Eudicots	Caryophyllales	Nyctaginaceae	Boerhavia burbidgeana	mature leaf	sequenced	in preparation	RNA extract	J. Hibberd	S. Covshoff	J. Hibberd	S. Covshoff					C		A
GDYP	Core Eudicots	Caryophyllales	Nyctaginaceae	Boerhavia burbidgeana	juvenile leaf	sequenced	in preparation	RNA extract	J. Hibberd	S. Covshoff	J. Hibberd	S. Covshoff					C		A
GQAV	Core Eudicots	Caryophyllales	Nyctaginaceae	Mirabilis jalapa	juvenile leaf	sequenced	in preparation	RNA extract	J. Hibberd	S. Covshoff	J. Hibberd	S. Covshoff					C		A
DZRA	Core Eudicots	Caryophyllales	Nyctaginaceae	Mirabilis jalapa	mature leaf	sequenced	in preparation	RNA extract	J. Hibberd	S. Covshoff	J. Hibberd	S. Covshoff					C		A
RUUB	Core Eudicots	Caryophyllales	Physenaceae	Physena madagascariensis	leaves	sequenced	Chase 33153 K	frozen tissue	M. Chase	L. Csiba	BGI	BGI							A						Physena madagascariensis Thouars ex Tul.
BKQU	Core Eudicots	Caryophyllales	Phytolaccaceae	Phytolacca americana	leaves and young flowers	sequenced	Soltis and Miles 2759	frozen tissue	D. Soltis	D. Soltis	BGI	BGI							Y						DWS / native
AZBL	Core Eudicots	Caryophyllales	Petiveriaceae	Petiveria alliacea	young leaves	sequenced	Soltis and Miles 2939	RNA extract	D. Soltis	J. Leebens-Mack	D. Soltis	J. Leebens-Mack							Y
MRKX	Core Eudicots	Caryophyllales	Phytolaccaceae	Phytolacca bogotensis	flowers, developing fruits, leaves, stem	sequenced	132753 (ALTA)	GenVault	M. Deyholos	M. Deyholos	M. Deyholos	M. Deyholos							A
YNFJ	Core Eudicots	Caryophyllales	Miroteaceae	Microtea debilis	young leaves	sequenced	Soltis and Miles 2997	GenVault	D. Soltis	Soltis	I. Jordon-Thaden	I. Jordon-Thaden							A						was failed RNA / Soltis-2011Nov
SFKQ	Core Eudicots	Caryophyllales	Phytolaccaceae	Hilleria latifolia	young leaves and flower buds	sequenced	Soltis and Miles 2976	frozen tissue	D. Soltis	Soltis Lab	BGI	BGI							Y
WOBD	Core Eudicots	Caryophyllales	Plumbaginaceae	Limonium spectabile		sequenced		RNA extract	J. Leebens-Mack	J. Leebens-Mack	J. Leebens-Mack	J. Leebens-Mack							A				H
CGGO	Core Eudicots	Caryophyllales	Plumbaginaceae	Plumbago auriculata		sequenced		RNA extract	J. Leebens-Mack	J. Leebens-Mack	J. Leebens-Mack	J. Leebens-Mack	M						A						cultivated; was few large contigs Solis-Jun-B Soltis and Miles 2801 frozen tissue leaves, young flowers; 2010-06-28
FYSJ	Core Eudicots	Caryophyllales	Polygonaceae	Polygonum convolvulus	young shoot	sequenced	Zuidof-Lacombe AB, Wild buckwheat#1	frozen tissue	N. Stewart	S. Graham	BGI	BGI				W			A
CZJT	Core Eudicots	Caryophyllales	Portulacaceae	Portulaca oleracea	young shoot	sequenced	Zuidof-Lacombe AB, Purslane#1	frozen tissue	N. Stewart	S. Graham	BGI	BGI				W			A
QMUN	Core Eudicots	Caryophyllales	Portulacaceae	Portulaca amilis	mature leaf	sequenced	in preparation	RNA extract	J. Hibberd	S. Covshoff	J. Hibberd	S. Covshoff					C		A
LFQH	Core Eudicots	Caryophyllales	Portulacaceae	Portulaca amilis	juvenile leaf	sequenced	in preparation	RNA extract	J. Hibberd	S. Covshoff	J. Hibberd	S. Covshoff					C		A
VPCP	Core Eudicots	Caryophyllales	Portulacaceae	Portulaca cryptopetala	mature leaf	sequenced	in preparation	RNA extract	J. Hibberd	S. Covshoff	J. Hibberd	S. Covshoff					C		A
TMMR	Core Eudicots	Caryophyllales	Portulacaceae	Portulaca cryptopetala	juvenile leaf	sequenced	in preparation	RNA extract	J. Hibberd	S. Covshoff	J. Hibberd	S. Covshoff					C		A
CPLT	Core Eudicots	Caryophyllales	Portulacaceae	Portulaca grandiflora	mature leaf	sequenced	in preparation	RNA extract	J. Hibberd	S. Covshoff	J. Hibberd	S. Covshoff					C		A
BYNZ	Core Eudicots	Caryophyllales	Portulacaceae	Portulaca umbraticola	mature leaf	sequenced	in preparation	RNA extract	J. Hibberd	S. Covshoff	J. Hibberd	S. Covshoff					C		A
UQCB	Core Eudicots	Caryophyllales	Portulacaceae	Portulaca molokiniensis	mature leaf	sequenced	in preparation	RNA extract	J. Hibberd	S. Covshoff	J. Hibberd	S. Covshoff					C		A
TRLB	Core Eudicots	Caryophyllales	Portulacaceae	Portulaca oleracea	mature leaf	sequenced	in preparation	RNA extract	J. Hibberd	S. Covshoff	J. Hibberd	S. Covshoff					C		A
IWIS	Core Eudicots	Caryophyllales	Portulacaceae	Portulaca pilosa	juvenile leaf	sequenced	in preparation	RNA extract	J. Hibberd	S. Covshoff	J. Hibberd	S. Covshoff					C		A
GCYL	Core Eudicots	Caryophyllales	Portulacaceae	Portulaca suffrutescens	mature leaf	sequenced	in preparation	RNA extract	J. Hibberd	S. Covshoff	J. Hibberd	S. Covshoff					C		A
KDCH	Core Eudicots	Caryophyllales	Portulacaceae	Portulaca umbraticola	mature leaf	sequenced	in preparation	RNA extract	J. Hibberd	S. Covshoff	J. Hibberd	S. Covshoff					C		A
LKKX	Core Eudicots	Caryophyllales	Talinaceae	Talinum sp.	young leaves	sequenced	Soltis and Miles 2979	GenVault	D. Soltis	M. Gitzendanner	D. Soltis	M. Gitzendanner							A
GIWN	Core Eudicots	Caryophyllales	Sarcobataceae	Sarcobatus vermiculatus		sequenced		GenVault	J. Leebens-Mack	J. Leebens-Mack	J. Leebens-Mack	J. Leebens-Mack							A
CVDF	Core Eudicots	Caryophyllales	Simmondsiaceae	Simmondsia chinensis		sequenced		RNA extract	J. Leebens-Mack	J. Leebens-Mack	J. Leebens-Mack	J. Leebens-Mack							A						DWS / Kew other: was failed RNA / leaves and flowers / DWS NY3067/93
HTDC	Core Eudicots	Caryophyllales	Tamaricaceae	Tamarix chinensis	leaves	sequenced	Chase 33138	frozen tissue	M. Chase	L. Csiba	BGI	BGI							A						Tamarix, Kew: T. chinensis Lour.
STKY	Core Eudicots	Santalales	Balanophoraceae	Balanophora fungosa		sequenced		GenVault	J. Leebens-Mack	J. Leebens-Mack	J. Leebens-Mack	J. Leebens-Mack							A
XKPS	Core Eudicots	Santalales	Olacaceae	Ximenia americana	young leaves and shoots	sequenced	Soltis and Miles 2949	RNA extract	D. Soltis	J. Leebens-Mack	D. Soltis	J. Leebens-Mack							A						native--local
VGVI	Core Eudicots	Santalales	Loranthaceae	Dendropemon caribaeus	seedlings / whole plant	sequenced	CWD 2012.10	GenVault	C. DePamphilis	P. Ralph	C. DePamphilis	P. Ralph							A
RSPO	Core Eudicots	Santalales	Santalaceae	Santalum acuminatum		sequenced	Pfc38A	frozen tissue	A. Lowe	E. Biffin	BGI	BGI							A
BSEY	Core Eudicots	Santalales	Santalaceae	Daenikera sp.		sequenced		RNA	J. Leebens-Mack	J. Leebens-Mack	J. Leebens-Mack	J. Leebens-Mack							A
XGFU	Core Eudicots	Santalales	Santalaceae	Exocarpos cupressiformis		sequenced	DJ490A	frozen tissue	A. Lowe	E. Biffin	BGI	BGI							A
QKMG	Core Eudicots	Santalales	Viscaceae	Phoradendron serotinum	leaves, stem, fruit	sequenced	CWD+JRM 2012.4	GenVault	C. DePamphilis	P. Ralph	C. DePamphilis	P. Ralph							A
DMKC	Core Eudicots	Saxifragales	Hamamelidaceae	Hamamelis virginiana	leaves	sequenced	Soltis and Miles 2792	frozen tissue	D. Soltis	D. Soltis	BGI	BGI	M						A						DWS
YHXT	Core Eudicots	Saxifragales	Hamamelidaceae	Hamamelis virginiana	leaves	sequenced	1440/57B	frozen tissue	D. W. Stevenson	D. Stevenson	BGI	BGI	M						A
HQRJ	Core Eudicots	Saxifragales	Hamamelidaceae	Loropetalum chinense	leaves	sequenced	Soltis and Miles 2858	frozen tissue	D. Soltis	D. Soltis	BGI	BGI							A
OMDH	Core Eudicots	Saxifragales	Hamamelidaceae	Loropetalum chinense	leaves	sequenced	Chase 34458 K	frozen tissue	M. Chase	L. Csiba	BGI	BGI							A						Syn. Loropetalum chinense (R.Br.) Oliv. forma rubrum H.T.Chang 'Blush' K (sterile specimen) / RBG Kew LivingCollection Acc.No. 1994-909
FWBF	Core Eudicots	Saxifragales	Alangiaceae	Alangium chinense	leaves	sequenced	Chase 34454 K	frozen tissue	M. Chase	L. Csiba	BGI	BGI	M						A						Alangium chinense (Lour.) Harms
LMVB	Core Eudicots	Saxifragales	Altingiaceae	Liquidambar styraciflua	leaves	sequenced	Soltis and Miles 2850	frozen tissue	D. Soltis	D. Soltis	BGI	BGI	M						A
NUZN	Core Eudicots	Saxifragales	Cercidiphyllaceae	Cercidiphyllum japonicum	young leaves	sequenced	DWS NY 65/100A	frozen tissue	D. W. Stevenson	D. Soltis	BGI	BGI							A						DWS / cultivated
ZJUL	Core Eudicots	Saxifragales	Crassulaceae	Rhodiola rosea	flowers, stem, leaves	sequenced	132756 (ALTA)	GenVault	M. Deyholos	M. Deyholos	M. Deyholos	M. Deyholos	M						A
KWGC	Core Eudicots	Saxifragales	Crassulaceae	Crassula perforata	young leaves	sequenced	Soltis and Miles 2809	frozen tissue	D. Soltis	D. Soltis	BGI	BGI							A
DRIL	Core Eudicots	Saxifragales	Crassulaceae	Kalanchoe crenato-diagremontiana	young leaves	sequenced	Soltis and Miles 2808	frozen tissue	D. Soltis	D. Soltis	BGI	BGI							A						original sample failed extraction Soltis and Miles 2808
FYTP	Core Eudicots	Saxifragales	Daphniphyllaceae	Daphniphyllum macropodum	vegetative shoot meristems	sequenced	Chase 33136	frozen tissue	M. Chase	L. Csiba	BGI	BGI							A						bot gardens
SYHW	Core Eudicots	Saxifragales	Grossulariaceae	Ribes aff. giraldii	leaves	sequenced	Chase 34453 K	frozen tissue	M. Chase	L. Csiba	BGI	BGI							A						Ribes aff. giraldii Jancz.
IUSR	Core Eudicots	Saxifragales	Haloragaceae	Myriophyllum aquaticum	leaves	sequenced	Soltis and Miles 2788	frozen tissue	D. Soltis	D. Soltis	BGI	BGI							A						native
TOKV	Core Eudicots	Saxifragales	[Aphanopetalaceae]	Aphanopetalum resinosum	leaves	sequenced	Chase 34479 K	frozen tissue	M. Chase	L. Csiba	BGI	BGI							A						Aphanopetalum resinosum Endl. / hard to get
UWFU	Core Eudicots	Saxifragales	Iteaceae	Itea virginica	leaves	sequenced	Soltis and Miles 2760	frozen tissue	D. Soltis	D. Soltis	BGI	BGI							Y						native
HTIP	Core Eudicots	Saxifragales	Paeoniacae	Paeonia lactiflora	flower buds	sequenced	Chase 33134	frozen tissue	M. Chase	L. Csiba	BGI	BGI	M						A
FCBJ	Core Eudicots	Saxifragales	Saxifragaceae	Saxifraga stolonifera	leaves	sequenced	Soltis and Miles 2795	frozen tissue	D. Soltis	D. Soltis	BGI	BGI							A
ERIA	Core Eudicots	Saxifragales	Saxifragaceae	Heuchera sanguinea	young leaves	sequenced	Soltis and Miles 2906	frozen tissue	D. Soltis	D. Soltis	BGI	BGI							A
CIAC	Core Eudicots	Saxifragales	Saxifragaceae	Bergenia sp.	young leaves	sequenced	Soltis and Miles 2904	frozen tissue	D. Soltis	D. Soltis	BGI	BGI							A
UHBY	Core Eudicots	Saxifragales	Saxifragaceae	Oresitrophe rupifraga	young leaves	sequenced	Soltis and Miles 2918	RNA extract	J. Leebens-Mack	J. Leebens-Mack	J. Leebens-Mack	J. Leebens-Mack							A						was frozen tissue
DAYQ	Core Eudicots	Saxifragales	Saxifragaceae	Mitella pentandra		sequenced		GenVault	J. Leebens-Mack	J. Leebens-Mack	J. Leebens-Mack	J. Leebens-Mack							A
OOVX	Core Eudicots	Saxifragales	Saxifragaceae	Boykinia jamesii	young leaves	sequenced	Chase 38782	GenVault	D. Soltis	I. Jordon-Thaden	D. Soltis	I. Jordon-Thaden							A
CKKR	Core Eudicots	Saxifragales	Saxifragaceae	Astilbe chinensis	young leaves	sequenced	Chase 38784	GenVault	D. Soltis	I. Jordon-Thaden	D. Soltis	I. Jordon-Thaden							A
SLOI	Core Eudicots	Saxifragales	Saxifragaceae	Tiarella polyphylla	young leaves	sequenced	Chase 38786	GenVault	D. Soltis	I. Jordon-Thaden	D. Soltis	I. Jordon-Thaden							A
YKFU	Core Eudicots	Saxifragales	Saxifragaceae	Peltoboykinia watanabei	young leaves	sequenced	Chase 38787	GenVault	D. Soltis	I. Jordon-Thaden	D. Soltis	I. Jordon-Thaden							A
CTSS	Core Eudicots	Saxifragales	Saxifragaceae	Tellima breviflora	young leaves	sequenced	Chase 38789	GenVault	D. Soltis	I. Jordon-Thaden	D. Soltis	I. Jordon-Thaden							A
BGZG	Core Eudicots/Rosids	Vitales	Vitaceae	Cissus quadrangularis	leaves	sequenced	Chase 34459 K	frozen tissue	M. Chase	L. Csiba	BGI	BGI							A						Cissus quadrangularis L.
SZPD	Core Eudicots/Rosids	Vitales	Vitaceae	Tetrastigma voinierianum	young leaves	sequenced	Soltis and Miles 2853	frozen tissue	D. Soltis	D. Soltis	BGI	BGI							A						original sample failed extraction (leaves)
BBBA	Core Eudicots/Rosids	Vitales	Vitaceae	Tetrastigma obtectum	leaves	sequenced	Chase 34457 K	frozen tissue	M. Chase	L. Csiba	BGI	BGI							A						Tetrastigma obtectum (Wall. ex M.A.Lawson) Planch. ex Franch.
VYGG	Core Eudicots/Rosids	Crossosomatales	Stachyuraceae	Stachyurus praecox	young leaves	sequenced	DWS NY 487/2003B	frozen tissue	D. W. Stevenson	D. Soltis	BGI	BGI	M						A						collect/UBC bot gard
PTLU	Core Eudicots/Rosids	Crossosomatales	Staphyleaceae	Staphylea trifolia	vegetative shoots	sequenced	JLM2013-66 (GA)	RNA extract	J. Leebens-Mack	J. Leebens-Mack	J. Leebens-Mack	J. Leebens-Mack							A						collect/bot garden?
VKGP	Core Eudicots/Rosids	Geraniales	Geraniaceae	Geranium carolinianum	young leaves and some flower buds	sequenced	Soltis and Miles 2919	frozen tissue	D. Soltis	J. Leebens-Mack	BGI	BGI							A
YGCX	Core Eudicots/Rosids	Geraniales	Geraniaceae	Geranium maculatum		sequenced		RNA extract	J. Leebens-Mack	J. Leebens-Mack	J. Leebens-Mack	J. Leebens-Mack							A
HDWF	Core Eudicots/Rosids	Geraniales	Melianthaceae	Francoa appendiculata	leaves	sequenced	Chase 33147	frozen tissue	M. Chase	L. Csiba	BGI	BGI							A						Francoa, Kew: F. appendiculata Cav.
FONV	Core Eudicots/Rosids	Geraniales	Melianthaceae	Greyia sutherlandii	leaves	sequenced	Soltis and Miles 2844	frozen tissue	D. Soltis	D. Soltis	BGI	BGI							A
AJJE	Core Eudicots/Rosids	Myrtales	Combretaceae	Terminalia neotaliala	leaves	sequenced	Chase 34481 K	frozen tissue	M. Chase	L. Csiba	BGI	BGI	M						A						Terminalia neotaliala Capuron / Note: Terminalia neotaliala Capuron, Syn. T. mantaly H.Perrier
NIJU	Core Eudicots/Rosids	Myrtales	Heteropyxidaceae	Heteropyxis natalensis	leaves	sequenced	T. McLellan (J)	frozen tissue	Tracy McLellan	Tracy McLellan	BGI	BGI							A
RJNQ	Core Eudicots/Rosids	Myrtales	Lythraceae	Lagerstroemia indica	young leaves	sequenced	Soltis and Miles 2971	GenVault	D. Soltis	Soltis Lab	D. Soltis	Soltis Lab							A						original sample failed extraction - leaves and flwer buds
JROW	Core Eudicots/Rosids	Myrtales	Lythraceae	Punica granatum	young leaves	sequenced	Soltis and Miles 2973	GenVault	D. Soltis	M. Gitzendanner	D. Soltis	M. Gitzendanner							A
QEBC	Core Eudicots/Rosids	Myrtales	Lythraceae	Punica granatum	young leaves	sequenced	Soltis and Miles 2973	GenVault	D. Soltis	I. Jordon-Thaden	D. Soltis	I. Jordon-Thaden							A
YMUO	Core Eudicots/Rosids	Myrtales	Lythraceae	Punica granatum	developing seeds	sequenced	M.K. Deyholos 2016-104	GenVault	M. Deyholos	M. Deyholos	Elzbieta Mietkiewska	M. Deyholos							A						Sample 34 - Pgr01
VUGF	Core Eudicots/Rosids	Myrtales	Lythraceae	Punica granatum	developing seeds	sequenced	M.K. Deyholos 2016-105	GenVault	M. Deyholos	M. Deyholos	Elzbieta Mietkiewska	M. Deyholos							A						Sample 35 - Pgr02
SWGX	Core Eudicots/Rosids	Myrtales	Melastomataceae	Tetrazygia bicolor	leaves	sequenced	Soltis and Miles 2766	frozen tissue	D. Soltis	D. Soltis	BGI	BGI							Y						DWS / native species
WWQZ	Core Eudicots/Rosids	Myrtales	Melastomataceae	Medinilla magnifica	young leaves	sequenced	Soltis and Miles 2948	RNA extract	D. Soltis	J. Leebens-Mack	D. Soltis	J. Leebens-Mack							A
FGDU	Core Eudicots/Rosids	Myrtales	Myrtaceae	Syzygium paniculatum	leaves and flower buds	sequenced	Chase 34478 K	frozen tissue	M. Chase	L. Csiba	BGI	BGI							A						Syzygium paniculatum Gaertn.
NEBM	Core Eudicots/Rosids	Myrtales	Myrtaceae	Syzygium micranthum		sequenced	JLM2013-70 (GA)	GenVault	J. Leebens-Mack	J. Leebens-Mack	J. Leebens-Mack	J. Leebens-Mack							A
AYMT	Core Eudicots/Rosids	Myrtales	Myrtaceae	Eucalyptus leucoxylon		sequenced	DJ531A	frozen tissue	A. Lowe	E. Biffin	BGI	BGI							A
JLLY	Core Eudicots/Rosids	Myrtales	Myrtaceae	Melaleuca quinquenervia	young leaves	sequenced	Soltis and Miles 2824	frozen tissue	D. Soltis	D. Soltis	BGI	BGI						E	A
FEDW	Core Eudicots/Rosids	Myrtales	Onagraceae	Chamerion angustifolium	leaf, stem, flowers	sequenced	132727 (ALTA)	GenVault	M. Deyholos	M. Deyholos	M. Deyholos	M. Deyholos							A						originally recorded as Epilobium sp.
/ NewSet
ECSL	Core Eudicots/Rosids	Myrtales	Onagraceae	Oenothera filiformis	young true leaves from seedlings	sequenced	M. Johnson 381	RNA extract	M. Johnson	M. Johnson	M. Johnson	M. Johnson							A					O	MTJ-id# 381 / Lat Long: 31.72386, 88.19637. County Rd 31 at Aspen Rd. Alabama USA
LACT	Core Eudicots/Rosids	Myrtales	Onagraceae	Oenothera gaura	young true leaves from seedlings	sequenced	M. Johnson 651	RNA extract	M. Johnson	M. Johnson	M. Johnson	M. Johnson							A					O	MTJ-id# 651 / Belchentown, MA, USA
LHDP	Core Eudicots/Rosids	Myrtales	Onagraceae	Oenothera gaura	young true leaves from seedlings	sequenced	M. Johnson 673	RNA extract	M. Johnson	M. Johnson	M. Johnson	M. Johnson							A					O	MTJ-id# 673 / OPGC accession 2118
IIFB	Core Eudicots/Rosids	Myrtales	Onagraceae	Oenothera gaura	young true leaves from seedlings	sequenced	M. Johnson 677	RNA extract	M. Johnson	M. Johnson	M. Johnson	M. Johnson							A					O	MTJ-id# 677 / OPGC accession 1867
JYOB	Core Eudicots/Rosids	Myrtales	Onagraceae	Oenothera filiformis	young true leaves from seedlings	sequenced	M. Johnson 380	RNA extract	M. Johnson	M. Johnson	M. Johnson	M. Johnson							A					O	MTJ-id# 380 / Lat. Lat: 31.73105, 88.16655. County Rd 31, Alabama USA.
IDAU	Core Eudicots/Rosids	Myrtales	Onagraceae	Oenothera elata hookeri	young true leaves from seedlings	sequenced	M. Johnson 664	RNA extract	M. Johnson	M. Johnson	M. Johnson	M. Johnson							A					O	MTJ-id# 664 / strain hookeri de Vries supplied by S. Greiner.
XSNO	Core Eudicots/Rosids	Myrtales	Onagraceae	Oenothera rosea	expanding 4th true leaf from seedling	sequenced	M. Johnson 71	RNA extract	M. Johnson	M. Johnson	M. Johnson	M. Johnson							A					O	MTJ-id# 71
YHLF	Core Eudicots/Rosids	Myrtales	Onagraceae	Oenothera rhombipetala	expanding 4th true leaf from seedling	sequenced	M. Johnson 369	RNA extract	M. Johnson	M. Johnson	M. Johnson	M. Johnson							A					O	MTJ-id# 369
DZLN	Core Eudicots/Rosids	Myrtales	Onagraceae	Oenothera picensis	expanding 4th true leaf from seedling	sequenced	M. Johnson 655	RNA extract	M. Johnson	M. Johnson	M. Johnson	M. Johnson							A					O	MTJ-id# 655 / strain odorata Schwemmle (seed from S. Greiner)
CJGZ	Core Eudicots/Rosids	Myrtales	Onagraceae	Oenothera nana	expanding 4th true leaf from seedling	sequenced	M. Johnson 0233	RNA extract	M. Johnson	M. Johnson	M. Johnson	M. Johnson							A					O	MTJ-id# 0233
HPNZ	Core Eudicots/Rosids	Myrtales	Onagraceae	Oenothera longituba	expanding 4th true leaf from seedling	sequenced	M. Johnson 678	RNA extract	M. Johnson	M. Johnson	M. Johnson	M. Johnson							A					O	MTJ-id# 678
DIBI	Core Eudicots/Rosids	Myrtales	Onagraceae	Oenothera laciniata	expanding 4th true leaf from seedling	sequenced	M. Johnson 218	RNA extract	M. Johnson	M. Johnson	M. Johnson	M. Johnson							A					O	MTJ-id# 218
AQXA	Core Eudicots/Rosids	Myrtales	Onagraceae	Oenothera laciniata	expanding 4th true leaf from seedling	sequenced	M. Johnson 169	RNA extract	M. Johnson	M. Johnson	M. Johnson	M. Johnson							A					O	MTJ-id# 169
QBRF	Core Eudicots/Rosids	Myrtales	Onagraceae	Oenothera laciniata	expanding 4th true leaf from seedling	sequenced	M. Johnson 100	RNA extract	M. Johnson	M. Johnson	M. Johnson	M. Johnson							A					O	MTJ-id# 100
ONZG	Core Eudicots/Rosids	Myrtales	Onagraceae	Oenothera laciniata	expanding 4th true leaf from seedling	sequenced	M. Johnson 99	RNA extract	M. Johnson	M. Johnson	M. Johnson	M. Johnson							A					O	MTJ-id# 99
EWHG	Core Eudicots/Rosids	Myrtales	Onagraceae	Oenothera grandis	expanding 4th true leaf from seedling	sequenced	M. Johnson 207	RNA extract	M. Johnson	M. Johnson	M. Johnson	M. Johnson							A					O	MTJ-id# 207
TAHF	Core Eudicots/Rosids	Myrtales	Onagraceae	Oenothera grandis	expanding 4th true leaf from seedling	sequenced	M. Johnson 134	RNA extract	M. Johnson	M. Johnson	M. Johnson	M. Johnson							A					O	MTJ-id# 134
WPUV	Core Eudicots/Rosids	Myrtales	Onagraceae	Oenothera grandis	expanding 4th true leaf from seedling	sequenced	M. Johnson 135	RNA extract	M. Johnson	M. Johnson	M. Johnson	M. Johnson							A					O	MTJ-id# 135
CHTD	Core Eudicots/Rosids	Myrtales	Onagraceae	Oenothera grandis	expanding 4th true leaf from seedling	sequenced	M. Johnson 133	RNA extract	M. Johnson	M. Johnson	M. Johnson	M. Johnson							A					O	MTJ-id# 133
EQYT	Core Eudicots/Rosids	Myrtales	Onagraceae	Oenothera berlandieri	expanding young leaf	sequenced	M. Johnson 65	RNA extract	M. Johnson	M. Johnson	M. Johnson	M. Johnson							A					O	MTJ-id# 65; Oenothera berlandieri ssp. pinifolia
JMJV	Core Eudicots/Rosids	Myrtales	Onagraceae	Oenothera gaura	expanding 4th true leaf from seedling	sequenced	M. Johnson 671	RNA extract	M. Johnson	M. Johnson	M. Johnson	M. Johnson							A					O	MTJ-id# 671
YIVZ	Core Eudicots/Rosids	Myrtales	Onagraceae	Oenothera rosea	expanding 4th true leaf from seedling	sequenced	M. Johnson 277	RNA extract	M. Johnson	M. Johnson	M. Johnson	M. Johnson							A					O	MTJ-id# 277
KFAL	Core Eudicots/Rosids	Myrtales	Onagraceae	Oenothera rosea	expanding 4th true leaf from seedling	sequenced	M. Johnson 392	RNA extract	M. Johnson	M. Johnson	M. Johnson	M. Johnson							A					O	MTJ-id# 392
SJAN	Core Eudicots/Rosids	Myrtales	Onagraceae	Oenothera serrulata	expanding 4th true leaf from seedling	sequenced	M. Johnson 70	RNA extract	M. Johnson	M. Johnson	M. Johnson	M. Johnson							A					O	MTJ-id# 70
RLZU	Core Eudicots/Rosids	Myrtales	Onagraceae	Oenothera speciosa	expanding 4th true leaf from seedling	sequenced	M. Johnson 112	RNA extract	M. Johnson	M. Johnson	M. Johnson	M. Johnson							A					O	MTJ-id# 112
UASK	Core Eudicots/Rosids	Myrtales	Onagraceae	Oenothera speciosa	expanding 4th true leaf from seedling	sequenced	M. Johnson 113	RNA extract	M. Johnson	M. Johnson	M. Johnson	M. Johnson							A					O	MTJ-id# 113
XZPP	Core Eudicots/Rosids	Myrtales	Onagraceae	Oenothera speciosa	expanding 4th true leaf from seedling	sequenced	M. Johnson 114	RNA extract	M. Johnson	M. Johnson	M. Johnson	M. Johnson							A					O	MTJ-id# 114
XZAQ	Core Eudicots/Rosids	Myrtales	Onagraceae	Oenothera speciosa	expanding 4th true leaf from seedling	sequenced	M. Johnson 116	RNA extract	M. Johnson	M. Johnson	M. Johnson	M. Johnson							A					O	MTJ-id# 116
GBGW	Core Eudicots/Rosids	Myrtales	Onagraceae	Oenothera speciosa	expanding 4th true leaf from seedling	sequenced	M. Johnson 118	RNA extract	M. Johnson	M. Johnson	M. Johnson	M. Johnson							A					O	MTJ-id# 118
AJBK	Core Eudicots/Rosids	Myrtales	Onagraceae	Oenothera elata	4th true leaf	sequenced	S. Greiner (M)	RNA extract	S. Greiner	S. Greiner	S. Greiner	S. Greiner							A					O	strain johansen Standard / from roadside between Nicholas and Yuba City, Sutter Co., California, USA / see Cleland, R. E. 1935 Proc. Amer. Philos. Soc. 75:339-429
ROLB	Core Eudicots/Rosids	Myrtales	Onagraceae	Oenothera elata	pool of multiple tissues	sequenced	S. Greiner (M)	RNA extract	S. Greiner	S. Greiner	S. Greiner	S. Greiner							A					O	strain johansen Standard / pool includes seedlings, roots, ligneous sterm, young developing flower buds, style and gynoecium 24 h after pollination, developing capsule
DSVQ	Core Eudicots/Rosids	Myrtales	Onagraceae	Oenothera biennis	young true leaves from seedlings	sequenced	M. Johnson 659	frozen tissue	M. Johnson	M. Johnson	BGI	BGI	M						A					O	MTJ-id# 659 / strain suaveolens Grado (seeds from S. Greiner)
EXGW	Core Eudicots/Rosids	Myrtales	Onagraceae	Oenothera biennis	young true leaves from seedlings	sequenced	M. Johnson 378	RNA extract	M. Johnson	M. Johnson	M. Johnson	M. Johnson	M						A					O	MTJ-id# 378 / UTM: 18T 0380003 4709110, Tompkins Co NY, USA
FDBS	Core Eudicots/Rosids	Myrtales	Onagraceae	Oenothera biennis	young true leaves from seedlings	sequenced	M. Johnson 442	RNA extract	M. Johnson	M. Johnson	M. Johnson	M. Johnson	M						A					O	MTJ-id# 442 / Sauroren park, West Toronto, Ontario Canada
MLUJ	Core Eudicots/Rosids	Myrtales	Onagraceae	Oenothera biennis	young true leaves from seedlings	sequenced	M. Johnson 658	RNA extract	M. Johnson	M. Johnson	M. Johnson	M. Johnson	M						A					O	MTJ-id# 658 / biennis-2; strain Lawrenceville 3 (seeds from S. Greiner)
DWAP	Core Eudicots/Rosids	Myrtales	Onagraceae	Oenothera biennis	young true leaves from seedlings	sequenced	M. Johnson 676	frozen tissue	M. Johnson	M. Johnson	BGI	BGI	M						A					O	MTJ-id# 676 / strain chicaginensis de Vries, Illinois USA (obtained from Ornamental Plant Germplasm Center)
REZJ	Core Eudicots/Rosids	Myrtales	Onagraceae	Oenothera grandiflora	young true leaves from seedlings	sequenced	M. Johnson 666	frozen tissue	M. Johnson	M. Johnson	BGI	BGI							A					O	MTJ-id# 666 / strain BBA Castleberry A-4 (seeds from S. Greiner)
MJHP	Core Eudicots/Rosids	Myrtales	Onagraceae	Oenothera grandiflora	young true leaves from seedlings	sequenced	M. Johnson 562	RNA extract	M. Johnson	M. Johnson	M. Johnson	M. Johnson							A					O	MTJ-id# 562 / UTM: 16R, 0389602m East, 3498655m. Bigbee, AL, USA.perpendicular to road at house #241. Ask the nice lady for permission to collect. She is eager to please.
GZUR	Core Eudicots/Rosids	Myrtales	Onagraceae	Oenothera grandiflora	young true leaves from seedlings	sequenced	M. Johnson 564	RNA extract	M. Johnson	M. Johnson	M. Johnson	M. Johnson							A					O	MTJ-id# 564 / UTM: 16R, 0405820m East, 3511827m, Coffeeville, AL, USA
EBPG	Core Eudicots/Rosids	Myrtales	Onagraceae	Oenothera grandiflora	young true leaves from seedlings	sequenced	M. Johnson 538	frozen tissue	M. Johnson	M. Johnson	BGI	BGI							A					O	MTJ-id# 538 / strain Tuscaloosa (seeds from Greiner)
HOOU	Core Eudicots/Rosids	Myrtales	Onagraceae	Oenothera grandiflora	young true leaves from seedlings	sequenced	M. Johnson 541	RNA extract	M. Johnson	M. Johnson	M. Johnson	M. Johnson							A					O	MTJ-id# 541 / strain Bellamy A (seeds from S. Greiner)
SEMK	Core Eudicots/Rosids	Myrtales	Onagraceae	Oenothera grandis	young true leaves from seedlings	sequenced	M. Johnson 206	frozen tissue	M. Johnson	M. Johnson	BGI	BGI							A					O	MTJ-id# 206 / OPGC accession: Edwards Co. KS
ICUS	Core Eudicots/Rosids	Myrtales	Onagraceae	Oenothera laciniata	young true leaves from seedlings	sequenced	M. Johnson 98	frozen tissue	M. Johnson	M. Johnson	BGI	BGI							A					O	MTJ-id# 98 / Stengl Biological Station, UTM: 14R, 0676016, 3329856, Bastrop Co TX / was ID# IRAF
FXJC	Core Eudicots/Rosids	Myrtales	Onagraceae	Oenothera rosea	young true leaves from seedlings	sequenced	M. Johnson 672	frozen tissue	M. Johnson	M. Johnson	BGI	BGI							A					O	MTJ-id# 672 / OPGC accession PI 304970 (100 seeds)
NQWS	Core Eudicots/Rosids	Myrtales	Onagraceae	Oenothera filiformis	young true leaves from seedlings	sequenced	M. Johnson 377	frozen tissue	M. Johnson	M. Johnson	BGI	BGI							A					O	MTJ-id# 377 / 1.5 mi W of US 75 and SH 3 jct on US 75, south roadside. Atoka Co OK
TGOP	Core Eudicots/Rosids	Myrtales	Onagraceae	Oenothera gaura	young true leaves from seedlings	sequenced	M. Johnson 402	frozen tissue	M. Johnson	M. Johnson	BGI	BGI							A					O	MTJ-id# 402 / Ellis Hollow Rd, Ithaca, Tompkins CO, NY, USA
GVCB	Core Eudicots/Rosids	Myrtales	Onagraceae	Oenothera affinis	young true leaves from seedlings	sequenced	M. Johnson 529	RNA extract	M. Johnson	M. Johnson	M. Johnson	M. Johnson							A					O	MTJ-id# 529 / strain longiflora Erlagen (seeds from S. Greiner)
HKMQ	Core Eudicots/Rosids	Myrtales	Onagraceae	Oenothera villaricae	young true leaves from seedlings	sequenced	M. Johnson 535	RNA extract	M. Johnson	M. Johnson	M. Johnson	M. Johnson							A					O	MTJ-id# 535 / strain berteriana Schwemmle (seeds from S. Greiner)
KBRW	Core Eudicots/Rosids	Myrtales	Onagraceae	Oenothera clelandii	young true leaves from seedlings	sequenced	M. Johnson 390	RNA extract	M. Johnson	M. Johnson	M. Johnson	M. Johnson							A					O	MTJ-id# 390 / Seeds from Ornamental Plant Germplasm Center.
JKNQ	Core Eudicots/Rosids	Myrtales	Onagraceae	Oenothera suffulta suffulta	young true leaves from seedlings	sequenced	M. Johnson 92	RNA extract	M. Johnson	M. Johnson	M. Johnson	M. Johnson							A					O	MTJ-id# 92 / UTM: 14R, 0610938, 3327968, Hays Co, TX, USA
UDUT	Core Eudicots/Rosids	Zygophyllales	Zygophyllaceae	Larrea tridentata	woody seedling including leaves and root	sequenced	M.K. Deyholos 2016-106	RNA extract	M. Deyholos	M. Deyholos	M. Deyholos	M. Deyholos	M	Y					Y
KVAY	Core Eudicots/Rosids	Zygophyllales	Zygophyllaceae	Tribulus eichlerianus	mature leaf	sequenced	in preparation	RNA extract	J. Hibberd	S. Covshoff	J. Hibberd	S. Covshoff					C		A						Trubulus eichlerianus 4/7/10
ZHMB	Core Eudicots/Rosids	Zygophyllales	Krameriaceae	Krameria lanceolata	young leaves, flower buds	sequenced	Soltis and Miles 2991	GenVault	D. Soltis	Soltis Lab	D. Soltis	Soltis Lab							A
IHCQ	Core Eudicots/Rosids	Celastrales	Celastraceae	Crossopetalum rhacoma	young leaves, a few flowers	sequenced	Soltis and Miles 2947	RNA extract	J. Leebens-Mack	J. Leebens-Mack	J. Leebens-Mack	J. Leebens-Mack							A
MFEA	Core Eudicots/Rosids	Celastrales	Celastraceae	Stackhousia spathulata	young leaves	sequenced	D.O. Burge 1309 (NSW Pending)	GenVault	D. Burge	D.O. Burge	C. dePamphilis	P. Ralph							A
OCTM	Core Eudicots/Rosids	Cucurbitales	Begoniaceae	Begonia sp.	leaves	sequenced	Soltis and Miles 2769	frozen tissue	D. Soltis	D. Soltis	BGI	BGI							Y						GH
AXAF	Core Eudicots/Rosids	Cucurbitales	Cucurbitaceae	Thladiantha villosula	leaves	sequenced	Chase 34473 K	frozen tissue	M. Chase	L. Csiba	BGI	BGI							A						Thladiantha villosula Cogn.
NNGU	Core Eudicots/Rosids	Cucurbitales	Coriariaceae	Coriaria nepalensis	leaves	sequenced	Chase 33161 K	frozen tissue	M. Chase	L. Csiba	BGI	BGI							A						Coriaria nepalensis Wall.
SUAK	Core Eudicots/Rosids	Fabales	Fabaceae	Codariocalyx motorius	leaves and stems	sequenced	Stewart and Peng	frozen tissue	N. Stewart	N. Stewart	BGI	BGI						E	A
RKLL	Core Eudicots/Rosids	Fabales	Fabaceae	Copaifera officinalis	leaves	sequenced	Stewart and Burris	frozen tissue	N. Stewart	N. Stewart	BGI	BGI						E	A
RMWJ	Core Eudicots/Rosids	Fabales	Fabaceae	Wisteria floribunda	flowers, leaves, stems	sequenced	Stewart and Burris	frozen tissue	N. Stewart	J. Burris	BGI	BGI				W			A
PEZP	Core Eudicots/Rosids	Fabales	Fabaceae	Glycyrrhiza glabra	shoot (no flower) and root	sequenced	132733 (ALTA)	GenVault	M. Deyholos	M. Deyholos	M. Deyholos	M. Deyholos	M						A
RKFX	Core Eudicots/Rosids	Fabales	Fabaceae	Cercis canadensis	leaves and young flowers	sequenced	Cannon 0001	frozen tissue	D. Soltis	D. Soltis	BGI	BGI							A
GEHT	Core Eudicots/Rosids	Fabales	Fabaceae	Gleditsia triacanthos	leaves and young flowers	sequenced	Cannon 0002	frozen tissue	S. Cannon	D. Soltis	BGI	BGI							A
QZXQ	Core Eudicots/Rosids	Fabales	Fabaceae	Gymnocladus dioicus	leaves and young flowers	sequenced	Cannon 0003	frozen tissue	S. Cannon	D. Soltis	BGI	BGI							A
KZED	Core Eudicots/Rosids	Fabales	Fabaceae	Senna hebecarpa	young leaves and shoot	sequenced	Cannon 0005	frozen tissue	S. Cannon	D. Soltis	BGI	BGI							A
XOOE	Core Eudicots/Rosids	Fabales	Fabaceae	Desmanthus illinoensis	young leaves and shoot	low quality	Cannon 0006	frozen tissue	S. Cannon	D. Soltis	BGI	BGI							A
NXOH	Core Eudicots/Rosids	Fabales	Fabaceae	Apios americana	young shoot and tuber	sequenced	Cannon 0007	frozen tissue	S. Cannon	D. Soltis	BGI	BGI							A
SLYR	Core Eudicots/Rosids	Fabales	Fabaceae	Cladrastis lutea	leaves and young flowers	sequenced	Cannon 0004	frozen tissue	S. Cannon	D. Soltis	BGI	BGI							A
KNMB	Core Eudicots/Rosids	Fabales	Fabaceae	Lathyrus sativus	young shoot and tuber	sequenced	Cannon 25	RNA extract	S. Cannon	S. Cannon	S. Cannon	S. Cannon							A						was frozen tissue / Cannon 0008/ failed RNA / 2010-06-28
CMFF	Core Eudicots/Rosids	Fabales	Fabaceae	Lupinus polyphyllus	high alkaloid û leaves and young flowers	sequenced	Cannon 0010	frozen tissue	S. Cannon	D. Soltis	BGI	BGI							A
TTRG	Core Eudicots/Rosids	Fabales	Fabaceae	Lupinus angustifolius	leaves	sequenced	83A:476 (UWA)	RNA extract	M. Nelson	A. Smithson	M. Nelson	A. Smithson							A						Lupinus angustifolius L.
TVSH	Core Eudicots/Rosids	Fabales	Fabaceae	Bituminaria bituminosa	leaves and buds	sequenced	M. Nelson & D. Real: 'Breeding line	RNA extract	M. Nelson	A. Smithson	C. Snowball	A. Smithson						E	A						Bituminaria bituminosa (L.) C.H. Stirton
HJMP	Core Eudicots/Rosids	Fabales	Fabaceae	Astragalus membranaceus	shoot (no flower) and root	sequenced	132718 (ALTA)	GenVault	M. Deyholos	M. Deyholos	M. Deyholos	M. Deyholos							A						NewSet
JTQQ	Core Eudicots/Rosids	Fabales	Fabaceae	Glycyrrhiza lepidota	shoot (no flower) and root	sequenced	132733 (ALTA)	GenVault	M. Deyholos	M. Deyholos	M. Deyholos	M. Deyholos	M						A						NewSet
VLNB	Core Eudicots/Rosids	Fabales	Fabaceae	Gompholobium polymorphum	leaves and buds	sequenced	A. Smithson 1 (Perth)	RNA extract	A. Smithson	A. Smithson	A. Smithson	A. Smithson							A
ZUQW	Core Eudicots/Rosids	Fabales	Fabaceae	Glycine soja	root	sequenced	M.K. Deyholos 2016-127	frozen tissue	Wang Yang	Yong Li	BGI	BGI							A				H
OAQS	Core Eudicots/Rosids	Fabales	Fabaceae	Glycine soja	root + NaCl	sequenced	M.K. Deyholos 2016-127	frozen tissue	Wang Yang	Yong Li	BGI	BGI							A				H
LXGM	Core Eudicots/Rosids	Fabales	Fabaceae	Glycine soja	root + NaHCO3	sequenced	M.K. Deyholos 2016-127	frozen tissue	Wang Yang	Yong Li	BGI	BGI							A				H
RIDD	Core Eudicots/Rosids	Fabales	Fabaceae	Glycine soja	AB root + NaHCO3	sequenced	M.K. Deyholos 2016-127	frozen tissue	Wang Yang	Yong Li	BGI	BGI							A				H		tissue: root (3cm root tip) / treatment: 50 mM NaHCO3 (saline-alkali stress)
PFSA	Core Eudicots/Rosids	Fabales	Fabaceae	Glycine soja	BB root + NaHCO3	sequenced	M.K. Deyholos 2016-127	frozen tissue	Wang Yang	Yong Li	BGI	BGI							A				H		tissue: root (3cm root tip) / treatment: 50 mM NaHCO3 (saline-alkali stress)
TJMB	Core Eudicots/Rosids	Fabales	Fabaceae	Glycine soja	CB root + NaHCO3	sequenced	M.K. Deyholos 2016-127	frozen tissue	Wang Yang	Yong Li	BGI	BGI							A				H		tissue: root (3cm root tip) / treatment: 50 mM NaHCO3 (saline-alkali stress)
AKRH	Core Eudicots/Rosids	Fabales	Fabaceae	Glycine soja	DB root + NaHCO3	sequenced	M.K. Deyholos 2016-127	frozen tissue	Wang Yang	Yong Li	BGI	BGI							A				H		tissue: root (3cm root tip) / treatment: 50 mM NaHCO3 (saline-alkali stress)
FPLR	Core Eudicots/Rosids	Fabales	Fabaceae	Glycine soja	EB root + NaHCO3	sequenced	M.K. Deyholos 2016-127	frozen tissue	Wang Yang	Yong Li	BGI	BGI							A				H		tissue: root (3cm root tip) / treatment: 50 mM NaHCO3 (saline-alkali stress)
LQUX	Core Eudicots/Rosids	Fabales	Fabaceae	Glycine soja	FB root + NaHCO3	sequenced	M.K. Deyholos 2016-127	frozen tissue	Wang Yang	Yong Li	BGI	BGI							A				H		tissue: root (3cm root tip) / treatment: 50 mM NaHCO3 (saline-alkali stress)
JETM	Core Eudicots/Rosids	Fabales	Fabaceae	Bauhinia tomentosa	leaf	sequenced	M.K. Deyholos 2016-107	GenVault	M. Deyholos	M. Deyholos	Yu Yang	M. Deyholos							A
ZSSR	Core Eudicots/Rosids	Fabales	Fabaceae	Xanthocercis zambesiaca	leaf	sequenced	132769 (ALTA)	GenVault	M. Deyholos	M. Deyholos	Yu Yang	M. Deyholos							A
ATQZ	Core Eudicots/Rosids	Fabales	Fabaceae	Acacia pycnantha		sequenced	DJ532A	frozen tissue	A. Lowe	E. Biffin	BGI	BGI							A
MGBF	Core Eudicots/Rosids	Fabales	Fabaceae	Acacia pycnantha		sequenced	DJ489A	frozen tissue	A. Lowe	E. Biffin	BGI	BGI							A
MYMP	Core Eudicots/Rosids	Fabales	Fabaceae	Astragalus propinquus	leaves	sequenced	Wang 2141 (TAI)	RNA	Chun-Neng Wang	Chun-Neng Wang	Chun-Neng Wang	Chun-Neng Wang							A
VHZV	Core Eudicots/Rosids	Fabales	Fabaceae	Gleditsia sinensis	leaves	sequenced	Wang 2148 (TAI)	RNA	Chun-Neng Wang	Chun-Neng Wang	Chun-Neng Wang	Chun-Neng Wang							A
ZCDJ	Core Eudicots/Rosids	Fabales	Fabaceae	Acacia argyrophylla		sequenced	HC423A	frozen tissue	A. Lowe	E. Biffin	BGI	BGI							A
OHAE	Core Eudicots/Rosids	Fabales	Polygalaceae	Polygala lutea	leaf buds and flowers	sequenced	JLM2013-59 (GA)	RNA extract	J. Leebens-Mack	J. Leebens-Mack	J. Leebens-Mack	J. Leebens-Mack							A
OQHZ	Core Eudicots/Rosids	Fabales	Quillajaceae	Quillaja saponaria	leaves	sequenced	Chase 33146	frozen tissue	M. Chase	L. Csiba	BGI	BGI							A						Quillaja, Kew: Q. saponaria Molina
CWZU	Core Eudicots/Rosids	Fagales	Betulaceae	Betula pendula	young leaves	sequenced	DWS NY 1471/95	frozen tissue	D. W. Stevenson	D. Soltis	BGI	BGI	M						A
LWDA	Core Eudicots/Rosids	Fagales	Betulaceae	Alnus serrulata	young leaves, young inflorescence	sequenced	Soltis and Miles 2964	GenVault	D. Soltis	Soltis Lab	D. Soltis	Soltis Lab							A
LNER	Core Eudicots/Rosids	Fagales	Casuarinacae	Casuarina equisetifolia	leaves	sequenced	Soltis and Miles 2773	frozen tissue	D. Soltis	D. Soltis	BGI	BGI							Y
SVVG	Core Eudicots/Rosids	Fagales	Fagaceae	Fagus sylvatica		sequenced		RNA extract	J. Leebens-Mack	J. Leebens-Mack	J. Leebens-Mack	J. Leebens-Mack							A
HENI	Core Eudicots/Rosids	Fagales	Fagaceae	Quercus shumardii	very young leaves, some staminate flowers	sequenced	Soltis and Miles 2780	frozen tissue	D. Soltis	J. Leebens-Mack	BGI	BGI							A						failed second extraction leaves/ genome seq underway
UZWG	Core Eudicots/Rosids	Fagales	Fagaceae	Castanea pumila	young leaves and flowers	sequenced	Soltis and Miles 2977	GenVault	D. Soltis	M. Gitzendanner	D. Soltis	M. Gitzendanner							A
NHUA	Core Eudicots/Rosids	Fagales	Fagaceae	Castanea crenata		sequenced		RNA extract	J. Leebens-Mack	J. Leebens-Mack	J. Leebens-Mack	J. Leebens-Mack							A
DXQW	Core Eudicots/Rosids	Fagales	Juglandaceae	Juglans nigra	leaves	sequenced	Soltis and Miles 2798	frozen tissue	D. Soltis	D. Soltis	BGI	BGI	M						A
VWIP	Core Eudicots/Rosids	Fagales	Juglandaceae	Carya glabra		sequenced		RNA extract	J. Leebens-Mack	J. Leebens-Mack	J. Leebens-Mack	J. Leebens-Mack							A
INSP	Core Eudicots/Rosids	Fagales	Myricaceae	Myrica cerifera	leaves	sequenced	Soltis and Miles 2761	frozen tissue	D. Soltis	D. Soltis	BGI	BGI							Y
TJLC	Core Eudicots/Rosids	Fagales	Nothofagaceae	Nothofagus obliqua	leaves	sequenced	Chase 33143	frozen tissue	M. Chase	L. Csiba	BGI	BGI							A						DWS / cultivated - Nothofagus, Kew: N. obliqua (Mirb.) Oerst.
NFXV	Core Eudicots/Rosids	Malpighiales	Calophyllaceae	Mammea americana	young leaves	sequenced	Soltis & Miles 3003	GenVault	D. Soltis	I. Jordon-Thaden	D. Soltis	I. Jordon-Thaden							A
ZBVT	Core Eudicots/Rosids	Malpighiales	Chrysobalanaceae	Chrysobalanus icaco	young leaves	sequenced	Soltis and Miles 2940	RNA extract	D. Soltis	J. Leebens-Mack	D. Soltis	J. Leebens-Mack							A						see Dichapetalaceae
HBUQ	Core Eudicots/Rosids	Malpighiales	Chrysobalanaceae	Licania michauxii	young leaves	sequenced	Soltis & Miles 2990	GenVault	D. Soltis	I. Jordon-Thaden	D. Soltis	I. Jordon-Thaden							A
FWCQ	Core Eudicots/Rosids	Malpighiales	Clusiaceae	Garcinia oblongifolia	young leaves	sequenced	T. Chen et. al. 2010090804	frozen tissue	Tao Chen	Tao Chen	BGI	BGI							A						Garcinia oblongiflolia Champ. ex Benth
OSIP	Core Eudicots/Rosids	Malpighiales	Clusiaceae	Garcinia livingstonei	leaves	sequenced	Chase 34490 K	frozen tissue	M. Chase	L. Csiba	BGI	BGI							A						Garcinia livingstonei T.Anderson
PAZJ	Core Eudicots/Rosids	Malpighiales	Euphorbiaceae	Ricinus communis	leaves and flower buds	sequenced	Chase 34448 K	frozen tissue	M. Chase	L. Csiba	BGI	BGI							A						Ricinus communis L.
XNLP	Core Eudicots/Rosids	Malpighiales	Euphorbiaceae	Manihot grahamii	leaves	sequenced	Soltis and Miles 2767	frozen tissue	D. Soltis	D. Soltis	BGI	BGI							Y						#NAME?
VVPY	Core Eudicots/Rosids	Malpighiales	Euphorbiaceae	Croton tiglium	leaves	sequenced	Wang 2146 (TAI)	RNA	Chun-Neng Wang	Chun-Neng Wang	Chun-Neng Wang	Chun-Neng Wang							A
PXYR	Core Eudicots/Rosids	Malpighiales	Euphorbiaceae	Euphorbia pekinensis	leaf, and inflorescence	sequenced	Chase 34441 K	frozen tissue	M. Chase	L. Csiba	BGI	BGI	M						A						Euphorbia pekinensis Boiss.
VPDX	Core Eudicots/Rosids	Malpighiales	Euphorbiaceae	Euphorbia mesembryanthemifolia	mature leaf	sequenced	in preparation	RNA extract	J. Hibberd	S. Covshoff	J. Hibberd	S. Covshoff					C		A						(=Chamaesyce)
LSLA	Core Eudicots/Rosids	Malpighiales	Euphorbiaceae	Euphorbia mesembryanthemifolia	juvenile leaf	sequenced	in preparation	RNA extract	J. Hibberd	S. Covshoff	J. Hibberd	S. Covshoff					C		A
BNDE	Core Eudicots/Rosids	Malpighiales	Hypericaceae	Hypericum perforatum	shoot (young leaves, floral buds)	sequenced	132735 (ALTA)	GenVault	M. Deyholos	M. Deyholos	M. Deyholos	M. Deyholos	M						A
MYVH	Core Eudicots/Rosids	Malpighiales	Linaceae	Linum grandiflorum	buds, stem, leaves, flowers	sequenced	132738 (ALTA)	GenVault	M. Deyholos	M. Deyholos	M. Deyholos	M. Deyholos							A
MJAV	Core Eudicots/Rosids	Malpighiales	Linaceae	Linum usitatissimum	stem apex	sequenced	132740 (ALTA)	GenVault	M. Deyholos	M. Deyholos	Lai To	M. Deyholos							A
OZJZ	Core Eudicots/Rosids	Malpighiales	Linaceae	Linum usitatissimum	stem region 3	sequenced	132740 (ALTA)	GenVault	M. Deyholos	M. Deyholos	Lai To	M. Deyholos							A
OGSY	Core Eudicots/Rosids	Malpighiales	Linaceae	Linum usitatissimum	stem region 4	sequenced	132740 (ALTA)	GenVault	M. Deyholos	M. Deyholos	Lai To	M. Deyholos							A
HNCF	Core Eudicots/Rosids	Malpighiales	Linaceae	Linum hirsutum	stem apex, shoot, leaves	sequenced	M.K. Deyholos 2016-129	GenVault	M. Deyholos	M. Deyholos	J. McDill	M. Deyholos							A
BHYC	Core Eudicots/Rosids	Malpighiales	Linaceae	Linum lewisii	stem apex, shoot, leaves	sequenced		GenVault	M. Deyholos	M. Deyholos	J. McDill	M. Deyholos							A
AEPI	Core Eudicots/Rosids	Malpighiales	Linaceae	Linum leonii	stem apex, shoot, leaves	sequenced		GenVault	M. Deyholos	M. Deyholos	J. McDill	M. Deyholos							A						PGRC seed bank
AXPJ	Core Eudicots/Rosids	Malpighiales	Linaceae	Linum flavum	stem apex, shoot, leaves	sequenced		GenVault	M. Deyholos	M. Deyholos	J. McDill	M. Deyholos							A						PGRC seed bank
KCPT	Core Eudicots/Rosids	Malpighiales	Linaceae	Linum macraei	stem apex, shoot, leaves	sequenced	M.K. Deyholos 2016-128	GenVault	M. Deyholos	M. Deyholos	J. McDill	M. Deyholos							A						PGRC seed bank
XWMS	Core Eudicots/Rosids	Malpighiales	Linaceae	Linum perenne	stem apex, shoot, leaves, flower buds (in bud)	sequenced	M.K. Deyholos 2016-108	GenVault	M. Deyholos	M. Deyholos	J. McDill	M. Deyholos							A						PGRC seed bank
LFII	Core Eudicots/Rosids	Malpighiales	Linaceae	Linum perenne	stem apex, shoot, leaves (veg.)	sequenced	M.K. Deyholos 2016-108	GenVault	M. Deyholos	M. Deyholos	J. McDill	M. Deyholos							A						PGRC seed bank
OODC	Core Eudicots/Rosids	Malpighiales	Linaceae	Linum bienne	stem apex, shoot, leaves, flowers, developing ca..	sequenced	M.K. Deyholos 2016-109	GenVault	M. Deyholos	M. Deyholos	J. McDill	M. Deyholos							A						PGRC seed bank - 107293 stem apex, shoot, leaves, flowers, developing capsules
VXOD	Core Eudicots/Rosids	Malpighiales	Linaceae	Linum tenuifolium	stem apex, shoot, leaves	sequenced	132739 (ALTA)	GenVault	M. Deyholos	M. Deyholos	J. McDill	M. Deyholos							A						PGRC seed bank
TXMP	Core Eudicots/Rosids	Malpighiales	Linaceae	Linum strictum	stem apex, shoot, leaves, flowers, developing c...	sequenced		GenVault	M. Deyholos	M. Deyholos	J. McDill	M. Deyholos							A						PGRC seed bank - stem apex, shoot, leaves, flowers, developing capsules
XPBC	Core Eudicots/Rosids	Malpighiales	Malpighiaceae	Galphimia gracilis	leaves and young flowers	sequenced	Soltis and Miles 2770	frozen tissue	D. Soltis	D. Soltis	BGI	BGI							Y						cultivation
COAQ	Core Eudicots/Rosids	Malpighiales	Malesherbiaceae	Malesherbia fasciculata	shoot with flowers	sequenced	132743 (ALTA)	GenVault	M. Deyholos	M. Deyholos	M. Deyholos	M. Deyholos							Y
TVCU	Core Eudicots/Rosids	Malpighiales	Ochnaceae	Ochna mossambicensis	leaves	low quality	Soltis and Miles 2786	frozen tissue	D. Soltis	D. Soltis	BGI	BGI							A						cultivation
CKDK	Core Eudicots/Rosids	Malpighiales	Ochnaceae	Ochna serrulata	young shoots and flower buds	sequenced	JLM2013-53 (GA)	RNA extract	J. Leebens-Mack	J. Leebens-Mack	J. Leebens-Mack	J. Leebens-Mack							A						was BGI recieve 2010-06-28
EZZT	Core Eudicots/Rosids	Malpighiales	Passifloraceae	Passiflora edulis	young leaves	sequenced	Soltis and Miles 2907	frozen tissue	D. Soltis	D. Soltis	BGI	BGI							A
SIZE	Core Eudicots/Rosids	Malpighiales	Passifloraceae	Passiflora caerulea	leaf	sequenced	M.K. Deyholos 2016-110	GenVault	M. Deyholos	M. Deyholos	Yu Yang	M. Deyholos							A
YGAT	Core Eudicots/Rosids	Malpighiales	Phyllanthaceae	Phyllanthus sp.	leaves	sequenced	Soltis and Miles 2856	frozen tissue	D. Soltis	D. Soltis	BGI	BGI							A
VNMY	Core Eudicots/Rosids	Malpighiales	Phyllanthaceae	Bischofia javanica	young leaves	sequenced	Soltis and Miles 2978	GenVault	D. Soltis	Soltis Lab	D. Soltis	Soltis Lab							A
RVGH	Core Eudicots/Rosids	Malpighiales	Putranjivaceae	Drypetes deplanchei	leaves	sequenced	Chase 33148	frozen tissue	M. Chase	L. Csiba	BGI	BGI							A						Drypetes deplanchei (Brongn. & Gris) Merr. subsp. affinis (Pax & K.Hoffm.) P.S.Green
ZTLR	Core Eudicots/Rosids	Malpighiales	Rhizophoraceae	Rhizophora mangle	leaves	sequenced	in preparation	frozen tissue	D. Soltis	D. Soltis	BGI	BGI						E	A						DWS
RPPC	Core Eudicots/Rosids	Malpighiales	[Erythroyxlaceae]	Erythroxylum coca	leaves	sequenced	Soltis and Miles 2816	RNA extract	D. Soltis	J. Leebens-Mack	J. Leebens-Mack	J. Leebens-Mack	M						A						second extraction failure - frozen tissue
GLVK	Core Eudicots/Rosids	Malpighiales	Salicaceae	Salix eriocephala	shoot	sequenced	J. Cooke (no voucher)	GenVault	M. Deyholos	M. Deyholos	M. Deyholos	M. Deyholos							A
LFOG	Core Eudicots/Rosids	Malpighiales	Salicaceae	Salix purpurea	shoot	sequenced	J. Cooke (no voucher)	GenVault	M. Deyholos	M. Deyholos	M. Deyholos	M. Deyholos							A
TDTF	Core Eudicots/Rosids	Malpighiales	Salicaceae	Salix sachalinensis	shoot	sequenced	J. Cooke (no voucher)	GenVault	M. Deyholos	M. Deyholos	M. Deyholos	M. Deyholos							A
KKDQ	Core Eudicots/Rosids	Malpighiales	Salicaceae	Salix viminalis	shoot	sequenced	J. Cooke (no voucher)	GenVault	M. Deyholos	M. Deyholos	M. Deyholos	M. Deyholos							A
RZTJ	Core Eudicots/Rosids	Malpighiales	Salicaceae	Salix fargesii	young shoot	sequenced	R. Mindell & B.C. Zhuang 22112 (UBC)	frozen tissue	D. W. Stevenson	BGI	BGI	BGI							A
INQX	Core Eudicots/Rosids	Malpighiales	Salicaceae	Salix acutifolia	shoot	sequenced	J. Cooke (no voucher)	GenVault	M. Deyholos	M. Deyholos	M. Deyholos	M. Deyholos							A
IEPQ	Core Eudicots/Rosids	Malpighiales	Salicaceae	Salix dasyclados	shoot	sequenced	J. Cooke (no voucher)	GenVault	M. Deyholos	M. Deyholos	M. Deyholos	M. Deyholos							A
LPGY	Core Eudicots/Rosids	Malpighiales	Violaceae	Viola tricolor	young leaves, some floral buds	sequenced	Soltis and Miles 2930	RNA extract	D. Soltis	J. Leebens-Mack	J. Leebens-Mack	J. Leebens-Mack	M						A						was: failed RNA extraction
NJLF	Core Eudicots/Rosids	Malpighiales	Violaceae	Viola canadensis	leaf, stem, flowers, developing fruits	sequenced	J.R. McDill 2011-4	GenVault	M. Deyholos	M. Deyholos	M. Deyholos	M. Deyholos	M						A
YZVJ	Core Eudicots/Rosids	Oxalidales	Cephalotaceae	Cephalotus follicularis	leaves	sequenced	Miles 59	frozen tissue	D. Soltis	D. Soltis	BGI	BGI						E	Y						RNA good but too little extracted
TIUZ	Core Eudicots/Rosids	Oxalidales	Cunoniaceae	Cunonia capensis	leaves	sequenced	T. McLellan (J)	frozen tissue	Tracy McLellan	Tracy McLellan	BGI	BGI							A
THHD	Core Eudicots/Rosids	Oxalidales	Elaeocarpaceae	Elaeocarpus sylvestris		sequenced	JLM2013-39 (GA)	RNA extract	J. Leebens-Mack	J. Leebens-Mack	J. Leebens-Mack	J. Leebens-Mack							A
JHCN	Core Eudicots/Rosids	Oxalidales	Oxalidaceae	Oxalis sp.	leaves and young flowers	sequenced	Soltis and Miles 2763	frozen tissue	D. Soltis	D. Soltis	BGI	BGI							Y
PDIE	Core Eudicots/Rosids	Rosales	Cannabaceae	Cannabis sativa	xylem var. C	sequenced	registered variety æCarmenÆ	GenVault	M. Deyholos	M. Deyholos	M. Deyholos	M. Deyholos	M						A
PMRP	Core Eudicots/Rosids	Rosales	Cannabaceae	Cannabis sativa	stem var. A	sequenced	registered variety æCarmenÆ	GenVault	M. Deyholos	M. Deyholos	M. Deyholos	M. Deyholos	M						A
DGNP	Core Eudicots/Rosids	Rosales	Cannabaceae	Cannabis sativa	core var. A	sequenced	registered variety æCarmenÆ	GenVault	M. Deyholos	M. Deyholos	M. Deyholos	M. Deyholos	M						A
SFZX	Core Eudicots/Rosids	Rosales	Cannabaceae	Cannabis sativa	stem peel var. A	sequenced	registered variety æCarmenÆ	GenVault	M. Deyholos	M. Deyholos	M. Deyholos	M. Deyholos	M						A
AQGE	Core Eudicots/Rosids	Rosales	Cannabaceae	Humulus lupulus	young leaves	sequenced	Soltis and Miles 2903	frozen tissue	D. Soltis	D. Soltis	BGI	BGI							A
KYAD	Core Eudicots/Rosids	Rosales	Cannabaceae	Celtis occidentalis	young leaves and flowers	sequenced	Soltis and Miles 2916	RNA extract	J. Leebens-Mack	J. Leebens-Mack	J. Leebens-Mack	J. Leebens-Mack							A
RBYC	Core Eudicots/Rosids	Rosales	Elaeagnaceae	Elaeagnus pungens	young leaves	sequenced	Soltis and Miles 2951	RNA extract	D. Soltis	J. Leebens-Mack	D. Soltis	J. Leebens-Mack							A
XVJB	Core Eudicots/Rosids	Rosales	Moraceae	Morus nigra	flower, stem, leaves	sequenced	132749 (ALTA)	GenVault	M. Deyholos	M. Deyholos	M. Deyholos	M. Deyholos	M						A
EDHN	Core Eudicots/Rosids	Rosales	Moraceae	Ficus religiosa	leaf	sequenced	132731 (ALTA)	GenVault	M. Deyholos	M. Deyholos	Yu Yang	M. Deyholos							A
EILE	Core Eudicots/Rosids	Rosales	Rhamnaceae	Rhamnus japonica		sequenced		RNA extract	J. Leebens-Mack	J. Leebens-Mack	J. Leebens-Mack	J. Leebens-Mack							A						Rhamnus japonica var. decipiens
WVEF	Core Eudicots/Rosids	Rosales	Rhamnaceae	Rhamnus caroliniana	young leaves	sequenced	Soltis and Miles 2952	GenVault	D. Soltis	M. Gitzendanner	D. Soltis	M. Gitzendanner							A
ZHEE	Core Eudicots/Rosids	Rosales	Rhamnaceae	Ziziphus jujuba	young leaves	sequenced	Soltis & Miles 2956	GenVault	D. Soltis	I. Jordon-Thaden	D. Soltis	I. Jordon-Thaden							A
IANR	Core Eudicots/Rosids	Rosales	Rosaceae	Rosa palustris		sequenced		RNA	J. Leebens-Mack	J. Leebens-Mack	J. Leebens-Mack	J. Leebens-Mack							A
QNOC	Core Eudicots/Rosids	Rosales	Rosaceae	Sanguisorba minor	young leaves	sequenced	Chase 38771	GenVault	D. Soltis	I. Jordon-Thaden	D. Soltis	I. Jordon-Thaden							A
DHAW	Core Eudicots/Rosids	Rosales	Rosaceae	Geum quellyon	young leaves	sequenced	Chase 38770	GenVault	D. Soltis	I. Jordon-Thaden	D. Soltis	I. Jordon-Thaden							A
NCVK	Core Eudicots/Rosids	Rosales	Rosaceae	Prunus prostrata	young leaves	sequenced	Chase 38785	GenVault	D. Soltis	I. Jordon-Thaden	D. Soltis	I. Jordon-Thaden							A
TJQY	Core Eudicots/Rosids	Rosales	Rosaceae	Kerria japonica	young leaves	sequenced	Chase 38777	GenVault	D. Soltis	I. Jordon-Thaden	D. Soltis	I. Jordon-Thaden							A
VCIN	Core Eudicots/Rosids	Rosales	Rosaceae	Malus baccata var. jackii	young leaves	sequenced	Chase 38773	GenVault	D. Soltis	I. Jordon-Thaden	D. Soltis	I. Jordon-Thaden							A
BLVL	Core Eudicots/Rosids	Rosales	Rosaceae	Sorbus koehneana	young leaves	sequenced	Chase 38774	GenVault	D. Soltis	I. Jordon-Thaden	D. Soltis	I. Jordon-Thaden							A
EAVM	Core Eudicots/Rosids	Rosales	Rosaceae	Amelanchier canadensis	young leaves	sequenced	Chase 38778	GenVault	D. Soltis	I. Jordon-Thaden	D. Soltis	I. Jordon-Thaden							A
QIEH	Core Eudicots/Rosids	Rosales	Rosaceae	Cotoneaster transcaucasicus	young leaves	sequenced	Chase 38779	GenVault	D. Soltis	I. Jordon-Thaden	D. Soltis	I. Jordon-Thaden							A
SXCE	Core Eudicots/Rosids	Rosales	Rosaceae	Physocarpus opulifolius	young leaves	sequenced	Chase 38776	GenVault	D. Soltis	I. Jordon-Thaden	D. Soltis	I. Jordon-Thaden							A
ZPKK	Core Eudicots/Rosids	Rosales	Rosaceae	Aruncus dioicus	young leaves	sequenced	Chase 38772	GenVault	D. Soltis	I. Jordon-Thaden	D. Soltis	I. Jordon-Thaden							A
SQCF	Core Eudicots/Rosids	Rosales	Rosaceae	Dryas octopetala	young leaves	sequenced	Chase 38781	GenVault	D. Soltis	I. Jordon-Thaden	D. Soltis	I. Jordon-Thaden							A
XFFT	Core Eudicots/Rosids	Rosales	Rosaceae	Cercocarpus ledifolius	young leaves	sequenced	Chase 38780	GenVault	D. Soltis	I. Jordon-Thaden	D. Soltis	I. Jordon-Thaden							A
CQMG	Core Eudicots/Rosids	Rosales	Ulmaceae	Ulmus alata alata	leaves	sequenced	Soltis and Miles 2779	frozen tissue	D. Soltis	D. Soltis	BGI	BGI							A						local
ACFP	Core Eudicots/Rosids	Rosales	Urticaceae	Boehmeria nivea	shoot apex including nascent leaves and woody stem	sequenced	132720 (ALTA)	RNA extract	M. Deyholos	M. Deyholos	M. Deyholos	M. Deyholos	M						Y
WKCY	Core Eudicots/Rosids	Rosales	Urticaceae	Urtica dioica	leaf	sequenced	132766 (ALTA)	GenVault	M. Deyholos	M. Deyholos	Yu Yang	M. Deyholos							A
WWKL	Core Eudicots/Rosids	Huerteales	Tapisciaceae	Tapiscia sinensis	young shoot	sequenced	B.C. Zhuang & C. Gallant bg427/35230 (UBC)	frozen tissue	D. W. Stevenson	BGI	BGI	BGI							A
HYZL	Core Eudicots/Rosids	Brassicales	Akaniaceae	Akania lucens		sequenced		RNA extract	J. Leebens-Mack	J. Leebens-Mack	J. Leebens-Mack	J. Leebens-Mack							A						Kew US
DZTK	Core Eudicots/Rosids	Brassicales	Bataceae	Batis maritima	leaves	sequenced	Soltis and Miles 2710	frozen tissue	D. Soltis	D. Soltis	BGI	BGI							A				H		native - halophyte
IPWB	Core Eudicots/Rosids	Brassicales	Brassicaceae	Brassica nigra	young leaves	sequenced	PPE-2012-1000-0001 (UMO)	GenVault	J. C. Pires	C. Pires	C. Pires	C. Pires	M						A
VMNH	Core Eudicots/Rosids	Brassicales	Brassicaceae	Sinapis alba	leaves and buds	sequenced	M. Nelson & H. Liu: 'Viscount' (UWA)	RNA extract	M. Nelson	A. Smithson	M. Nelson	A. Smithson							A						Sinapis alba L.
CSUV	Core Eudicots/Rosids	Brassicales	Brassicaceae	Cochlearia officinalis		sequenced	CheesemanUIUC010	GenVault	J. Cheeseman	J. Cheeseman	J. Cheeseman	J. Cheeseman							A				H		NewSet - Halophytes
TZWR	Core Eudicots/Rosids	Brassicales	Brassicaceae	Arabis alpina	young leaves	sequenced	PPE-2012-1000-0003 (UMO)	RNA extract	J. C. Pires and P. Edgar	J. C. Pires	J. C. Pires and P. Edgar	J. C. Pires							A
LAPO	Core Eudicots/Rosids	Brassicales	Brassicaceae	Draba oligosperma	fresh young leaves	sequenced	M. Koch 913843_NA2	RNA	M. Koch	F. Bratzel	I. Jordan-Thaaden	F. Bratzel							A
GTSV	Core Eudicots/Rosids	Brassicales	Brassicaceae	Draba hispida	fresh young leaves	sequenced	M. Koch 916263_C4_15_3	RNA	M. Koch	F. Bratzel	I. Jordan-Thaaden	F. Bratzel							A
BXBF	Core Eudicots/Rosids	Brassicales	Brassicaceae	Draba sachalinensis	fresh young leaves	sequenced	M. Koch 916893_AS3	RNA	M. Koch	F. Bratzel	I. Jordan-Thaaden	F. Bratzel							A
UVQL	Core Eudicots/Rosids	Brassicales	Brassicaceae	Draba magellanica	fresh young leaves	sequenced	M. Koch 916266_SA2_9	RNA	M. Koch	F. Bratzel	I. Jordan-Thaaden	F. Bratzel							A
HABV	Core Eudicots/Rosids	Brassicales	Brassicaceae	Draba aizoides	fresh young leaves	sequenced	M. Koch 999773_E1_2	RNA	M. Koch	F. Bratzel	I. Jordan-Thaaden	F. Bratzel							A
LJQF	Core Eudicots/Rosids	Brassicales	Brassicaceae	Draba ossetica	fresh young leaves	sequenced	M. Koch 910789_C5_1	RNA	M. Koch	F. Bratzel	I. Jordan-Thaaden	F. Bratzel							A
QSKP	Core Eudicots/Rosids	Brassicales	Cleomaceae	Polanisia trachysperma	young leaves	sequenced	PPE-2012-1000-0002 (UMO)	GenVault	J. C. Pires	C. Pires	C. Pires	C. Pires	M						A						original request was for Polanisia dodecandra
HELY	Core Eudicots/Rosids	Brassicales	Cleomaceae	Cleome violacea	leaves	sequenced	PPE-2012-1000-0004 (UMO)	RNA extract	J. C. Pires and P. Edgar	J. C. Pires	J. C. Pires and P. Edgar	J. C. Pires							A						Chris Pires / Target of Brassicaceae Genome group
EZXQ	Core Eudicots/Rosids	Brassicales	Cleomaceae	Cleome violacea	leaves	sequenced	PPE-2012-1000-0004 (UMO)	RNA extract	J. C. Pires and P. Edgar	J. C. Pires	J. C. Pires and P. Edgar	J. C. Pires							A						Chris Pires / Target of Brassicaceae Genome group
ZLOA	Core Eudicots/Rosids	Brassicales	Cleomaceae	Cleome gynandra	juvenile leaf	sequenced		RNA extract	J. Hibberd	S. Covshoff	J. Hibberd	S. Covshoff					C		A
MBQU	Core Eudicots/Rosids	Brassicales	Cleomaceae	Cleome gynandra	mature leaf	sequenced	in preparation	RNA extract	J. Hibberd	S. Covshoff	J. Hibberd	S. Covshoff					C		A
UPZX	Core Eudicots/Rosids	Brassicales	Cleomaceae	Cleome viscosa	mature leaf	sequenced	in preparation	RNA extract	J. Hibberd	S. Covshoff	J. Hibberd	S. Covshoff					C		A						Kubien cleome Aus mature
UAXP	Core Eudicots/Rosids	Brassicales	Gyrostemonaceae	Gyrostemon ramulosus	leaves and fruit	sequenced	M.D. Barrett 3202 (Perth)	RNA extract	A. Smithson	A. Smithson	A. Smithson	A. Smithson							A
JOIS	Core Eudicots/Rosids	Brassicales	Koeberliniaceae	Koeberlinia spinosa	young leaves	low quality	PPE-2012-1000-0005 (UMO)	RNA extract	J. C. Pires and P. Edgar	J. C. Pires	J. C. Pires and P. Edgar	J. C. Pires							A						?
CRNC	Core Eudicots/Rosids	Brassicales	Limnanthaceae	Limnanthes douglasii	young leaves	sequenced	PPE-2012-1000-0006 (UMO)	RNA extract	J. C. Pires and P. Edgar	J. C. Pires	J. C. Pires and P. Edgar	J. C. Pires							A
CZPV	Core Eudicots/Rosids	Brassicales	Moringaceae	Moringa oleifera	leaves and young flowers	sequenced	Soltis and Miles 2762	frozen tissue	D. Soltis	D. Soltis	BGI	BGI							Y						UF cultivated
SWPE	Core Eudicots/Rosids	Brassicales	Resedaceae	Reseda odorata	young leaves	sequenced	PPE-2012-1000-0007 (UMO)	RNA extract	J. C. Pires and P. Edgar	J. C. Pires	J. C. Pires and P. Edgar	J. C. Pires							A
RTTY	Core Eudicots/Rosids	Brassicales	Salvadoraceae	Salvadora sp.	leaf shoots	sequenced	JLM2013-64 (GA)	RNA extract	J. Leebens-Mack	D. Soltis	J. Leebens-Mack	J. Leebens-Mack							A						?
MYZV	Core Eudicots/Rosids	Brassicales	Tropaeolaceae	Tropaeolum peregrinum	young leaves	sequenced	PPE-2012-1000-0008 (UMO)	RNA extract	J. C. Pires and P. Edgar	J. C. Pires	J. C. Pires and P. Edgar	J. C. Pires							A
KPTE	Core Eudicots/Rosids	Malvales	Bixaceae	Bixa orellana	young leaves	sequenced	Soltis and Miles 2985	GenVault	D. Soltis	Soltis Lab	D. Soltis	Soltis Lab	M					E	A						was extraction failed leaves DWS NY 1619/94
PKMO	Core Eudicots/Rosids	Malvales	Cistaceae	Cistus inflatus	young shoot	sequenced	JLM2013-28 (GA)	RNA extract	J. Leebens-Mack	J. Leebens-Mack	J. Leebens-Mack	J. Leebens-Mack							A						RNA passed but insufficient; Original sample - Soltis - young leaf shoots and flower buds - libr. failed 2010-09-17 / leaf shoots - cultivated
OLXF	Core Eudicots/Rosids	Malvales	Malvaceae	Hibiscus cannabinus	shoot apex including nascent leaves and woody stem	sequenced	132734 (ALTA)	RNA extract	M. Deyholos	M. Deyholos	M. Deyholos	M. Deyholos	M						Y
WYIG	Core Eudicots/Rosids	Malvales	Malvaceae	Dombeya burgessiae	leaf and buds/flowers	sequenced	C. Skema & J. Tate 512 (MPN)	frozen tissue	J. Tate	J. Tate	BGI	BGI							A
ZSAB	Core Eudicots/Rosids	Malvales	Malvaceae	Hoheria angustifolia	leaf and buds/flowers	sequenced	C. Skema 499 (MPN)	frozen tissue	J. Tate	J. Tate	BGI	BGI							A
ATFX	Core Eudicots/Rosids	Malvales	Muntingiaceae	Muntingia calabura	young leaves	sequenced	Soltis & Miles 2984	GenVault	D. Soltis	I. Jordon-Thaden	D. Soltis	I. Jordon-Thaden							A
WMUK	Core Eudicots/Rosids	Malvales	Sarcolaenaceae	Schizolaena sp.		sequenced		RNA extract	J. Leebens-Mack	J. Leebens-Mack	J. Leebens-Mack	J. Leebens-Mack							A
PUDI	Core Eudicots/Rosids	Malvales	Thymelaeaceae	Daphne giraldii	leaves	sequenced	R. Mindell & B.C. Zhuang 35638 (UBC)	RNA amplified	S. Graham	S. Graham	S. Graham	S. Graham							A
QJXB	Core Eudicots/Rosids	Malvales	Thymelaeaceae	Wikstroemia indica	young shoots	sequenced	JLM2013-74 (GA)	RNA extract	J. Leebens-Mack	J. Leebens-Mack	J. Leebens-Mack	J. Leebens-Mack	M						A						NewSet
AWJM	Core Eudicots/Rosids	Malvales	Thymelaeaceae	Edgeworthia papyrifera	flower buds	sequenced	JLM2013-38 (GA)	RNA extract	J. Leebens-Mack	J. Leebens-Mack	J. Leebens-Mack	J. Leebens-Mack							A						was flower buds and leaf shoots
YUOM	Core Eudicots/Rosids	Sapindales	Anacardiaceae	Rhus radicans	leaves and stems	sequenced	Stewart and Burris	frozen tissue	N. Stewart	N. Stewart	BGI	BGI						E	A						native; cultivated
WAXR	Core Eudicots/Rosids	Sapindales	Anacardiaceae	Litchi chinensis	young leaves	sequenced	T. Chen et. al. 2010090807	frozen tissue	Tao Chen	Tao Chen	BGI	BGI							A						Litchi chinensis Sonn. / native; cultivated
JSZD	Core Eudicots/Rosids	Sapindales	Burseraceae	Bursera simaruba		sequenced	Soltis and Miles 2649	frozen tissue	D. Soltis	D. Soltis	BGI	BGI							A						original sample was leaves / Soltis and Miles 2833
FCCA	Core Eudicots/Rosids	Sapindales	Burseraceae	Boswellia sacra	leaves	sequenced	Chase 34495 K	frozen tissue	M. Chase	L. Csiba	BGI	BGI							A						Boswellia sacra Flueck.
BCAA	Core Eudicots/Rosids	Sapindales	Kirkiacae	Kirkia wilmsii	young leaves	sequenced	Soltis and Miles 2982	GenVault	D. Soltis	Soltis Lab	D. Soltis	Soltis Lab							A						US Kew?
UVDC	Core Eudicots/Rosids	Sapindales	Meliaceae	Azadirachta indica	young leaf shoots/ lvs = flws	sequenced	Soltis and Miles 2828	frozen tissue	D. Soltis	D. Soltis	BGI	BGI	M						A
CAIX	Core Eudicots/Rosids	Sapindales	Meliaceae	Melia azedarach	young leaves	sequenced	Soltis and Miles 2961	GenVault	D. Soltis	M. Gitzendanner	D. Soltis	M. Gitzendanner							A
VCCF	Core Eudicots/Rosids	Sapindales	Meliaceae	Melia azedarach	young leaves	sequenced	Soltis and Miles 2961	GenVault	D. Soltis	I. Jordon-Thaden	D. Soltis	I. Jordon-Thaden							A
OBTI	Core Eudicots/Rosids	Sapindales	Nitrariaceae	Peganum harmala		sequenced		GenVault	J. Leebens-Mack	J. Leebens-Mack	J. Leebens-Mack	J. Leebens-Mack							A
UHJR	Core Eudicots/Rosids	Sapindales	Rutaceae	Citrus x paradisi	leaves	sequenced	Soltis and Miles 2851	frozen tissue	D. Soltis	D. Soltis	BGI	BGI							A						Citrus x paradisi Marsh variety
PGKL	Core Eudicots/Rosids	Sapindales	Rutaceae	Phellodendron amurense	leaves	sequenced	Chase 33160 K	frozen tissue	M. Chase	L. Csiba	BGI	BGI	M						A						Phellodendron amurense Rupr. / NewSet
HBHB	Core Eudicots/Rosids	Sapindales	Sapindaceae	Aesculus pavia	very young lvs; possibly some v. young inflorescen	sequenced	Soltis and Miles 2821	frozen tissue	D. Soltis	J. Leebens-Mack	BGI	BGI							A						original sample failed RNA extraction - leaves
VFFP	Core Eudicots/Rosids	Sapindales	Sapindaceae	Acer negundo	young leaves and flowers	sequenced	Soltis and Miles 2917	frozen tissue	D. Soltis	J. Leebens-Mack	BGI	BGI							A
IKFD	Core Eudicots/Rosids	Sapindales	Simaroubaceae	Quassia amara	leaves	sequenced	Chase 34485 K	frozen tissue	M. Chase	L. Csiba	BGI	BGI	M						A						Quassia amara L.
QICX	Core Eudicots/Rosids	Sapindales	Simaroubaceae	Ailanthus altissima	leaves	sequenced	Soltis and Miles 2826	frozen tissue	D. Soltis	D. Soltis	BGI	BGI				W			A
BFJL	Core Eudicots/Asterids	Cornales	Cornaceae	Cornus florida	leaves	sequenced	Soltis and Miles 2781	RNA extract	D. Soltis	D. Soltis	J. Leebens-Mack	J. Leebens-Mack							A						was failed library - frozen tissue - leaves - Soltis-Jun-B
XONJ	Core Eudicots/Asterids	Cornales	[Nyssaceae]	Camptotheca acuminata	young leaves	sequenced	T. Chen et. al. 2010090801	frozen tissue	Tao Chen	Tao Chen	BGI	BGI	M	Y					A						native
VUSY	Core Eudicots/Asterids	Cornales	[Nyssaceae]	Nyssa ogeche	young leaves	sequenced	Soltis and Miles 2942	RNA extract	D. Soltis	J. Leebens-Mack	D. Soltis	J. Leebens-Mack							A						was Nyssa sylvatica - young leaves, female flowers - libr. failed
UZNH	Core Eudicots/Asterids	Cornales	Curtisiaceae	Curtisia dentata	leaves	sequenced	T. McLellan (J)	frozen tissue	Tracy McLellan	Tracy McLellan	BGI	BGI							A						hard to get
QURC	Core Eudicots/Asterids	Cornales	Hydrangeaceae	Dichroa febrifuga	leaf and flower buds	sequenced	ABG	frozen tissue	D. Soltis	D. Soltis	BGI	BGI	M						A						native
ZETY	Core Eudicots/Asterids	Cornales	Hydrangeaceae	Hydrangea quercifolia	emerging leaves	sequenced	Soltis and Miles 2854	RNA extract	J. Leebens-Mack	J. Leebens-Mack	J. Leebens-Mack	J. Leebens-Mack							A						original sample failed RNA extraction
BTZX	Core Eudicots/Asterids	Cornales	Hydrangeaceae	Philadelphus inodorus	young leaves	sequenced	Soltis and Miles 2953	GenVault	D. Soltis	I. Jordon-Thaden	D. Soltis	I. Jordon-Thaden							A
OTAN	Core Eudicots/Asterids	Cornales	Hydrangeaceae	Deutzia scabra	young leaves flower buds	sequenced	Soltis and Miles 2965	GenVault	D. Soltis	Soltis Lab	D. Soltis	Soltis Lab							A
VTLJ	Core Eudicots/Asterids	Cornales	Loasaceae	Caiophora chuquitensis	leaves, stem, flower	sequenced	132723 (ALTA)	GenVault	M. Deyholos	M. Deyholos	M. Deyholos	M. Deyholos							A
QAUE	Core Eudicots/Asterids	Ericales	Actinidiaceae	Actinidia chinensis	young leaves	sequenced	Soltis and Miles 2848	RNA extract	D. Soltis	J. Leebens-Mack	D. Soltis	J. Leebens-Mack							A						original sample failed extraction (Actinidia chinensis / young leaf shoots / Soltis and Miles 2848); second failed library
JEXA	Core Eudicots/Asterids	Ericales	Balsaminaceae	Impatiens balsamifera	shoot (flowers, floral buds, stem, leaves)	sequenced	132736 (ALTA)	GenVault	M. Deyholos	M. Deyholos	M. Deyholos	M. Deyholos	M						A
YZGX	Core Eudicots/Asterids	Ericales	Cyrillaceae	Cyrilla racemiflora	young leaves and young flowers	sequenced	Soltis and Miles 2923	RNA extract	D. Soltis	J. Leebens-Mack	D. Soltis	J. Leebens-Mack							A						DWS / Kew, other
ADHK	Core Eudicots/Asterids	Ericales	Diapensiaceae	Galax urceolata	leaves - diploid	sequenced	in preparation	frozen tissue	D. Soltis	D. Soltis	BGI	BGI							A						several sources
UFHF	Core Eudicots/Asterids	Ericales	Diapensiaceae	Galax urceolata	leaves - tetraploid	sequenced	in preparation	frozen tissue	D. Soltis	D. Soltis	BGI	BGI							A						several sources
KVFU	Core Eudicots/Asterids	Ericales	Ebenaceae	Diospyros malabarica	leaves	sequenced	Soltis and Miles 2765	frozen tissue	D. Soltis	D. Soltis	BGI	BGI							Y						UF GH; native
WXVX	Core Eudicots/Asterids	Ericales	Ericaceae	Ledum palustre	leaves	sequenced	132770 (ALTA)	GenVault	M. Deyholos	M. Deyholos	M. Deyholos	M. Deyholos	M						A						NewSet
AVJK	Core Eudicots/Asterids	Ericales	Ericaceae	Cavendishia cuatrecasasii	vegetative shoots and flower buds	sequenced	JLM2013-26 (GA)	RNA extract	J. Leebens-Mack	J. Leebens-Mack	J. Leebens-Mack	J. Leebens-Mack							A
PPPZ	Core Eudicots/Asterids	Ericales	Ericaceae	Rhododendron scopulorum	leaves	sequenced	Chase 34477 K	frozen tissue	M. Chase	L. Csiba	BGI	BGI							A						Rhododendron scopulorum Hutch.
SERM	Core Eudicots/Asterids	Ericales	Ericaceae	Sarcodes sanguinea	above ground / infloresence	sequenced	CWD 2012.5	GenVault	C. DePamphilis	P. Ralph	C. DePamphilis	P. Ralph							A
LRTN	Core Eudicots/Asterids	Ericales	Ericaceae	Monotropa uniflora	above ground tissue mix	sequenced	CWD 2012.8	GenVault	C. DePamphilis	P. Ralph	C. DePamphilis	P. Ralph							A
YSRZ	Core Eudicots/Asterids	Ericales	Fouquieriaceae	Fouquieria macdougalii	young leaves	sequenced	Soltis and Miles 2920	frozen tissue	D. Soltis	J. Leebens-Mack	BGI	BGI							A
DTOA	Core Eudicots/Asterids	Ericales	Maesaceae	Maesa lanceolata		sequenced		RNA extract	J. Leebens-Mack	J. Leebens-Mack	J. Leebens-Mack	J. Leebens-Mack	M						A						Kew?
BNTL	Core Eudicots/Asterids	Ericales	Marcgraviaceae	Souroubea exauriculata	leaves	sequenced	Soltis and Miles 2772	frozen tissue	D. Soltis	D. Soltis	BGI	BGI							Y
DAAD	Core Eudicots/Asterids	Ericales	Myrsinaceae	Ardisia revoluta	leaves and flowers	sequenced	DWS FTG 59-825B	frozen tissue	D. W. Stevenson	D. Soltis	BGI	BGI							A
ODDO	Core Eudicots/Asterids	Ericales	Myrsinaceae	Ardisia humilis	young leaves	sequenced	Soltis and Miles 2925	RNA extract	D. Soltis	J. Leebens-Mack	J. Leebens-Mack	J. Leebens-Mack							A
NGRR	Core Eudicots/Asterids	Ericales	Pentaphylacaceae	Ternstroemia gymnanthera	leaves	sequenced	Soltis and Miles 2776	frozen tissue	D. Soltis	D. Soltis	BGI	BGI							Y						Kew, cultivated
WVMY	Core Eudicots/Asterids	Ericales	Polemoniaceae	Phlox drummondii		sequenced	Soltis and Miles 2789	frozen tissue	D. Soltis	D. Soltis	BGI	BGI							A						UF
FNEN	Core Eudicots/Asterids	Ericales	Polemoniaceae	Phlox sp.	young leaves and flower buds	sequenced		frozen tissue	D. Soltis	D. Soltis	BGI	BGI							A
OJCW	Core Eudicots/Asterids	Ericales	Primulaceae	Maesa lanceolata	leaves	sequenced	Chase 34468 K	frozen tissue	M. Chase	L. Csiba	BGI	BGI							A						Maesa lanceolata Forssk.
HUSX	Core Eudicots/Asterids	Ericales	Roridulaceae	Roridula gorgonias	leaves	sequenced	Chase 33140	frozen tissue	M. Chase	L. Csiba	BGI	BGI						E	A						Kew, other
WRPP	Core Eudicots/Asterids	Ericales	Sapotaceae	Synsepalum dulcificum	vegetative shoots and flower buds	sequenced	JLM2013-69 (GA)	RNA extract	J. Leebens-Mack	J. Leebens-Mack	J. Leebens-Mack	J. Leebens-Mack	M						A
BEFC	Core Eudicots/Asterids	Ericales	Sapotaceae	Manilkara zapota	young leaves	sequenced	Soltis and Miles 2815	frozen tissue	D. Soltis	D. Soltis	BGI	BGI							A						original sample failed extraction leaves/Soltis and Miles 2815
OXYP	Core Eudicots/Asterids	Ericales	Sapotaceae	Sideroxylon reclinatum	young leaves	sequenced	Soltis and Miles 2900	frozen tissue	D. Soltis	J. Leebens-Mack	BGI	BGI							A						original sample failed extraction leaves/Soltis and Miles 2815
AXBO	Core Eudicots/Asterids	Ericales	Styracaceae	Sinojackia xylocarpa	very young leaves, some flower buds	sequenced	Soltis and Miles 2782	RNA extract	J. Leebens-Mack	J. Leebens-Mack	J. Leebens-Mack	J. Leebens-Mack							A						also supplied young leaves - Tao Chen Sept. 2010 - failed RNA extraction / Sinojackia xylocarpa Hu
JPDJ	Core Eudicots/Asterids	Ericales	Symplocaceae	Symplocos tinctoria	young leaves	sequenced	Soltis and Miles 2936	RNA extract	J. Leebens-Mack	D. Soltis	J. Leebens-Mack	J. Leebens-Mack							A						was failed RNA extraction
PTFA	Core Eudicots/Asterids	Ericales	Theophrastaceae	Jacquinia sp.	leaves	sequenced	Soltis and Miles 2775	frozen tissue	D. Soltis	D. Soltis	BGI	BGI							Y
VJSJ	Core Eudicots/Asterids	incertae sedis	Boraginaceae	Heliotropium calcicola	leaves	sequenced	in preparation	frozen tissue	R. Sage	R. Sage	BGI	BGI					C		A
NJJO	Core Eudicots/Asterids	incertae sedis	Apodanthaceae	Pilostyles thurberi	flower buds	sequenced	in preparation	RNA extract	C. dePamphilis	T. Kutchan	C. dePamphilis	C. dePamphilis							A						was recorded as: Pilostyles thunbergii
JWEY	Core Eudicots/Asterids	incertae sedis	Boraginaceae	Heliotropium tenuifolium	mature leaf	sequenced	in preparation	RNA extract	J. Hibberd	S. Covshoff	J. Hibberd	S. Covshoff					C		A						Heliotropium #44 4/7/10
EIGQ	Core Eudicots/Asterids	incertae sedis	Boraginaceae	Heliotropium calcicola	juvenile leaf	sequenced	in preparation	RNA extract	J. Hibberd	S. Covshoff	J. Hibberd	S. Covshoff					C		A
RGMN	Core Eudicots/Asterids	incertae sedis	Boraginaceae	Heliotropium calcicola	mature leaf	sequenced	in preparation	RNA extract	J. Hibberd	S. Covshoff	J. Hibberd	S. Covshoff					C		A
OUER	Core Eudicots/Asterids	incertae sedis	Boraginaceae	Heliotropium convolvulaceum	juvenile leaf	sequenced	in preparation	RNA extract	J. Hibberd	S. Covshoff	J. Hibberd	S. Covshoff					C		A
XKVX	Core Eudicots/Asterids	incertae sedis	Boraginaceae	Heliotropium filiforme	mature leaf	sequenced	in preparation	RNA extract	J. Hibberd	S. Covshoff	J. Hibberd	S. Covshoff					C		A
IPPG	Core Eudicots/Asterids	incertae sedis	Boraginaceae	Heliotropium filiforme	juvenile leaf	sequenced	in preparation	RNA extract	J. Hibberd	S. Covshoff	J. Hibberd	S. Covshoff					C		A
ABEH	Core Eudicots/Asterids	incertae sedis	Boraginaceae	Heliotropium greggii	mature leaf	sequenced	in preparation	RNA extract	J. Hibberd	S. Covshoff	J. Hibberd	S. Covshoff					C		A
NIGS	Core Eudicots/Asterids	incertae sedis	Boraginaceae	Heliotropium karwinskyi	mature leaf	sequenced	in preparation	RNA extract	J. Hibberd	S. Covshoff	J. Hibberd	S. Covshoff					C		A
MZOB	Core Eudicots/Asterids	incertae sedis	Boraginaceae	Heliotropium mendocinum	juvenile leaf	sequenced	in preparation	RNA extract	J. Hibberd	S. Covshoff	J. Hibberd	S. Covshoff					C		A
IDGE	Core Eudicots/Asterids	incertae sedis	Boraginaceae	Heliotropium racemosum	mature leaf	sequenced	in preparation	RNA extract	J. Hibberd	S. Covshoff	J. Hibberd	S. Covshoff					C		A
DIHD	Core Eudicots/Asterids	incertae sedis	Boraginaceae	Heliotropium tenellum	juvenile leaf	sequenced	in preparation	RNA extract	J. Hibberd	S. Covshoff	J. Hibberd	S. Covshoff					C		A						Heliotropium tenellum 4/7/10
IWJG	Core Eudicots/Asterids	incertae sedis	Boraginaceae	Heliotropium texanum	juvenile leaf	sequenced		RNA extract	J. Hibberd	S. Covshoff	J. Hibberd	S. Covshoff					C		A
CSWE	Core Eudicots/Asterids	incertae sedis	Boraginaceae	Heliotropium texanum	mature leaf	sequenced		RNA extract	J. Hibberd	S. Covshoff	J. Hibberd	S. Covshoff					C		A
EMAL	Core Eudicots/Asterids	incertae sedis	Boraginaceae	Ehretia acuminata	leaves	sequenced	Soltis and Miles 2838	frozen tissue	D. Soltis	D. Soltis	BGI	BGI							A						original sample failed extraction
YQIJ	Core Eudicots/Asterids	incertae sedis	Boraginaceae	Phacelia campanularia	stem apex, leaves, flowers	sequenced	M.K. Deyholos 2016-111	GenVault	M. Deyholos	M. Deyholos	J. McDill	M. Deyholos							A
SMUR	Core Eudicots/Asterids	incertae sedis	Boraginaceae	Lennoa madreporoides	above ground / infloresence	sequenced	CWD 2012.6	GenVault	C. DePamphilis	P. Ralph	C. DePamphilis	P. Ralph							A
HANM	Core Eudicots/Asterids	incertae sedis	Boraginaceae	Pholisma arenarium	above ground / infloresence	sequenced	CWD+RAS 2012.7	GenVault	C. DePamphilis	P. Ralph	C. DePamphilis	P. Ralph							A
DKFZ	Core Eudicots/Asterids	incertae sedis	Boraginaceae	Mertensia paniculata	flowers, stems, leaves	sequenced	132747 (ALTA)	GenVault	M. Deyholos	M. Deyholos	M. Deyholos	M. Deyholos							A
QZZU	Core Eudicots/Asterids	incertae sedis	Icacinaceae	Pyrenacantha malvifolia		sequenced		RNA extract	J. Leebens-Mack	J. Leebens-Mack	J. Leebens-Mack	J. Leebens-Mack							A						Pyrenacantha malvifolia Engl. / Deep Green alternate for Camptothectin / was failed RNA / leaves / Chase 33151 K / Kew-2010Nov
SZUO	Core Eudicots/Asterids	Garryales	Eucommiaceae	Eucommia ulmoides	leaves	sequenced	DWS NY 35191A	frozen tissue	D. W. Stevenson	D. Soltis	BGI	BGI	M						A						NewSet
GIPR	Core Eudicots/Asterids	Garryales	Garryaceae	Aucuba japonica	young leaves and flowers	sequenced	DWS NY 994/96	frozen tissue	D. W. Stevenson	D. Soltis	BGI	BGI							A						UF cultivated
PVGM	Core Eudicots/Asterids	Garryales	Oncothecaceae	Oncotheca balansae		sequenced		GenVault	J. Leebens-Mack	J. Leebens-Mack	J. Leebens-Mack	J. Leebens-Mack							A
MGVU	Core Eudicots/Asterids	Gentianales	Apocynaceae	Allamanda cathartica	flower, floral buds, leaves and stem	sequenced	132715 (ALTA)	RNA extract	M. Deyholos	M. Deyholos	M. Deyholos	M. Deyholos	M	C					Y
UOYN	Core Eudicots/Asterids	Gentianales	Apocynaceae	Catharanthus roseus	flower, floral buds, leaves and stem	sequenced	132724 (ALTA)	RNA extract	M. Deyholos	M. Deyholos	M. Deyholos	M. Deyholos	M	Y					Y
JCLQ	Core Eudicots/Asterids	Gentianales	Apocynaceae	Apocynum androsaemifolium	shoot with flowers	sequenced	in preparation	GenVault	M. Deyholos	M. Deyholos	M. Deyholos	M. Deyholos	M						A						samples UFQC and JCLQ are two independant isolates; NewSet
UFQC	Core Eudicots/Asterids	Gentianales	Apocynaceae	Apocynum androsaemifolium	shoot with flowers	sequenced	in preparation	GenVault	M. Deyholos	M. Deyholos	M. Deyholos	M. Deyholos	M						A						samples UFQC and JCLQ are two independant isolates; NewSet
QEHE	Core Eudicots/Asterids	Gentianales	Apocynaceae	Rauvolfia tetraphylla	young leaves and flower buds	sequenced	Soltis and Miles 2812	frozen tissue	D. Soltis	D. Soltis	BGI	BGI							A						original sample failed extraction (young leaves and flower buds / Soltis and Miles 2812)
YADI	Core Eudicots/Asterids	Gentianales	Apocynaceae	Asclepias syriaca		sequenced		RNA extract	J. Leebens-Mack	J. Leebens-Mack	J. Leebens-Mack	J. Leebens-Mack							A						was failed RNA extraction - Aaron Liston
DSUV	Core Eudicots/Asterids	Gentianales	Apocynaceae	Asclepias curassavica	flowers, young stem and young leaves	sequenced	132717 (ALTA)	GenVault	M. Deyholos	M. Deyholos	M. Deyholos	M. Deyholos							A
EDEQ	Core Eudicots/Asterids	Gentianales	Apocynaceae	Wrightia natalensis	leaf	sequenced		GenVault	M. Deyholos	M. Deyholos	Yu Yang	M. Deyholos							A
JGYZ	Core Eudicots/Asterids	Gentianales	Apocynaceae	Holarrhena pubescens	leaf	sequenced		GenVault	M. Deyholos	M. Deyholos	Yu Yang	M. Deyholos							A
HGSM	Core Eudicots/Asterids	Gentianales	Gelsemiaceae	Gelsemium sempervirens	young leaves	sequenced	Soltis and Miles 2927	RNA extract	D. Soltis	J. Leebens-Mack	D. Soltis	J. Leebens-Mack	M						A						original sample leaves - failed RNA extraction - in 18th batch
KPUM	Core Eudicots/Asterids	Gentianales	Gentianaceae	Exacum affine	flowers, floral buds, stem, leaves	sequenced	132730 (ALTA)	GenVault	M. Deyholos	M. Deyholos	M. Deyholos	M. Deyholos							A
ECTD	Core Eudicots/Asterids	Gentianales	Gentianaceae	Gentiana acaulis	leaves and flower buds	sequenced	Chase 34438 K	frozen tissue	M. Chase	L. Csiba	BGI	BGI							A						Gentiana acaulis L.
GGJD	Core Eudicots/Asterids	Gentianales	Loganiaceae	Strychnos spinosa	leaves	sequenced	Soltis and Miles 2825	frozen tissue	D. Soltis	D. Soltis	BGI	BGI	M						A						DWS
BQEQ	Core Eudicots/Asterids	Gentianales	Rubiaceae	Psychotria ipecacuanha	invitro plantlet	sequenced	unvouchered culture	RNA extract	T. Kutchan	T. Kutchan	T. Kutchan	T. Kutchan	M		A				A
JOPH	Core Eudicots/Asterids	Gentianales	Rubiaceae	Psychotria ipecacuanha	root culture	sequenced	unvouchered culture	RNA extract	T. Kutchan	T. Kutchan	T. Kutchan	T. Kutchan	M		A				A
ULGV	Core Eudicots/Asterids	Gentianales	Rubiaceae	Morinda citrifolia	leaves	sequenced	Chase 34483 K	frozen tissue	M. Chase	L. Csiba	BGI	BGI	M						A						Morinda citrifolia L. / NewSet
WQRD	Core Eudicots/Asterids	Gentianales	Rubiaceae	Galium boreale	shoot and roots	sequenced	132732 (ALTA)	GenVault	M. Deyholos	M. Deyholos	M. Deyholos	M. Deyholos							A						NewSet
PCNH	Core Eudicots/Asterids	Gentianales	Rubiaceae	Psychotria marginata	Leaf and flower buds	sequenced		RNA extract	J. Leebens-Mack	J. Leebens-Mack	J. Leebens-Mack	J. Leebens-Mack							A
DNQA	Core Eudicots/Asterids	Gentianales	Rubiaceae	Psychotria douarrei	seed	sequenced		RNA extract	M. Villegente	M. Villegente	M. Villegente	M. Villegente							A
WEAC	Core Eudicots/Asterids	Lamiales	Acanthaceae	Strobilanthes dyeriana	young leaves	sequenced	Soltis and Miles 2958	GenVault	D. Soltis	Soltis Lab	D. Soltis	Soltis Lab							A
AYIY	Core Eudicots/Asterids	Lamiales	Acanthaceae	Ruellia brittoniana	young leaves	sequenced	Soltis and Miles 2962	frozen tissue	D. Soltis	Soltis Lab	BGI	BGI							A
PCGJ	Core Eudicots/Asterids	Lamiales	Acanthaceae	Anisacanthus quadrifidus	young leaves	sequenced	Soltis and Miles 2970	frozen tissue	D. Soltis	Soltis Lab	BGI	BGI							A
NBMW	Core Eudicots/Asterids	Lamiales	Acanthaceae	Sanchezia sp.	leaf	sequenced	M.K. Deyholos 2016-112	GenVault	M. Deyholos	M. Deyholos	Yu Yang	M. Deyholos							A
TKEK	Core Eudicots/Asterids	Lamiales	Bignoniaceae	Mansoa alliacea	young leaves	sequenced	Soltis and Miles 2915	frozen tissue	D. Soltis	J. Leebens-Mack	BGI	BGI							A
UTQR	Core Eudicots/Asterids	Lamiales	Bignoniaceae	Tabebuia umbellata	young leaves	sequenced	Soltis and Miles 2926	RNA extract	J. Leebens-Mack	J. Leebens-Mack	J. Leebens-Mack	J. Leebens-Mack							A						earlier Tabebuia sp. (leaves - Soltis and Miles 2810) failed extraction
SVQC	Core Eudicots/Asterids	Lamiales	Bignoniaceae	Kigelia africana	young leaves	sequenced	Soltis and Miles 2992	GenVault	D. Soltis	M. Gitzendanner	D. Soltis	M. Gitzendanner	M						A						was: failed RNA - leaves -18th batch / DWS
QKEI	Core Eudicots/Asterids	Lamiales	Bignoniaceae	Kigelia africana	young leaves	sequenced	Soltis and Miles 2992	GenVault	D. Soltis	I. Jordon-Thaden	D. Soltis	I. Jordon-Thaden	M						A						was: failed RNA - leaves -18th batch / DWS
GDZS	Core Eudicots/Asterids	Lamiales	Byblidaceae	Byblis gigantea	leaves and buds	sequenced	K.F. Kenneally 5868 (Perth)	RNA extract	A. Smithson	A. Smithson	A. Smithson	A. Smithson							A
DCCI	Core Eudicots/Asterids	Lamiales	Calceolariaceae	Calceolaria pinifolia	leaves	sequenced	Chase 34450 K	frozen tissue	M. Chase	L. Csiba	BGI	BGI							A						Calceolaria pinifolia Cav.
DTNC	Core Eudicots/Asterids	Lamiales	Gesneriaceae	Sinningia tuberosa	leaves	sequenced	Soltis and Miles 2771	frozen tissue	D. Soltis	D. Soltis	BGI	BGI							Y						cultivated
RWKR	Core Eudicots/Asterids	Lamiales	Gesneriaceae	Saintpaulia ionantha	leaves	sequenced	JLM2013-63 (GA)	frozen tissue	D. Soltis	D. Soltis	BGI	BGI							A
FDMM	Core Eudicots/Asterids	Lamiales	Lamiaceae	Rosmarinus officinalis	mature stem and leaves	sequenced	132757 (ALTA)	RNA extract	M. Deyholos	M. Deyholos	M. Deyholos	M. Deyholos	M						Y
ATYL	Core Eudicots/Asterids	Lamiales	Lamiaceae	Scutellaria montana	young shoot	sequenced		RNA extract	J. Leebens-Mack	J. Leebens-Mack	J. Leebens-Mack	J. Leebens-Mack							A						RNA passed but insufficient; rare species
EQDA	Core Eudicots/Asterids	Lamiales	Lamiaceae	Salvia spp.	flower, leaves	sequenced	132759 (ALTA)	GenVault	M. Deyholos	M. Deyholos	M. Deyholos	M. Deyholos							A						NewSet
PUCW	Core Eudicots/Asterids	Lamiales	Lamiaceae	Agastache rugosa	shoot (no flower) and root	sequenced	M.K. Deyholos 2016-113	GenVault	M. Deyholos	M. Deyholos	M. Deyholos	M. Deyholos	M						A						NewSet
SNNC	Core Eudicots/Asterids	Lamiales	Lamiaceae	Leonurus japonicus	leaves	sequenced	Wang 2142 (TAI)	RNA	Chun-Neng Wang	Chun-Neng Wang	Chun-Neng Wang	Chun-Neng Wang							A
DYFF	Core Eudicots/Asterids	Lamiales	Lamiaceae	Pycnanthemum tenuifolium	leaves	sequenced	Soltis and Miles 2841	frozen tissue	D. Soltis	D. Soltis	BGI	BGI							A
FYUH	Core Eudicots/Asterids	Lamiales	Lamiaceae	Lavandula angustifolia	leaf, stem, flower	sequenced	132737 (ALTA)	GenVault	M. Deyholos	M. Deyholos	M. Deyholos	M. Deyholos							A
BAHE	Core Eudicots/Asterids	Lamiales	Lamiaceae	Solenostemon scutellarioides	leaves, stem, flowers	sequenced	132763 (ALTA)	GenVault	M. Deyholos	M. Deyholos	M. Deyholos	M. Deyholos							A
DMLT	Core Eudicots/Asterids	Lamiales	Lamiaceae	Vitex agnus-castus	young leaves and flower buds	sequenced	Soltis and Miles 2912	frozen tissue	D. Soltis	D. Soltis	BGI	BGI							A
IYDF	Core Eudicots/Asterids	Lamiales	Lamiaceae	Thymus vulgaris	young leaves	sequenced	Grant Godden GGT2	GenVault	D. Soltis	I. Jordon-Thaden	I. Jordon-Thaden	I. Jordon-Thaden							A
LRRR	Core Eudicots/Asterids	Lamiales	Lamiaceae	Teucrium chamaedrys	young leaves	sequenced	Grant Godden GGT3	GenVault	D. Soltis	I. Jordon-Thaden	I. Jordon-Thaden	I. Jordon-Thaden						E	A
GETL	Core Eudicots/Asterids	Lamiales	Lamiaceae	Pogostemon sp.	young leaves	sequenced	Grant Godden GGT4	GenVault	D. Soltis	I. Jordon-Thaden	I. Jordon-Thaden	I. Jordon-Thaden							A
GNPX	Core Eudicots/Asterids	Lamiales	Lamiaceae	Oxera neriifolia		sequenced	JLM2013-55 (GA)	RNA	J. Leebens-Mack	J. Leebens-Mack	J. Leebens-Mack	J. Leebens-Mack							A
WHNV	Core Eudicots/Asterids	Lamiales	Lamiaceae	Micromeria fruticosa	leaf	sequenced	132748 (ALTA)	GenVault	M. Deyholos	M. Deyholos	Yu Yang	M. Deyholos							A
FUMQ	Core Eudicots/Asterids	Lamiales	Lamiaceae	Nepeta cataria	leaf	sequenced	132750 (ALTA)	GenVault	M. Deyholos	M. Deyholos	Yu Yang	M. Deyholos							A
UCNM	Core Eudicots/Asterids	Lamiales	Lamiaceae	Ajuga reptans	leaf	sequenced	132714 (ALTA)	GenVault	M. Deyholos	M. Deyholos	Yu Yang	M. Deyholos							A
EAAA	Core Eudicots/Asterids	Lamiales	Lamiaceae	Marrubium vulgare	leaf	sequenced	132744 (ALTA)	GenVault	M. Deyholos	M. Deyholos	Yu Yang	M. Deyholos							A
TAGM	Core Eudicots/Asterids	Lamiales	Lamiaceae	Melissa officinalis	leaf	sequenced	132746 (ALTA)	GenVault	M. Deyholos	M. Deyholos	Yu Yang	M. Deyholos							A
PHCE	Core Eudicots/Asterids	Lamiales	Lamiaceae	Prunella vulgaris	leaf	sequenced	132755 (ALTA)	GenVault	M. Deyholos	M. Deyholos	Yu Yang	M. Deyholos							A
RTNA	Core Eudicots/Asterids	Lamiales	Lamiaceae	Oxera pulchella		sequenced		GenVault	J. Leebens-Mack	J. Leebens-Mack	J. Leebens-Mack	J. Leebens-Mack							A
XMBA	Core Eudicots/Asterids	Lamiales	Lamiaceae	Poliomintha bustamanta	young leaves	sequenced	GGT1	GenVault	D. Soltis	I. Jordon-Thaden	D. Soltis	I. Jordon-Thaden							A
HRUR	Core Eudicots/Asterids	Lamiales	Lentibulariaceae	Utricularia sp.	leaves	sequenced	Soltis and Miles 2987	GenVault	D. Soltis	Soltis Lab	D. Soltis	Soltis Lab							A						native, FL was: libr. failed 2010-09-17
JCMU	Core Eudicots/Asterids	Lamiales	Lentibulariaceae	Pinguicula caudata	leaf	sequenced	M.K. Deyholos 2012-28	GenVault	M. Deyholos	M. Deyholos	Yu Yang	M. Deyholos							A
MXFG	Core Eudicots/Asterids	Lamiales	Lentibulariaceae	Pinguicula agnata	leaves	sequenced		GenVault	M. Deyholos	M. Deyholos	M. Deyholos	M. Deyholos							A
TORX	Core Eudicots/Asterids	Lamiales	Oleaceae	Olea europaea	young leaves	sequenced	Soltis and Miles 2910	frozen tissue	D. Soltis	D. Soltis	BGI	BGI	M						A						original sample in 18th batch - leaves
KTAR	Core Eudicots/Asterids	Lamiales	Oleaceae	Chionanthus retusus	young leaves	sequenced	Soltis and Miles 2943	RNA extract	J. Leebens-Mack	J. Leebens-Mack	J. Leebens-Mack	J. Leebens-Mack							A
MZLD	Core Eudicots/Asterids	Lamiales	Oleaceae	Ligustrum sinense	stems and leaves	sequenced	Stewart and Burris	RNA extract	N. Stewart	J. Burris	N. Stewart	J. Burris				W			A
UEEN	Core Eudicots/Asterids	Lamiales	Oleaceae	Forestiera segregata	young leaves	sequenced	Soltis and Miles 2969	GenVault	D. Soltis	M. Gitzendanner	D. Soltis	M. Gitzendanner							A
FAMO	Core Eudicots/Asterids	Lamiales	Orobanchaceae	Conopholis americana	flower buds	sequenced	in preparation	RNA extract	C. dePamphilis	T. Kutchan	C. dePamphilis	C. dePamphilis						E	A
WUZV	Core Eudicots/Asterids	Lamiales	Orobanchaceae	Lindenbergia philippensis	open flowers and flower buds	sequenced	in preparation	RNA extract	C. dePamphilis	T. Kutchan	C. dePamphilis	C. dePamphilis							A
ZVFS	Core Eudicots/Asterids	Lamiales	Orobanchaceae	Lindenbergia philippensis	leaves	sequenced	in preparation	RNA extract	C. dePamphilis	T. Kutchan	C. dePamphilis	C. dePamphilis							A
VTOK	Core Eudicots/Asterids	Lamiales	Orobanchaceae	Orobanche fasciculata	flower buds	sequenced	in preparation	RNA extract	C. dePamphilis	T. Kutchan	C. dePamphilis	C. dePamphilis							A
PHOQ	Core Eudicots/Asterids	Lamiales	Orobanchaceae	Orobanche fasciculata	stem (vegetative growth)	sequenced	in preparation	RNA extract	C. dePamphilis	T. Kutchan	C. dePamphilis	C. dePamphilis						E	A
XMOG	Core Eudicots/Asterids	Lamiales	Orobanchaceae	Epifagus virginiana	buds	sequenced	2996 (PM 1800)	GenVault	D. Soltis	I. Jordon-Thaden	D. Soltis	I. Jordon-Thaden							A
URZI	Core Eudicots/Asterids	Lamiales	Orobanchaceae	Epifagus virginiana	above ground tissues	sequenced	CWD 2012.2	GenVault	C. DePamphilis	P. Ralph	C. DePamphilis	P. Ralph							A
UMUL	Core Eudicots/Asterids	Lamiales	Paulowniaceae	Paulownia fargesii	leaves	sequenced	Chase 34432 K	frozen tissue	M. Chase	L. Csiba	BGI	BGI							A						Paulownia fargesii Franch.
ZRIN	Core Eudicots/Asterids	Lamiales	Pedaliaceae	Uncarina grandidieri	leaves, young flowers	sequenced	Soltis and Miles 2829	frozen tissue	D. Soltis	D. Soltis	BGI	BGI							A
OWAS	Core Eudicots/Asterids	Lamiales	Rehmnniaceae	Rehmannia glutinosa	leaves	sequenced	Wang 2143 (TAI)	RNA	Chun-Neng Wang	Chun-Neng Wang	Chun-Neng Wang	Chun-Neng Wang							A
GNRI	Core Eudicots/Asterids	Lamiales	Plantaginaceae	Digitalis purpurea		sequenced		RNA extract	J. Leebens-Mack	J. Leebens-Mack	J. Leebens-Mack	J. Leebens-Mack	M						A
PTBJ	Core Eudicots/Asterids	Lamiales	Plantaginaceae	Plantago virginica	leaves	sequenced	N. Garcia 4374	RNA extract	D. Soltis	D. Soltis	D. Soltis	D. Soltis							A
DCVZ	Core Eudicots/Asterids	Lamiales	Plantaginaceae	Plantago coronopus	leaves	sequenced	Cheeseman UIUC001	GenVault	J. Cheeseman	J. Cheeseman	J. Cheeseman	J. Cheeseman	M						A				H		NewSet
YKZB	Core Eudicots/Asterids	Lamiales	Plantaginaceae	Plantago maritima	leaves	sequenced	Cheeseman UIUC002	GenVault	J. Cheeseman	J. Cheeseman	J. Cheeseman	J. Cheeseman							A				H		NewSet - halophyte
TPUT	Core Eudicots/Asterids	Lamiales	Plantaginaceae	Antirrhinum majus	young leaves (a few flower buds)	sequenced	Soltis and Miles 2963	GenVault	D. Soltis	M. Gitzendanner	D. Soltis	M. Gitzendanner							A
EBOL	Core Eudicots/Asterids	Lamiales	Plantaginaceae	Antirrhinum majus	young leaves (a few flower buds)	sequenced	Soltis and Miles 2963	GenVault	D. Soltis	M. Gitzendanner	D. Soltis	M. Gitzendanner							A
YRHD	Core Eudicots/Asterids	Lamiales	Plantaginaceae	Antirrhinum braun-blanquetii		sequenced		RNA extract	J. Leebens-Mack	J. Leebens-Mack	J. Leebens-Mack	J. Leebens-Mack							A
CLRW	Core Eudicots/Asterids	Lamiales	Plantaginaceae	Bacopa caroliniana	young leaves	sequenced	Soltis and Miles 2974	GenVault	D. Soltis	I. Jordon-Thaden	D. Soltis	I. Jordon-Thaden							A						also sent in Soltis-2011Nov
EDXZ	Core Eudicots/Asterids	Lamiales	Schlegeliaceae	Schlegelia violacea		sequenced		GenVault	J. Leebens-Mack	J. Leebens-Mack	J. Leebens-Mack	J. Leebens-Mack							A
GAKQ	Core Eudicots/Asterids	Lamiales	Schlegeliaceae	Schlegelia parasitica	young leaves	sequenced	Soltis and Miles 2983	GenVault	D. Soltis	I. Jordon-Thaden	D. Soltis	I. Jordon-Thaden							A						was young and old leaves / Soltis-2011Nov
CWLL	Core Eudicots/Asterids	Lamiales	Schlegeliaceae	Schlegelia parasitica	young leaves	sequenced	Soltis and Miles 2983	GenVault	D. Soltis	I. Jordon-Thaden	D. Soltis	I. Jordon-Thaden							A
SIBR	Core Eudicots/Asterids	Lamiales	Scrophulariaceae	Celsia arcturus	leaf	sequenced	132725 (ALTA)	GenVault	M. Deyholos	M. Deyholos	Yu Yang	M. Deyholos							A
XXYA	Core Eudicots/Asterids	Lamiales	Scrophulariaceae	Verbascum sp.	leaves,stem, flowers	sequenced		GenVault	M. Deyholos	M. Deyholos	M. Deyholos	M. Deyholos							A						NewSet / was Verbascum thapsus
EJBY	Core Eudicots/Asterids	Lamiales	Scrophulariaceae	Anticharis glandulosa	mature leaf	sequenced	in preparation	RNA extract	J. Hibberd	S. Covshoff	J. Hibberd	S. Covshoff					C		A
XRLM	Core Eudicots/Asterids	Lamiales	Scrophulariaceae	Buddleja lindleyana	leaves and young flowers	sequenced	Soltis and Miles 2820	frozen tissue	D. Soltis	D. Soltis	BGI	BGI							A						orignal sample failed extraction
GRFT	Core Eudicots/Asterids	Lamiales	Scrophulariaceae	Buddleja sp.	shoot with flowers	sequenced	132721 (ALTA)	GenVault	M. Deyholos	M. Deyholos	M. Deyholos	M. Deyholos							A
COBX	Core Eudicots/Asterids	Lamiales	Tetrachondraceae	Polypremum procumbens	young leaves	sequenced	Soltis and Miles 2989	GenVault	D. Soltis	I. Jordon-Thaden	D. Soltis	I. Jordon-Thaden							A						was: young leaves, flower buds / Soltis-2011Nov
PSHB	Core Eudicots/Asterids	Lamiales	Verbenaceae	Lantana camara	leaves, young flowers	sequenced	Soltis and Miles 2793	frozen tissue	D. Soltis	D. Soltis	BGI	BGI	M						A
GCFE	Core Eudicots/Asterids	Lamiales	Verbenaceae	Verbena hastata	shoot, roots	sequenced	132768 (ALTA)	GenVault	M. Deyholos	M. Deyholos	M. Deyholos	M. Deyholos	M						A						NewSet
MQIV	Core Eudicots/Asterids	Lamiales	Verbenaceae	Phyla dulcis	leaf	sequenced	132752 (ALTA)	GenVault	M. Deyholos	M. Deyholos	Yu Yang	M. Deyholos							A
CPOC	Core Eudicots/Asterids	Solanales	Convolvulaceae	Convolvulus arvensis	leaves and stems	sequenced	Stewart and Burris	RNA extract	N. Stewart	J. Burris	N. Stewart	J. Burris				W			A
VXKB	Core Eudicots/Asterids	Solanales	Convolvulaceae	Ipomoea purpurea	leaf, stem, flower	sequenced	107F/90M_R.Baucom	frozen tissue	R. Baucom	N. Stewart	BGI	BGI				W			A						Gina Baucom et al
SDXI	Core Eudicots/Asterids	Solanales	Convolvulaceae	Ipomoea purpurea	leaf	sequenced	107F/90M_R.Baucom	frozen tissue	R. Baucom	N. Stewart	BGI	BGI				W			A						tubes in initial shipment were damaged upon arrival at BGI
QSLH	Core Eudicots/Asterids	Solanales	Convolvulaceae	Ipomoea hederacea	leaf	sequenced	B28_J.Stinchcombe	frozen tissue	R. Baucom	N. Stewart	BGI	BGI				W			A
NHAG	Core Eudicots/Asterids	Solanales	Convolvulaceae	Ipomoea nil	leaf	sequenced	515_R.Miller	frozen tissue	R. Baucom	N. Stewart	BGI	BGI				W			A
ERWT	Core Eudicots/Asterids	Solanales	Convolvulaceae	Ipomoea coccinea	leaf	sequenced	331_R.Miller	frozen tissue	R. Baucom	N. Stewart	BGI	BGI				W			A
ALUC	Core Eudicots/Asterids	Solanales	Convolvulaceae	Ipomoea quamoclit	leaf	sequenced	808_R.Miller	frozen tissue	R. Baucom	N. Stewart	BGI	BGI				W			A						tubes in initial shipment were damaged upon arrival at BGI
EMBR	Core Eudicots/Asterids	Solanales	Convolvulaceae	Ipomoea pubescens	leaf	sequenced	113_R.Miller	frozen tissue	R. Baucom	N. Stewart	BGI	BGI				W			A
NAUM	Core Eudicots/Asterids	Solanales	Convolvulaceae	Ipomoea lindheimeri	leaf	sequenced	31_R.Miller	frozen tissue	R. Baucom	N. Stewart	BGI	BGI				W			A
OQBM	Core Eudicots/Asterids	Solanales	Convolvulaceae	Ipomoea indica	leaf	sequenced	121_R.Miller	frozen tissue	R. Baucom	N. Stewart	BGI	BGI				W			A
IZNU	Core Eudicots/Asterids	Solanales	Convolvulaceae	Ipomoea lobata	leaf	sequenced	R. Baucom	frozen tissue	R. Baucom	N. Stewart	BGI	BGI				W			A
AHRN	Core Eudicots/Asterids	Solanales	Convolvulaceae	Cuscuta pentagona	leaves	sequenced	in preparation	frozen tissue	James H. Westwood	N. Stewart	BGI	BGI				W			A						included in Convolvulaceae; Joel McNeal
KTWL	Core Eudicots/Asterids	Solanales	Montiniaceae	Kaliphora madagascariensis	leaves	sequenced	Chase 33155 K	frozen tissue	M. Chase	L. Csiba	BGI	BGI							A						Kaliphora madagascariensis Hook.f.
BOLZ	Core Eudicots/Asterids	Solanales	Solanaceae	Atropa belladonna	branch with developing fruit	sequenced	132719 (ALTA)	GenVault	M. Deyholos	M. Deyholos	M. Deyholos	M. Deyholos	M						A
DLJZ	Core Eudicots/Asterids	Solanales	Solanaceae	Solanum ptychanthum	leaves and stems	sequenced	Chance	GenVault	N. Stewart	J. Burris	N. Stewart	J. Burris				W			A
GHLP	Core Eudicots/Asterids	Solanales	Solanaceae	Solanum dulcamara	shoot	sequenced	M.K. Deyholos 2016-114	GenVault	M. Deyholos	M. Deyholos	M. Deyholos	M. Deyholos	M						A
LQJY	Core Eudicots/Asterids	Solanales	Solanaceae	Solanum xanthocarpum	shoot	sequenced	132762 (ALTA)	GenVault	M. Deyholos	M. Deyholos	M. Deyholos	M. Deyholos	M						A
LWCK	Core Eudicots/Asterids	Solanales	Solanaceae	Lycium barbarum	young leaves	sequenced	Soltis and Miles 2911	frozen tissue	D. Soltis	D. Soltis	BGI	BGI	M						A						NewSet
JNVS	Core Eudicots/Asterids	Solanales	Solanaceae	Datura metel	leaves	sequenced	Wang 2147 (TAI)	RNA	Chun-Neng Wang	Chun-Neng Wang	Chun-Neng Wang	Chun-Neng Wang							A
OSMU	Core Eudicots/Asterids	Solanales	Solanaceae	Lycium sp.	leaf, stem, flower	sequenced	M.K. Deyholos 2016-115	GenVault	M. Deyholos	M. Deyholos	M. Deyholos	M. Deyholos							A
UGJI	Core Eudicots/Asterids	Solanales	Solanaceae	Lycopersicon cheesmanii	leaves	sequenced	CheesemanUIUC005	GenVault	J. Cheeseman	J. Cheeseman	J. Cheeseman	J. Cheeseman	M						A				H
DLAI	Core Eudicots/Asterids	Solanales	Solanaceae	Solanum lasiophyllum	leaves	sequenced	CheesemanUIUC013	RNA extract	J. Cheeseman	J. Cheeseman	J. Cheeseman	J. Cheeseman							A
NMDZ	Core Eudicots/Asterids	Solanales	Solanaceae	Solanum sisymbriifolium	leaves and flower buds	sequenced	Chase 34445 K	frozen tissue	M. Chase	L. Csiba	BGI	BGI							A						Solanum sisymbriifolium Lam.
MKZR	Core Eudicots/Asterids	Solanales	Solanaceae	Nicotiana sylvestris		sequenced	TR-1A	frozen tissue	A. Leitch	L. Csiba	BGI	BGI							A						Nicotiana sylvestris TR-1A
AIOU	Core Eudicots/Asterids	Solanales	Solanaceae	Brugmansia sanguinea	young shoot	sequenced		RNA extract	J. Leebens-Mack	J. Leebens-Mack	J. Leebens-Mack	J. Leebens-Mack							A						was failed RNA from Soltis ; frozen tissue / vegetative shoots
CLNU	Core Eudicots/Asterids	Asterid II incertae sedis	Escalloniaceae	Escallonia sp. cv. Newport	leaves	sequenced	R. Mindell & B.C. Zhuang bg430/34133 (UBC)	GenVault	S. Graham	S. Graham	S. Graham	S. Graham							A
CLMX	Core Eudicots/Asterids	Asterid II incertae sedis	Escalloniaceae	Escallonia rubra	leaves	sequenced	Chase 34451 K	frozen tissue	M. Chase	L. Csiba	BGI	BGI							A						Escallonia rubra (Ruiz & Pav.) Pers. var. macrantha (Hook. & Arn.) Reiche / Kew cultivated
TPEM	Core Eudicots/Asterids	Asterid II incertae sedis	Escalloniaceae	Platyspermation crassifolium		sequenced		GenVault	J. Leebens-Mack	J. Leebens-Mack	J. Leebens-Mack	J. Leebens-Mack							A
TQKZ	Core Eudicots/Asterids	Apiales	Apiaceae	Angelica archangelica	leaf	sequenced	M.K. Deyholos 2016-116	GenVault	M. Deyholos	M. Deyholos	Yu Yang	M. Deyholos							A
CWYJ	Core Eudicots/Asterids	Apiales	Apiaceae	Heracleum lanatum	flowers, stem, young leaves	sequenced	in preparation	GenVault	M. Deyholos	M. Deyholos	M. Deyholos	M. Deyholos	M						A						NewSet
EITK	Core Eudicots/Asterids	Apiales	Araliaceae	Hedera helix	aerial root	sequenced	Stewart and Burris	RNA extract	N. Stewart	J. Burris	N. Stewart	J. Burris						E	A
JBYE	Core Eudicots/Asterids	Apiales	Araliaceae	Hedera helix	ground root	sequenced	Stewart and Burris	RNA extract	N. Stewart	J. Burris	N. Stewart	J. Burris						E	A
EDBB	Core Eudicots/Asterids	Apiales	Araliaceae	Polyscias fruticosa		sequenced		RNA	J. Leebens-Mack	J. Leebens-Mack	J. Leebens-Mack	J. Leebens-Mack							A
OINM	Core Eudicots/Asterids	Apiales	Araliaceae	Hydrocotyle umbellata	young leaves	sequenced	Soltis and Miles 2959	GenVault	D. Soltis	Soltis Lab	D. Soltis	Soltis Lab							A
MVSE	Core Eudicots/Asterids	Apiales	Griseliniaceae	Griselinia littoralis	leaves	sequenced	J. Tate & C. Skema 112 (MPN)	frozen tissue	J. Tate	J. Tate	BGI	BGI							A						JEN TATE WILL COLLECT IN NZ; Univ. Connecticut?; Kew?
QIKZ	Core Eudicots/Asterids	Apiales	Griseliniaceae	Griselinia racemosa		sequenced		GenVault	J. Leebens-Mack	J. Leebens-Mack	J. Leebens-Mack	J. Leebens-Mack							A
WEQK	Core Eudicots/Asterids	Apiales	Mackinlayaceae	Centella asiatica	stem, leaf, fruit	sequenced	132726 (ALTA)	GenVault	M. Deyholos	M. Deyholos	M. Deyholos	M. Deyholos							A						hard to get
AJFN	Core Eudicots/Asterids	Apiales	Myodocarpaceae	Myodocarpus sp.		sequenced		GenVault	J. Leebens-Mack	J. Leebens-Mack	J. Leebens-Mack	J. Leebens-Mack							A
SBZH	Core Eudicots/Asterids	Apiales	Pennatiaceae	Pennantia corymbosa	leaves	sequenced	C. Skema & R. Dickson 513 (MPN)	frozen tissue	J. Tate	J. Tate	BGI	BGI							A						JEN TATE will collect in NZ
SALZ	Core Eudicots/Asterids	Apiales	Pittosporaceae	Pittosporum resiniferum	fruit	sequenced	Stewart and Burris	GenVault	N. Stewart	J. Burris	N. Stewart	J. Burris						E	A
NTEO	Core Eudicots/Asterids	Apiales	Pittosporaceae	Pittosporum sahnianum	vegetative shoots	sequenced	JLM2013-57 (GA)	RNA extract	J. Leebens-Mack	J. Leebens-Mack	J. Leebens-Mack	J. Leebens-Mack							A
DFYF	Core Eudicots/Asterids	Aquifoliales	Aquifoliaceae	Ilex sp.	young leaves	sequenced	Soltis and Miles 2909	frozen tissue	D. Soltis	D. Soltis	BGI	BGI							A
ASMV	Core Eudicots/Asterids	Aquifoliales	Aquifoliaceae	Ilex vomitoria	young leaves	sequenced	Soltis and Miles 2840	frozen tissue	D. Soltis	D. Soltis	BGI	BGI							A
SXML	Core Eudicots/Asterids	Aquifoliales	Aquifoliaceae	Ilex paraguariensis	leaves	sequenced	Stewart and Burris	frozen tissue	N. Stewart	N. Stewart	BGI	BGI						E	A
QACK	Core Eudicots/Asterids	Aquifoliales	Helwingiaceae	Helwingia japonica	leaves and flowers	sequenced	Soltis and Miles 2791 and 2858	frozen tissue	D. Soltis	D. Soltis	BGI	BGI							A						sample shipped Soltis-Jun failed extraction / Kew; cultivated
GIOY	Core Eudicots/Asterids	Asterales	Argophyllaceae	Corokia cotoneaster	leaves, veg buds	low quality	JLM2013-30 (GA)	frozen tissue	D. Soltis	D. Soltis	BGI	BGI							A						Kew other
WSYE	Core Eudicots/Asterids	Asterales	Asteraceae	Conyza canadensis	glyphosate suseptible	sequenced	Stewart and Peng	RNA extract	N. Stewart	J. Burris	N. Stewart	J. Burris				W			A
NUSE	Core Eudicots/Asterids	Asterales	Asteraceae	Conyza canadensis	glyphosate resistant	sequenced	Stewart and Peng	RNA extract	N. Stewart	J. Burris	N. Stewart	J. Burris				W			A
UBLN	Core Eudicots/Asterids	Asterales	Asteraceae	Xanthium strumarium	leaves and stems	sequenced	Chance	RNA extract	N. Stewart	J. Burris	N. Stewart	J. Burris	M			W			A
AFQQ	Core Eudicots/Asterids	Asterales	Asteraceae	Inula helenium	leaves and root	sequenced	M.K. Deyholos 2016-117	RNA extract	M. Deyholos	M. Deyholos	M. Deyholos	M. Deyholos	M						Y
DUQG	Core Eudicots/Asterids	Asterales	Asteraceae	Tanacetum parthenium	flower, floral buds, leaves and stem	sequenced	132765 (ALTA)	RNA extract	M. Deyholos	M. Deyholos	M. Deyholos	M. Deyholos	M						Y
XRCX	Core Eudicots/Asterids	Asterales	Asteraceae	Aster tataricus	leaves	sequenced	Wang 2145 (TAI)	RNA	Chun-Neng Wang	Chun-Neng Wang	Chun-Neng Wang	Chun-Neng Wang							A
OAGK	Core Eudicots/Asterids	Asterales	Asteraceae	Matricaria matricarioides	shoot with flowers	sequenced	132745 (ALTA)	GenVault	M. Deyholos	M. Deyholos	M. Deyholos	M. Deyholos							A						NewSet
TEZA	Core Eudicots/Asterids	Asterales	Asteraceae	Solidago canadensis	shoot with flowers	sequenced	in preparation	GenVault	M. Deyholos	M. Deyholos	M. Deyholos	M. Deyholos	M						A						NewSet
EYKJ	Core Eudicots/Asterids	Asterales	Asteraceae	Silybum marianum	shoot with flower	sequenced	M.K. Deyholos 2016-118	GenVault	M. Deyholos	M. Deyholos	M. Deyholos	M. Deyholos	M						A						NewSet
DUNJ	Core Eudicots/Asterids	Asterales	Asteraceae	Helenium autumnale	leaves and flower buds	sequenced	Chase 34446 K	frozen tissue	M. Chase	L. Csiba	BGI	BGI							A						Helenium autumnale L. / NewSet
DESP	Core Eudicots/Asterids	Asterales	Asteraceae	Erigeron canadensis	shoot, flower, root	sequenced	in preparation	GenVault	M. Deyholos	M. Deyholos	M. Deyholos	M. Deyholos							A						NewSet
UQAZ	Core Eudicots/Asterids	Asterales	Asteraceae	Flaveria angustifolia	mature leaf	sequenced	in preparation	RNA extract	J. Hibberd	S. Covshoff	J. Hibberd	S. Covshoff					C		A
EXHX	Core Eudicots/Asterids	Asterales	Asteraceae	Flaveria angustifolia	juvenile leaf	sequenced	in preparation	RNA extract	J. Hibberd	S. Covshoff	J. Hibberd	S. Covshoff					C		A
ZNZC	Core Eudicots/Asterids	Asterales	Asteraceae	Flaveria bidentis	juvenile leaf	sequenced	in preparation	RNA extract	J. Hibberd	S. Covshoff	J. Hibberd	S. Covshoff					C		A
QBGG	Core Eudicots/Asterids	Asterales	Asteraceae	Flaveria bidentis	mature leaf	sequenced	in preparation	RNA extract	J. Hibberd	S. Covshoff	J. Hibberd	S. Covshoff					C		A
LMXP	Core Eudicots/Asterids	Asterales	Asteraceae	Flaveria brownii	juvenile leaf	sequenced		RNA extract	J. Hibberd	S. Covshoff	J. Hibberd	S. Covshoff					C		A
IPUI	Core Eudicots/Asterids	Asterales	Asteraceae	Flaveria brownii	mature leaf	sequenced	in preparation	RNA extract	J. Hibberd	S. Covshoff	J. Hibberd	S. Covshoff					C		A
DSWR	Core Eudicots/Asterids	Asterales	Asteraceae	Flaveria cronquistii	juvenile leaf	sequenced	in preparation	RNA extract	J. Hibberd	S. Covshoff	J. Hibberd	S. Covshoff					C		A
KJBH	Core Eudicots/Asterids	Asterales	Asteraceae	Flaveria cronquistii	mature leaf	sequenced	in preparation	RNA extract	J. Hibberd	S. Covshoff	J. Hibberd	S. Covshoff					C		A
QXWF	Core Eudicots/Asterids	Asterales	Asteraceae	Flaveria kochiana	mature leaf	sequenced	in preparation	RNA extract	J. Hibberd	S. Covshoff	J. Hibberd	S. Covshoff					C		A						mature 2
NVSO	Core Eudicots/Asterids	Asterales	Asteraceae	Flaveria palmeri	juvenile leaf	sequenced	in preparation	RNA extract	J. Hibberd	S. Covshoff	J. Hibberd	S. Covshoff					C		A
GFVW	Core Eudicots/Asterids	Asterales	Asteraceae	Flaveria pringlei	juvenile leaf	sequenced		RNA extract	J. Hibberd	S. Covshoff	J. Hibberd	S. Covshoff					C		A
RZSW	Core Eudicots/Asterids	Asterales	Asteraceae	Flaveria pringlei	mature leaf	sequenced		RNA extract	J. Hibberd	S. Covshoff	J. Hibberd	S. Covshoff					C		A
JZHZ	Core Eudicots/Asterids	Asterales	Asteraceae	Flaveria pubescens	juvenile leaf	sequenced	in preparation	RNA extract	J. Hibberd	S. Covshoff	J. Hibberd	S. Covshoff					C		A
HXDV	Core Eudicots/Asterids	Asterales	Asteraceae	Flaveria pubescens	mature leaf	sequenced	in preparation	RNA extract	J. Hibberd	S. Covshoff	J. Hibberd	S. Covshoff					C		A
UYED	Core Eudicots/Asterids	Asterales	Asteraceae	Flaveria sonorensis	juvenile leaf	sequenced	in preparation	RNA extract	J. Hibberd	S. Covshoff	J. Hibberd	S. Covshoff					C		A
HRVY	Core Eudicots/Asterids	Asterales	Asteraceae	Flaveria trinervia	mature leaf	sequenced	in preparation	RNA extract	J. Hibberd	S. Covshoff	J. Hibberd	S. Covshoff					C		A
RLCS	Core Eudicots/Asterids	Asterales	Asteraceae	Flaveria trinervia	juvenile leaf	sequenced	in preparation	RNA extract	J. Hibberd	S. Covshoff	J. Hibberd	S. Covshoff					C		A
HXCD	Core Eudicots/Asterids	Asterales	Asteraceae	Flaveria vaginata	juvenile leaf	sequenced	in preparation	RNA extract	J. Hibberd	S. Covshoff	J. Hibberd	S. Covshoff					C		A
DDRL	Core Eudicots/Asterids	Asterales	Asteraceae	Tragopogon dubius		sequenced	Soltis 2674-4	frozen tissue	D. Soltis	D. Soltis	BGI	BGI							A						original sample failed extraction (leaves / Soltis 2669-7-17)
BMSE	Core Eudicots/Asterids	Asterales	Asteraceae	Senecio rowleyanus	shoot (no flower)	sequenced	132761 (ALTA)	GenVault	M. Deyholos	M. Deyholos	M. Deyholos	M. Deyholos							A
FUPX	Core Eudicots/Asterids	Asterales	Asteraceae	Tragopogon pratensis	young leaves	sequenced	Soltis 2689-17	frozen tissue	D. Soltis	D. Soltis	BGI	BGI							A
KGJF	Core Eudicots/Asterids	Asterales	Asteraceae	Tragopogon porrifolius	young leaves	sequenced	Soltis 2677-8	frozen tissue	D. Soltis	D. Soltis	BGI	BGI							A
KFZY	Core Eudicots/Asterids	Asterales	Asteraceae	Tragopogon castellanus	young leaves	sequenced	Soltis 2993	GenVault	D. Soltis	I. Jordon-Thaden	I. Jordon-Thaden	I. Jordon-Thaden							A						supplement RNA shipped Soltis-2011Nov
ZGDS	Core Eudicots/Asterids	Asterales	Asteraceae	Lactuca graminifolia	young leaves	sequenced	E. Schilling LG-1	GenVault	D. Soltis	I. Jordon-Thaden	I. Jordon-Thaden	I. Jordon-Thaden							A
MMJI	Core Eudicots/Asterids	Asterales	Asteraceae	Lactuca graminifolia	young leaves	sequenced	E. Schilling LG-1-2	GenVault	D. Soltis	I. Jordon-Thaden	I. Jordon-Thaden	I. Jordon-Thaden							A						also see ZGDS
GUMF	Core Eudicots/Asterids	Asterales	Asteraceae	Anthemis tinctoria	leaf	sequenced	M.K. Deyholos 2016-120	GenVault	M. Deyholos	M. Deyholos	Yu Yang	M. Deyholos							A
DOVJ	Core Eudicots/Asterids	Asterales	Asteraceae	Leontopodium alpinum	leaf	sequenced	132741 (ALTA)	GenVault	M. Deyholos	M. Deyholos	Yu Yang	M. Deyholos							A
CFRN	Core Eudicots/Asterids	Asterales	Asteraceae	Carthamus lanatus	leaves	sequenced	M.K. Deyholos 2016-119	GenVault	M. Deyholos	M. Deyholos	M. Deyholos	M. Deyholos							A
JNKW	Core Eudicots/Asterids	Asterales	Asteraceae	Cicerbita plumieri	young leaves	sequenced	E. Schilling 11-48	GenVault	D. Soltis	I. Jordon-Thaden	I. Jordon-Thaden	I. Jordon-Thaden							A
IZLO	Core Eudicots/Asterids	Asterales	Campanulaceae	Lobelia siphilitica	shoot	sequenced	132742 (ALTA)	GenVault	M. Deyholos	M. Deyholos	M. Deyholos	M. Deyholos	M						A
IHPC	Core Eudicots/Asterids	Asterales	Campanulaceae	Platycodon grandiflorus	leaf	sequenced	132754 (ALTA)	GenVault	M. Deyholos	M. Deyholos	Yu Yang	M. Deyholos	M						A
HUQC	Core Eudicots/Asterids	Asterales	Goodeniaceae	Scaevola mossambicensis	leaves	sequenced	Soltis and Miles 2787	frozen tissue	D. Soltis	D. Soltis	BGI	BGI							A						UF
IXVJ	Core Eudicots/Asterids	Asterales	Menyanthaceae	Menyanthes trifoliata	leaves	sequenced	R. Mindell & B.C. Zhuang 12588 (UBC)	GenVault	S. Graham	S. Graham	S. Graham	S. Graham	M						A
AUIP	Core Eudicots/Asterids	Asterales	Phellinaceae	Phelline lucida		sequenced		GenVault	J. Leebens-Mack	J. Leebens-Mack	J. Leebens-Mack	J. Leebens-Mack							A
FXGI	Core Eudicots/Asterids	Asterales	Stylidiaceae	Stylidium adnatum		sequenced		RNA extract	J. Leebens-Mack	J. Leebens-Mack	J. Leebens-Mack	J. Leebens-Mack							A						was failed RNA / leaves / Chase 33150 K / Stylidium adnatum R.Br. / Kew-2010Nov
HLJG	Core Eudicots/Asterids	Dipsacales	Adoxaceae	Viburnum odoratissimum	young leaves	sequenced	Soltis and Miles 2950	RNA extract	D. Soltis	J. Leebens-Mack	D. Soltis	J. Leebens-Mack							A
SNBI	Core Eudicots/Asterids	Dipsacales	Adoxaceae	Sambucus canadensis	young leaves and flower buds	sequenced	Soltis and Miles 2955	GenVault	D. Soltis	M. Gitzendanner	D. Soltis	M. Gitzendanner							A
QRNU	Core Eudicots/Asterids	Dipsacales	Adoxaceae	Sambucus canadensis	young leaves and flower buds	sequenced	Soltis and Miles 2955	GenVault	D. Soltis	M. Gitzendanner	D. Soltis	M. Gitzendanner							A
GSZA	Core Eudicots/Asterids	Dipsacales	Caprifoliaceae	Lonicera japonica	young leaves (some floral buds)	sequenced	Soltis and Miles 2929	RNA extract	D. Soltis	J. Leebens-Mack	D. Soltis	J. Leebens-Mack							A
CAQZ	Core Eudicots/Asterids	Dipsacales	Caprifoliaceae s. l.	Symphoricarpos sp.	shoot with flowers	sequenced	132764 (ALTA)	GenVault	M. Deyholos	M. Deyholos	M. Deyholos	M. Deyholos							A
JTRM	Core Eudicots/Asterids	Dipsacales	[Dipsacaceae]	Dipsacus asper	shoot (no flower) and root	sequenced	132729 (ALTA)	GenVault	M. Deyholos	M. Deyholos	M. Deyholos	M. Deyholos	M						A
FFFY	Core Eudicots/Asterids	Dipsacales	[Valerianaceae]	Valeriana officinalis	leaves	sequenced	132767 (ALTA)	GenVault	M. Deyholos	M. Deyholos	M. Deyholos	M. Deyholos	M						A
MTII	Monocots	Acorales	Acoraceae	Acorus americanus	whole shoot (no flower) and rhizome	sequenced	M.K. Deyholos 2016-121	GenVault	M. Deyholos	M. Deyholos	M. Deyholos	M. Deyholos	M						A						1C=0.4, 0.65 FGP EST; Medicinal High Priority - Ryan category 2
DWZT	Monocots	Alismatales	Alismataceae	Sagittaria latifolia	leaf shoots and flower buds	sequenced	in preparation	frozen tissue	D. Soltis	D. Soltis	BGI	BGI							A						also sequenced in MonAToL transcriptomes - 2
MFIN	Monocots	Alismatales	Araceae	Pistia stratiotes	leaves, roots	sequenced	132713 (ALTA)	GenVault	M. Deyholos	M. Deyholos	M. Deyholos	M. Deyholos							A
COCP	Monocots	Alismatales	Juncaginaceae	Triglochin maritima	leaves	sequenced	Cheeseman UIUC004	GenVault	J. Cheeseman	J. Cheeseman	J. Cheeseman	J. Cheeseman							A				H		halophyte - perhaps M. Deyholos replacement; original JLM leaves sample failed RNA
BYQM	Monocots	Alismatales	Posidoniaceae	Posidonia australis	meristem and fruits	sequenced	E. A. Sinclair WB2/WB30 (Perth)	RNA extract	A. Smithson	A. Smithson	A. Smithson	A. Smithson							A						Australian seagrass
OCWZ	Monocots	Dioscoreales	Dioscoreaceae	Dioscorea villosa	flower, floral buds, leaves and stem	sequenced	132728 (ALTA)	RNA extract	M. Deyholos	M. Deyholos	M. Deyholos	M. Deyholos	M	Y					Y						Medicinal High Priority - chemotherapy tumoricidal
VVVV	Monocots	Pandanales	Cyclanthaceae	Ludovia sp.	young leaves and flower buds	sequenced	JLM2013-50 (GA)	RNA extract	J. Leebens-Mack	J. Leebens-Mack	J. Leebens-Mack	J. Leebens-Mack							A						originally: Cyclanthus bipartitus - plants at Fairchild
DGXS	Monocots	Pandanales	Pandanaceae	Freycinetia multiflora	young shoot	sequenced	JLM2013-42 (GA)	RNA extract	J. Leebens-Mack	J. Leebens-Mack	J. Leebens-Mack	J. Leebens-Mack							A
VBHQ	Monocots	Pandanales	Stemonaceae	Stemona tuberosa	leaves	sequenced	Wang 2144 (TAI)	RNA	Chun-Neng Wang	Chun-Neng Wang	Chun-Neng Wang	Chun-Neng Wang							A
SILJ	Monocots	Pandanales	Velloziaceae	Talbotia elegans	young shoots	sequenced	JLM2013-71 (GA)	RNA extract	J. Leebens-Mack	J. Leebens-Mack	J. Leebens-Mack	J. Leebens-Mack							A
QOXT	Monocots	Pandanales	Velloziaceae	Xerophyta villosa	young shoots	sequenced	ABG2004044	RNA extract	J. Leebens-Mack	J. Leebens-Mack	J. Leebens-Mack	J. Leebens-Mack							A
NHIX	Monocots	Liliales	Colchicaceae	Colchicum autumnale	bulb and shoot	sequenced	132707 (ALTA)	RNA extract	M. Deyholos	M. Deyholos	M. Deyholos	M. Deyholos	M	Y					Y
OVRB	Monocots	Liliales	Colchicaceae	Colchicum autumnale	leaves, fine roots	sequenced	132707 (ALTA)	GenVault	M. Deyholos	M. Deyholos	M. Deyholos	M. Deyholos	M	C					A
SFCT	Monocots	Liliales	Colchicaceae	Colchicum autumnale	bulb	sequenced	132707 (ALTA)	GenVault	M. Deyholos	M. Deyholos	M. Deyholos	M. Deyholos	M	C					A
GDKK	Monocots	Liliales	Colchicaceae	Gloriosa superba	shoot (no flower) and root	sequenced	132709 (ALTA)	GenVault	M. Deyholos	M. Deyholos	M. Deyholos	M. Deyholos	M	C					A						first sample (frozen) RNA tested OK; BGI then lost sample
THEW	Monocots	Liliales	Liliaceae	Lilium sargentiae	leaves	low quality	Chase 34452 K	frozen tissue	M. Chase	L. Csiba	BGI	BGI							A						Lilium sargentiae E.H.Wilson
AFLV	Monocots	Liliales	Melanthiaceae	Xerophyllum asphodeloides	vegetative shoot	sequenced		RNA extract	J. Leebens-Mack	J. Leebens-Mack	J. Leebens-Mack	J. Leebens-Mack							A
OOSO	Monocots	Liliales	Melanthiaceae	Helonias bullata	shoot emerging from bulb	sequenced		RNA extract	J. Leebens-Mack	J. Leebens-Mack	J. Leebens-Mack	J. Leebens-Mack							A
MWYQ	Monocots	Liliales	Smilacaceae	Smilax bona-nox	young leaf and tendril shoots	sequenced	in preparation	frozen tissue	D. Soltis	D. Soltis	BGI	BGI							A						Common; 1C = 5 pg according to Kew database; or S. regelii
PRFO	Monocots	Asparagales	Agapanthaceae	Agapanthus africanus	leaves and buds	sequenced	JCP-2012-1000-0001 (UMO)	frozen tissue	J. C. Pires	D. Soltis	BGI	BGI	M						A						Agapanthus africanus at fairchild (A. campanulatum NYBG); High Priority Medicinal Plant - Ryan category 3
KXSK	Monocots	Asparagales	Agavaceae	Agave tequilana	whole plant	sequenced	Stewart and Burris	frozen tissue	N. Stewart	J. Burris	BGI	BGI						E	A
YBML	Monocots	Asparagales	Agavaceae	Yucca brevifolia	flower buds	sequenced		RNA extract	J. Leebens-Mack	J. Leebens-Mack	J. Leebens-Mack	J. Leebens-Mack						E	A						was frozen tissue/Neal Stewart
ICNN	Monocots	Asparagales	Agavaceae	Yucca filamentosa	leaf shoots	sequenced	in preparation	RNA extract	J. Leebens-Mack	D. Soltis	J. Leebens-Mack	J. Leebens-Mack							A						Smallest genome: Yucca glauca 1C=2.65 pg
PLBZ	Monocots	Asparagales	Agavaceae	Chlorogalum pomeridianum	leaf shoots	sequenced	in preparation	RNA extract	J. Leebens-Mack	D. Soltis	J. Leebens-Mack	J. Leebens-Mack							A
CMCY	Monocots	Asparagales	Agavaceae	Hesperaloe parviflora	leaf shoots	sequenced	in preparation	RNA extract	J. Leebens-Mack	D. Soltis	J. Leebens-Mack	J. Leebens-Mack							A
GJPF	Monocots	Asparagales	Alliaceae	Allium sativum		sequenced	JCP-2012-1000-0002 (UMO)	frozen tissue	J. C. Pires	D. Soltis	BGI	BGI	M						A
KBXS	Monocots	Asparagales	Alliaceae	Allium commutatum	leaves	sequenced	Chase 34437 K	frozen tissue	M. Chase	L. Csiba	BGI	BGI							A						Allium commutatum Guss.
LDME	Monocots	Asparagales	Amaryllidaceae	Amaryllis belladonna		sequenced	JCP-2012-1000-0003 (UMO)	frozen tissue	J. C. Pires	D. Soltis	BGI	BGI							A
XEUV	Monocots	Asparagales	Amaryllidaceae	Narcissus viridiflorus	young leaf	sequenced	Jury 12586	GenVault	K. Konyves	K. Konyves	K. Konyves	K. Konyves							A
IQYY	Monocots	Asparagales	Amaryllidaceae	Narcissus viridiflorus	young flower	sequenced	Jury 12586	RNA extract	K. Konyves	K. Konyves	K. Konyves	K. Konyves							A
DMIN	Monocots	Asparagales	Amaryllidaceae	Phycella aff. cyrtanthoides	leaves	sequenced	N. Garcia G01	RNA extract	D. Soltis	D. Soltis	J. Leebens-Mack	J. Leebens-Mack							A
JDTY	Monocots	Asparagales	Amaryllidaceae	Rhodophiala pratensis	leaves	sequenced	N. Garcia 4372 (G79)	RNA extract	J. Leebens-Mack	D. Soltis	J. Leebens-Mack	J. Leebens-Mack							A
ZKPF	Monocots	Asparagales	Amaryllidaceae	Traubia modesta	sepals	sequenced	Garcia 3014	GenVault	D. Soltis	I. Jordon-Thaden	D. Soltis	I. Jordon-Thaden							A
DPFW	Monocots	Asparagales	Amaryllidaceae	Zephyranthes treatiae	leaves and flower buds	sequenced	N. Garcia 4373	RNA extract	J. Leebens-Mack	D. Soltis	J. Leebens-Mack	J. Leebens-Mack							A
FGRF	Monocots	Asparagales	Asparagaceae	Asparagus densiflorus	shoots with cladode and flower primordia	sequenced		RNA extract	J. Leebens-Mack	J. Leebens-Mack	J. Leebens-Mack	J. Leebens-Mack							A
XFJG	Monocots	Asparagales	Asparagaceae	Maianthemum canadense	flowers, stems, leaves	sequenced	J.R. McDill 2011-6	GenVault	M. Deyholos	M. Deyholos	M. Deyholos	M. Deyholos							A
RCUX	Monocots	Asparagales	Asparagaceae	Maianthemum sp.		sequenced		GenVault	D. Soltis	D. Soltis	D. Soltis	D. Soltis							A
UZXL	Monocots	Asparagales	Asparagaceae	Disporopsis pernyi	young leaves	sequenced	M. Heaney JMH2546	GenVault	D. Soltis	I. Jordon-Thaden	I. Jordon-Thaden	I. Jordon-Thaden							A
JVBR	Monocots	Asparagales	Asphodelaceae	Aloe vera		sequenced	JCP-2012-1000-0004 (UMO)	frozen tissue	J. C. Pires	Mark Sechter (NYBG)	BGI	BGI	M						A						Common; Medicinal Plants Low Priority
EMJJ	Monocots	Asparagales	Boryaceae	Borya sphaerocephala	leaves and buds	sequenced	M.D. Barrett & Smithson 3183 (Perth)	RNA extract	A. Smithson	A. Smithson	A. Smithson	A. Smithson							A						Was: Borya septentrionalis / Queensland; Resurrection plant!!; Could be on Extremophyte list
FCEL	Monocots	Asparagales	Hemerocallidaceae	Phormium tenax		sequenced	JCP-2012-1000-0005 (UMO)	frozen tissue	J. C. Pires	Mark Sechter (NYBG)	BGI	BGI							Y						Pires (Phormum tenax 1C=0.76)
JHUL	Monocots	Asparagales	Hemerocallidaceae	Hemerocallis sp.	leaves	sequenced	Stewart and Burris	RNA extract	N. Stewart	J. Burris	N. Stewart	J. Burris							Y
BLAJ	Monocots	Asparagales	Hemerocallidaceae	Hemerocallis spp.	leaves	sequenced	in preparation	frozen tissue	D. Soltis	D. Soltis	BGI	BGI							Y
KOFB	Monocots	Asparagales	Hyacinthaceae	Urginea maritima	young leaves	sequenced	JCP-2012-1000-0006 (UMO)	GenVault	J. C. Pires	C. Pires	C. Pires	C. Pires	M						A						Medicinal High Priority - Ryan Cat 3
SVTS	Monocots	Asparagales	Hyacinthaceae	Drimia altissima	leaves	sequenced	JCP-2012-1000-0007 (UMO)	frozen tissue	J. C. Pires	D. Soltis	BGI	BGI							A
YJUG	Monocots	Asparagales	Hypoxidaceae	Curculigo sp.		sequenced	JCP-2012-1000-0008 (UMO)	RNA extract	J. C. Pires	J. C. Pires	J. C. Pires	J. C. Pires							A
LTZF	Monocots	Asparagales	Iridaceae	Sisyrinchium angustifolium		sequenced	JCP-2012-1000-0009 (UMO)	RNA extract	J. C. Pires	J. C. Pires	J. C. Pires	J. C. Pires							A
MUMD	Monocots	Asparagales	Laxmanniaceae	Lomandra longifolia		sequenced	JCP-2012-1000-0010 (UMO)	frozen tissue	J. C. Pires	Mark Sechter (NYBG)	BGI	BGI							A						Pires has many (Arthropodium cirrhatum 1C=2.45 pg)
VTUS	Monocots	Asparagales	Orchidaceae	Goodyera pubescens	young leaves	sequenced		RNA extract	J. Leebens-Mack	J. Leebens Mack	J. Leebens-Mack	J. Leebens Mack							A						Orchidoideae; originally Drakaea glyptodon - Produces pheromones very similar to those that the female wasp produces. When the male becomes attracted by the pheromones, it tries to fly away with the labellum, which makes the stem holding it move backwards
MTHW	Monocots	Asparagales	Orchidaceae	Platanthera clavellata	young leaves	sequenced		RNA extract	J. Leebens-Mack	J. Leebens Mack	J. Leebens-Mack	J. Leebens Mack							A						Orchidoideae
THDM	Monocots	Asparagales	Orchidaceae	Vanilla planifolia		sequenced	JCP-2012-1000-0011 (UMO)	frozen tissue	J. C. Pires	Mark Sechter (NYBG)	BGI	BGI							A						Vanilloideae
XZME	Monocots	Asparagales	Orchidaceae	Drakaea elastica	leaves, flowers, and buds	sequenced	M.D. Barrett 3297 (Perth)	RNA extract	A. Smithson	A. Smithson	A. Smithson	A. Smithson							A
CNTZ	Monocots	Asparagales	Orchidaceae	Oncidium sphacelatum	whole plant with flowers	low quality	132711 (ALTA)	GenVault	M. Deyholos	M. Deyholos	M. Deyholos	M. Deyholos							A
JSAG	Monocots	Asparagales	Orchidaceae	Masdevallia yuangensis	buds, leaves, roots	sequenced	M.K. Deyholos 2016-122	GenVault	M. Deyholos	M. Deyholos	M. Deyholos	M. Deyholos							A
LELS	Monocots	Asparagales	Orchidaceae	Haemaria discolor	leaf and flower	sequenced		GenVault	M. Deyholos	M. Deyholos	Yu Yang	M. Deyholos							A
MVRF	Monocots	Asparagales	Ruscaceae	Sansevieria trifasciata		sequenced	JCP-2012-1000-0012 (UMO)	frozen tissue	J. C. Pires	Mark Sechter (NYBG)	BGI	BGI							Y						Common in gardens; Pires (Sansevieria trifasciata 1C = 1.30 pg, Ruscus = 8.75); Cool plant could be on the extremphyte list
HOKG	Monocots	Asparagales	Ruscaceae	Nolina atopocarpa	young leaves and flower buds	sequenced		RNA extract	J. Leebens-Mack	J. Leebens-Mack	J. Leebens-Mack	J. Leebens-Mack							A
LSJW	Monocots	Asparagales	Ruscaceae	Ruscus sp.	fruit, stem, leaves	sequenced	132758 (ALTA)	GenVault	M. Deyholos	M. Deyholos	M. Deyholos	M. Deyholos							A
ONBE	Monocots	Asparagales	Ruscaceae	Eriospermum lancifolia	young leaves	sequenced	JCP-2012-1000-0013 (UMO)	GenVault	J. C. Pires	C. Pires	C. Pires	C. Pires							A
RQZP	Monocots	Asparagales	Ruscaceae	Nolina bigelovii	young leaves	sequenced	M. Heaney JMH2984	GenVault	D. Soltis	I. Jordon-Thaden	I. Jordon-Thaden	I. Jordon-Thaden							A
TCYS	Monocots	Asparagales	Ruscaceae	Peliosanthes minor	young leaves	sequenced	M. Heaney JMH2549	GenVault	D. Soltis	I. Jordon-Thaden	I. Jordon-Thaden	I. Jordon-Thaden							A
KYNE	Monocots	Asparagales	Tecophilaeaceae	Cyanella orchidiformis		sequenced	JCP-2012-1000-0014 (UMO)	RNA extract	J. C. Pires	J. C. Pires	J. C. Pires	J. C. Pires							A
RDYY	Monocots	Asparagales	Tecophilaeaceae	Cyanastrum cordifolium		sequenced	JCP-2012-1000-0015 (UMO)	frozen tissue	J. C. Pires	Mark Sechter (NYBG)	BGI	BGI							A						Pires genome sized (Tecophilaea NYBG)
IXEM	Monocots	Asparagales	Themidaceae	Brodiaea sierrae		sequenced	JCP-2012-1000-0016 (UMO)	frozen tissue	J. C. Pires	Mark Sechter (NYBG)	BGI	BGI							Y						Pires - cultivated (B. rosea smallest measured) Triteleia laxa=11.70
WTDE	Monocots	Asparagales	Xanthorrhoeaceae	Johnsonia pubescens	flowers	sequenced	M.D. Barrett 3194 (Perth)	RNA extract	A. Smithson	A. Smithson	A. Smithson	A. Smithson							A						Johnsonia pubescens subsp. pubescens
SART	Monocots	Asparagales	Xeronemataceae	Xeronema callistemon		sequenced	JCP-2012-1000-0017 (UMO)	frozen tissue	J. C. Pires	Mark Sechter (NYBG)	BGI	BGI							A						1C = 3.28 northern New Zealand
QGLJ	Monocots/Commelinids	Arecales	Arecaceae	Cocos nucifera	leaves	sequenced	Chase 34489 K	frozen tissue	M. Chase	L. Csiba	BGI	BGI	M						A						Cocos nucifera L. / Food, Seed Oil (N-Docosane); Medicinal High Priority - chemotherapy tumoricidal
NSPR	Monocots/Commelinids	Arecales	Arecaceae	Nypa fruticans	leaves	sequenced	Chase 34462 K	frozen tissue	M. Chase	L. Csiba	BGI	BGI							A						Nypa fruticans Wurmb / Nypa fruticans 1C=1.18 pg / was Status = other data
HXJE	Monocots/Commelinids	Arecales	Arecaceae	Serenoa repens	young leaves	sequenced	Soltis and Miles 2935	RNA extract	J. Leebens-Mack	J. Leebens-Mack	J. Leebens-Mack	J. Leebens-Mack	M						A						NewSet
HWUP	Monocots/Commelinids	Arecales	Arecaceae	Sabal bermudana	leaf shoots	sequenced		RNA extract	J. Leebens-Mack	J. Leebens-Mack	J. Leebens-Mack	J. Leebens-Mack							A
YMES	Monocots/Commelinids	Arecales	Arecaceae	Typhonium blumei	leaves and buds	sequenced	M.D. Barrett 3242 (Perth)	RNA extract	A. Smithson	A. Smithson	A. Smithson	A. Smithson							A
TZNS	Monocots/Commelinids	Zingiberales	Cannaceae	Canna sp.	young leaves	sequenced	Soltis and Miles 2928	RNA extract	D. Soltis	J. Leebens-Mack	D. Soltis	J. Leebens-Mack							A
KNKV	Monocots/Commelinids	Zingiberales	Heliconiaceae	Heliconia sp.	young leaves	sequenced	Soltis and Miles 2934	RNA extract	D. Soltis	J. Leebens-Mack	D. Soltis	J. Leebens-Mack							A						was Heliconia rostrata / failed RNA/M. Chase; Heliconia rostrata Ruiz & Pav. / Common; 1C = 0.45 pg small genome
TNWF	Monocots/Commelinids	Zingiberales	Heliconiaceae	Heliconia sp.	young leaves	sequenced	Soltis and Miles 2934	RNA extract	J. Leebens-Mack	J. Leebens-Mack	J. Leebens-Mack	J. Leebens-Mack							A						was Heliconia rostrata / failed RNA/M. Chase; Heliconia rostrata Ruiz & Pav. / Common; 1C = 0.45 pg small genome
LSKK	Monocots/Commelinids	Zingiberales	Lowiaceae	Orchidantha maxillarioides	flower and leaf buds	sequenced	JLM2013-54 (GA)	frozen tissue	D. Soltis	D. Soltis	BGI	BGI							A						Gardens; 1C = 3.55 pg
JNUB	Monocots/Commelinids	Zingiberales	Marantaceae	Maranta leuconeura	leaf and flower buds	sequenced	ABG	frozen tissue	D. Soltis	D. Soltis	BGI	BGI							A						Calathea spp & M. bicolor have very small genomes
UOEL	Monocots/Commelinids	Zingiberales	Strelitziaceae	Strelitzia reginae	leaves	sequenced	Chase 34470 K	frozen tissue	M. Chase	L. Csiba	BGI	BGI							A						Strelitzia reginae Aiton / Strelitzia nicolai 1C=0.58
JQCX	Monocots/Commelinids	Zingiberales	Zingiberaceae	Curcuma longa	young leaves	sequenced	Soltis and Miles 2933	RNA extract	D. Soltis	J. Leebens-Mack	D. Soltis	J. Leebens-Mack	M						A						Curcuma longa (= olena) / was failed RNA / Chase 34493 K / Kew-Nov; Curcuma longa L. / Gang at AZ; reduce cartilage destruction; antioxidant (strong); arthritis (pain reduction); bile production increase [C]; hepatoprotective; reduction of stomach acid se
OYLU	Monocots/Commelinids	Zingiberales	Zingiberaceae	Curcuma longa	young leaves	sequenced		RNA extract	D. Soltis	J. Leebens-Mack	Soltis Lab	D. Soltis							A
BDJQ	Monocots/Commelinids	Zingiberales	Zingiberaceae	Zingiber officinale	young leaves	sequenced	T. Chen et. al. 2010090808	frozen tissue	Tao Chen	Tao Chen	BGI	BGI	M						A						NewSet
BYPY	Monocots/Commelinids	Poales	Bromeliaceae	Brocchinia reducta	young shoot	sequenced		RNA extract	J. Leebens-Mack	J. Leebens-Mack	J. Leebens-Mack	J. Leebens-Mack							A						was flower buds and leaf shoots
PWSG	Monocots/Commelinids	Poales	Cyperaceae	Cyperus papyrus	shoot (no flower)	sequenced	M.K. Deyholos 2016-123	GenVault	M. Deyholos	M. Deyholos	M. Deyholos	M. Deyholos							A
XPAF	Monocots/Commelinids	Poales	Cyperaceae	Mapania palustris	leaf shoots	sequenced	in preparation	frozen tissue	D. Soltis	D. Soltis	BGI	BGI							A
WBIB	Monocots/Commelinids	Poales	Cyperaceae	Lepidosperma gibsonii	leaves and buds	sequenced	M.D. Barrett 3201 (Perth)	RNA extract	A. Smithson	A. Smithson	A. Smithson	A. Smithson							A
WXNT	Monocots/Commelinids	Poales	Joinvilleaceae	Joinvillea ascendens	leaf	sequenced	800379	frozen tissue	D. W. Stevenson	L. DeGironimo	BGI	BGI							A
CIEA	Monocots/Commelinids	Poales	Juncaceae	Juncus inflexus	leaves	sequenced	132710 (ALTA)	GenVault	M. Deyholos	M. Deyholos	M. Deyholos	M. Deyholos							A
RMVB	Monocots/Commelinids	Poales	Poaceae	Avena fatua	young shoot	sequenced	Zuidof-Lacombe AB, Wild oats #1	frozen tissue	N. Stewart	S. Graham	BGI	BGI				W			A						Neil Harker AAFC-Alberta; Broad interest, especially in CanadaWeeds A-team
IADP	Monocots/Commelinids	Poales	Poaceae	Deschampsia cespitosa	leaves	sequenced	Chase 34433 K	frozen tissue	M. Chase	L. Csiba	BGI	BGI							A						Deschampsia cespitosa (L.) P.Beauv. / Syn. Deschampsia caespitosa (L.) P.Beauv.
YPIC	Monocots/Commelinids	Poales	Poaceae	Microstegium vimineum	leaves and stems	sequenced	Stewart and Burris	RNA extract	N. Stewart	J. Burris	N. Stewart	J. Burris				W			A						Neal Stewart, UT; Rapid spreading invasiveWeeds A-team
YXNR	Monocots/Commelinids	Poales	Poaceae	Triodia aff. bynoei	leaves and buds	sequenced	M.D. Barrett 3198 (Perth)	RNA extract	A. Smithson	A. Smithson	A. Smithson	A. Smithson							A						Triodia aff. bynoei
SOHV	Monocots/Commelinids	Poales	Poaceae	Panicum miliaceum	mature leaf	sequenced	Kellogg PI536011 (MO)	RNA extract	E. Kellogg	S. Covshoff	J. Hibberd	S. Covshoff					C		A						Panicum miliaceum
ROEI	Monocots/Commelinids	Poales	Poaceae	Cymbopogon nardus	shoot (no flower)	sequenced	132708 (ALTA)	GenVault	M. Deyholos	M. Deyholos	M. Deyholos	M. Deyholos							A
ZENX	Monocots/Commelinids	Poales	Poaceae	Neurachne alopecuroidea	shoot	sequenced	TDM 5269 (Perth)	RNA extract	M. Ludwig	A. Smithson	H. Clayton	A. Smithson							A
VQYB	Monocots/Commelinids	Poales	Poaceae	Neurachne lanigera	shoot	sequenced	TDM 5177 (Perth)	RNA extract	M. Ludwig	A. Smithson	H. Clayton	A. Smithson							A
ZMGN	Monocots/Commelinids	Poales	Poaceae	Neurachne munroi	shoot	sequenced	TDM 5169 (Perth)	RNA extract	M. Ludwig	A. Smithson	H. Clayton	A. Smithson							A
BPKH	Monocots/Commelinids	Poales	Poaceae	Neurachne annularis	shoot	sequenced	TDM 5166 (Perth)	RNA extract	M. Ludwig	H. Clayton	M. Ludwig	H. Clayton							A
BXAY	Monocots/Commelinids	Poales	Poaceae	Neurachne minor	shoot	sequenced	TDM 5175 (Perth)	RNA extract	M. Ludwig	H. Clayton	M. Ludwig	H. Clayton							A
NNOK	Monocots/Commelinids	Poales	Poaceae	Neurachne tenuifolia		sequenced	Latz 25064 (DNA)	RNA extract	M. Ludwig	H. Clayton	M. Ludwig	H. Clayton							A
XUAB	Monocots/Commelinids	Poales	Poaceae	Paraneurachne muelleri		sequenced	Albrecht 13786 (Perth)	RNA extract	M. Ludwig	H. Clayton	M. Ludwig	H. Clayton							A
WCOR	Monocots/Commelinids	Poales	Poaceae	Thyridolepis multiculmis	shoot	sequenced	TDM 5172 (Perth)	RNA extract	M. Ludwig	A. Smithson	H. Clayton	A. Smithson							A
XBKS	Monocots/Commelinids	Poales	Poaceae	Thyridolepis mitchelliana	shoot	sequenced	TDM 5170 (Perth)	RNA extract	M. Ludwig	A. Smithson	H. Clayton	A. Smithson							A
HATH	Monocots/Commelinids	Poales	Poaceae	Aristida stricta	young leaves	sequenced	JDR 10	frozen tissue	D. Soltis	Soltis Lab	BGI	BGI							A
RCAH	Monocots/Commelinids	Poales	Poaceae	Uniola paniculata	young leaves	sequenced	R. Hodel RGJH1001	GenVault	D. Soltis	I. Jordon-Thaden	I. Jordon-Thaden	I. Jordon-Thaden							A
TIJL	Monocots/Commelinids	Poales	Poaceae	Eleusine coracana	leaf unstressed	sequenced	M.K. Deyholos 2016-124	GenVault	M. Deyholos	M. Deyholos	Anupreeti Ramadoss	M. Deyholos							A
OMXG	Monocots/Commelinids	Poales	Poaceae	Eleusine coracana	root unstressed	sequenced	M.K. Deyholos 2016-124	GenVault	M. Deyholos	M. Deyholos	Anupreeti Ramadoss	M. Deyholos							A
CXSJ	Monocots/Commelinids	Poales	Poaceae	Eleusine coracana	root drought	sequenced	M.K. Deyholos 2016-124	GenVault	M. Deyholos	M. Deyholos	Anupreeti Ramadoss	M. Deyholos							A
PZAP	Monocots/Commelinids	Poales	Poaceae	Eleusine coracana	flower	sequenced	M.K. Deyholos 2016-125	GenVault	M. Deyholos	M. Deyholos	Anupreeti Ramadoss	M. Deyholos							A
YLWW	Monocots/Commelinids	Poales	Poaceae	Uniola paniculata	young leaves	sequenced	R. Hodel RGJH1001-2	GenVault	D. Soltis	I. Jordon-Thaden	I. Jordon-Thaden	I. Jordon-Thaden							A
BSTR	Monocots/Commelinids	Poales	Restionaceae	Chondropetalum tectorum	young shoots	sequenced	JLM2013-27 (GA)	RNA extract	J. Leebens-Mack	J. Leebens-Mack	J. Leebens-Mack	J. Leebens-Mack							A
BRUD	Monocots/Commelinids	Poales	Typhaceae	Typha latifolia	leaf and rhizome shoots	sequenced	in preparation	frozen tissue	D. Soltis	D. Soltis	BGI	BGI							A						NewSet
PPQR	Monocots/Commelinids	Poales	Typhaceae	Typha angustifolia	leaves	sequenced	Chase 34436 K	frozen tissue	M. Chase	L. Csiba	BGI	BGI							A						Typha angustifolia L. / Common
SGTW	Ginkgoales	Ginkgoales	Ginkgoaceae	Ginkgo biloba	developing shoots	sequenced	in preparation	RNA extract	D. W. Stevenson	M. Deyholos	M. Deyholos	M. Deyholos	M								N
VDAO	Gnetales	Ephedrales	Ephedraceae	Ephedra sinica	shoot	sequenced	132703 (ALTA)	RNA extract	M. Deyholos	M. Deyholos	M. Deyholos	M. Deyholos	M								Y				assembly has few large contigs
GTHK	Gnetales	Gnetales	Gnetaceae	Gnetum montanum	leaves	sequenced	in preparation	frozen tissue	Tao Chen	Tao Chen	BGI	BGI									N				Report_Date is estimated
TOXE	Gnetales	Gnetales	Welwitschiaceae	Welwitschia mirabilis		sequenced		GenVault	J. Leebens-Mack	J. Leebens-Mack	J. Leebens-Mack	J. Leebens-Mack									N
XZUY	Cycadales	Cycadales	Cycadaceae	Cycas micholitzii	leaves	sequenced	in preparation	frozen tissue	Tao Chen	Tao Chen	BGI	BGI	M								N				Report_Date is estimated
KAWQ	Cycadales	Cycadales	Stangeriaceae	Stangeria eriopus	Young Leaf	sequenced	Montgomery Botanical Center (#3)	RNA	D. W. Stevenson	L. DeGironimo	D.W. Stevenson	L. DeGironimo									N
WLIC	Cycadales	Cycadales	Zamiaceae	Dioon edule	leaf	sequenced	1576/87-G; NYBG	frozen tissue	D. W. Stevenson	BGI	BGI	BGI									N
GNQG	Cycadales	Cycadales	Zamiaceae	Encephalartos barteri		sequenced		frozen tissue	D. W. Stevenson	BGI	BGI	BGI									N
MIXZ	Conifers	Pinales	Araucariaceae	Agathis robusta	Leaf	sequenced	87/98-A; (MBC)	RNA	D. W. Stevenson	L. DeGironimo	D.W. Stevenson	L. DeGironimo									N
XTZO	Conifers	Pinales	Araucariaceae	Araucaria rulei		sequenced	JLM2013-19 (GA)	GenVault	J. Leebens-Mack	J. Leebens-Mack	J. Leebens-Mack	J. Leebens-Mack									N
ACWS	Conifers	Pinales	Araucariaceae	Agathis macrophylla	Young Leaf	sequenced	88/53-A; (MBC)	RNA	D. W. Stevenson	L. DeGironimo	D.W. Stevenson	L. DeGironimo									N				originally entered as Araucaria sp.
RSCE	Conifers	Pinales	Araucariaceae	Wollemia nobilis	leaves	sequenced	Susan Murch s.n. [not submitted to UBC yet]	RNA amplified	S. Graham	S. Graham	S. Graham	S. Graham						E			N				UBC was frozen tissue / young shoot / failed RNA extraction / Graham-2009Oct
GJTI	Conifers	Pinales	Cephalotaxaceae	Cephalotaxus harringtonia	leaves	sequenced	B.C. Zhuang & C. Gallant bg045/26003 (UBC)	RNA amplified	S. Graham	S. Graham	S. Graham	S. Graham									N				sample shipped using duplicate code WYAJ
WYAJ	Conifers	Pinales	Cephalotaxaceae	Cephalotaxus harringtonia	branch apex including needles	sequenced	132700 (ALTA)	GenVault	M. Deyholos	M. Deyholos	M. Deyholos	M. Deyholos									N
IAJW	Conifers	Pinales	Cephalotaxaceae	Amentotaxus argotaenia	leaf	sequenced	P. Thomas 19763949 (E)	RNA extract	D. W. Stevenson	Lisa DeGironimo	D. W. Stevenson	Lisa DeGironimo									N
XIRK	Conifers	Pinales	Cupressaceae	Athrotaxis cupressoides	leaf	sequenced	P. Thomas 20052511 (E)	RNA extract	S. Graham	L. DeGironimo	L. DeGironimo	L. DeGironimo									N				also sent in NYBG-2011Dec
YYPE	Conifers	Pinales	Cupressaceae	Austrocedrus chilensis	leaves	sequenced	B.C. Zhuang & C. Gallant bg098/35210 (UBC)	RNA amplified	S. Graham	S. Graham	S. Graham	S. Graham									N				UBC
RMMV	Conifers	Pinales	Cupressaceae	Callitris macleayana		sequenced		frozen tissue	A. Lowe	E. Biffin	BGI	BGI									N
IFLI	Conifers	Pinales	Cupressaceae	Callitris gracilis		sequenced	DJ533A	frozen tissue	A. Lowe	E. Biffin	BGI	BGI									N
FRPM	Conifers	Pinales	Cupressaceae	Calocedrus decurrens	leaves	sequenced	B.C. Zhuang & C. Gallant bg422/40057 (UBC)	GenVault	S. Graham	S. Graham	S. Graham	S. Graham									N				UBC / also Calocedrus macrolepis mentioned
AIGO	Conifers	Pinales	Cupressaceae	Chamaecyparis lawsoniana	leaf	sequenced	546/65A	frozen tissue	D. W. Stevenson	L. DeGironimo	BGI	BGI									N
DSXO	Conifers	Pinales	Cupressaceae	Cryptomeria japonica	branch apex including needles and cones	sequenced	132702 (ALTA)	GenVault	M. Deyholos	M. Deyholos	M. Deyholos	M. Deyholos									N
HOUF	Conifers	Pinales	Cupressaceae	Cryptomeria japonica	leaf	sequenced	81/49A	frozen tissue	D. W. Stevenson	D. Stevenson	BGI	BGI									N
OUOI	Conifers	Pinales	Cupressaceae	Cunninghamia lanceolata	young shoot	sequenced	B.C. Zhuang & C. Gallant bg109/30069 (UBC)	frozen tissue	S. Graham	S. Graham	BGI	BGI									N				UBC
ESYX	Conifers	Pinales	Cupressaceae	Cunninghamia lanceolata	branch apex incl. needles	sequenced	132701 (ALTA)	GenVault	M. Deyholos	M. Deyholos	M. Deyholos	M. Deyholos									N
QNGJ	Conifers	Pinales	Cupressaceae	Cupressus dupreziana		sequenced	JLM2013-33 (GA)	GenVault	J. Leebens-Mack	J. Leebens-Mack	J. Leebens-Mack	J. Leebens-Mack									N
GKCZ	Conifers	Pinales	Cupressaceae	Diselma archeri	leaf	sequenced	P. Thomas 19802712 (E)	RNA extract	D. W. Stevenson	Lisa DeGironimo	D. W. Stevenson	Lisa DeGironimo									N
UEVI	Conifers	Pinales	Cupressaceae	Fokienia hodginsii	leaf	sequenced	P. Thomas 19950510 (E)	RNA extract	D. W. Stevenson	L. DeGironimo	D. W. Stevenson	L. DeGironimo									N				UBC
OXGJ	Conifers	Pinales	Cupressaceae	Glyptostrobus pensilis	young shoot	sequenced	B.C. Zhuang & C. Gallant bg107/949 (UBC)	frozen tissue	S. Graham	S. Graham	BGI	BGI									N				UBC
XMGP	Conifers	Pinales	Cupressaceae	Juniperus scopulorum	young shoot	sequenced	E. La Fountaine 2013-002 (UBC)	frozen tissue	S. Graham	S. Graham	BGI	BGI									N				UBC
NRXL	Conifers	Pinales	Cupressaceae	Metasequoia glyptostroboides	leaves	sequenced	B.C. Zhuang & C. Gallant bg094/16788 (UBC)	RNA amplified	S. Graham	S. Graham	S. Graham	S. Graham									N				UBC was: frozen tissue / young shoot / Graham-2009Oct
XQSG	Conifers	Pinales	Cupressaceae	Microbiota decussata	leaves	sequenced	B.C. Zhuang & C. Gallant bg103/12701 (UBC)	GenVault	S. Graham	S. Graham	S. Graham	S. Graham									N				UBC
JDQB	Conifers	Pinales	Cupressaceae	Neocallitropsis pancheri		sequenced		GenVault	J. Leebens-Mack	J. Leebens-Mack	J. Leebens-Mack	J. Leebens-Mack									N
OVIJ	Conifers	Pinales	Cupressaceae	Papuacedrus papuana	leaf	sequenced	P. Thomas 19682163 (E)	RNA extract	D. W. Stevenson	Lisa DeGironimo	D. W. Stevenson	Lisa DeGironimo									N
ETCJ	Conifers	Pinales	Cupressaceae	Pilgerodendron uviferum	leaves	sequenced	B.C. Zhuang & C. Gallant bg099/35314 (UBC)	RNA amplified	S. Graham	S. Graham	S. Graham	S. Graham									N				UBC
BUWV	Conifers	Pinales	Cupressaceae	Platycladus orientalis	leaves	sequenced	B.C. Zhuang & C. Gallant bg424/29264 (UBC)	GenVault	S. Graham	S. Graham	S. Graham	S. Graham	M								N				UBC
HBGV	Conifers	Pinales	Cupressaceae	Sequoia sempervirens	branch apex including needles	sequenced	132704 (ALTA)	GenVault	M. Deyholos	M. Deyholos	M. Deyholos	M. Deyholos									N
QFAE	Conifers	Pinales	Cupressaceae	Sequoiadendron giganteum Glaucum	leaf	sequenced	1638/2002-A; NYBG	frozen tissue	D. W. Stevenson	BGI	BGI	BGI									N
QSNJ	Conifers	Pinales	Cupressaceae	Taiwania cryptomerioides	leaves	sequenced	B.C. Zhuang & C. Gallant bg105/21199 (UBC)	RNA amplified	S. Graham	S. Graham	S. Graham	S. Graham									N				UBC was frozen tissue / young shoot / failed RNA extraction / Graham-2009Oct
FHST	Conifers	Pinales	Cupressaceae	Taxodium distichum	leaves	sequenced	B.C. Zhuang & C. Gallant bg104/27812 (UBC)	GenVault	S. Graham	S. Graham	S. Graham	S. Graham									N				Taxodium distichum var. imbricarium
; UBC
CGDN	Conifers	Pinales	Cupressaceae	Tetraclinis sp.		sequenced	JLM2013-72 (GA)	RNA	J. Leebens-Mack	J. Leebens-Mack	J. Leebens-Mack	J. Leebens-Mack									N
VFYZ	Conifers	Pinales	Cupressaceae	Thuja plicata	young shoot	sequenced	B.C. Zhuang & C. Gallant bg426/39575 (UBC)	frozen tissue	S. Graham	S. Graham	BGI	BGI									N				UBC
NKIN	Conifers	Pinales	Cupressaceae	Thujopsis dolabrata	young shoot	sequenced	B.C. Zhuang & C. Gallant bg096/14841 (UBC)	frozen tissue	S. Graham	S. Graham	BGI	BGI									N				UBC
AUDE	Conifers	Pinales	Cupressaceae	Widdringtonia cedarbergensis	young leaf	sequenced	L. DeGironimo 637/2004-B (NY)	RNA extract	D. W. Stevenson	L. DeGironimo	L. DeGironimo	L. DeGironimo									N				UBC
VSRH	Conifers	Pinales	Pinaceae	Abies lasiocarpa	leaf	sequenced	2036/2007A	frozen tissue	D. W. Stevenson	D. Stevenson	BGI	BGI									N
NPRL	Conifers	Pinales	Pinaceae	Cathaya argyrophylla		sequenced	JLM2013-25 (GA)	GenVault	J. Leebens-Mack	J. Leebens-Mack	J. Leebens-Mack	J. Leebens-Mack									N
GGEA	Conifers	Pinales	Pinaceae	Cedrus libani	young shoot	sequenced	B.C. Zhuang & C. Gallant bg102/7617 (UBC)	frozen tissue	S. Graham	S. Graham	BGI	BGI									N				Cedrus libani ('Nana Group')
; UBC
JUWL	Conifers	Pinales	Pinaceae	Keteleeria evelyniana	young shoot	sequenced	JLM2013-48 (GA)	RNA extract	J. Leebens-Mack	J. Leebens-Mack	J. Leebens-Mack	J. Leebens-Mack									N
WVWN	Conifers	Pinales	Pinaceae	Larix speciosa	young shoot	sequenced	R. Mindell & B.C. Zhuang 36696 (UBC)	RNA amplified	S. Graham	S. Graham	S. Graham	S. Graham									N				UBC
AREG	Conifers	Pinales	Pinaceae	Nothotsuga longibracteata		sequenced	JLM2013-51 (GA)	GenVault	J. Leebens-Mack	J. Leebens-Mack	J. Leebens-Mack	J. Leebens-Mack									N
AWQB	Conifers	Pinales	Pinaceae	Picea engelmannii	leaf	sequenced	80226B	frozen tissue	D. W. Stevenson	L. DeGironimo	BGI	L. DeGironimo									N				UBC
IIOL	Conifers	Pinales	Pinaceae	Pinus parviflora	leaf	sequenced	P. Thomas 19721337 (E)	RNA extract	D. W. Stevenson	Lisa DeGironimo	D. W. Stevenson	Lisa DeGironimo									N				Pinus subgenus Strobus parviflora
DZQM	Conifers	Pinales	Pinaceae	Pinus radiata	leaf	sequenced	P. Thomas 20090072 (E)	RNA extract	D. W. Stevenson	Lisa DeGironimo	D. W. Stevenson	Lisa DeGironimo									N				Pinus subgenus Pinus radiata
JBND	Conifers	Pinales	Pinaceae	Pinus ponderosa	stems and leaves	sequenced	Stewart and Burris	RNA extract	N. Stewart	J. Burris	N. Stewart	J. Burris						E			N				Pinus subgenus Pinus radiata
MFTM	Conifers	Pinales	Pinaceae	Pinus jeffreyi	stems and leaves	sequenced	Stewart and Burris	RNA extract	N. Stewart	J. Burris	N. Stewart	J. Burris						E			N				Pinus subgenus Pinus radiata
AQFM	Conifers	Pinales	Pinaceae	Pseudolarix amabilis		sequenced	JLM2013-60 (GA)	GenVault	J. Leebens-Mack	J. Leebens-Mack	J. Leebens-Mack	J. Leebens-Mack									N
IOVS	Conifers	Pinales	Pinaceae	Pseudotsuga wilsoniana	young shoot	sequenced	R. Mindell & B.C. Zhuang 31183 (UBC)	frozen tissue	S. Graham	S. Graham	BGI	BGI									N				Pseudotsuga sinensis var. wilsoniana
GAMH	Conifers	Pinales	Pinaceae	Tsuga heterophylla	leaf	sequenced	6182009A	frozen tissue	D. W. Stevenson	D. Stevenson	BGI	BGI									N				UBC; D.W. Stevenson
HILW	Conifers	Pinales	Podocarpaceae	Acmopyle pancheri		sequenced	JLM2013-15 (GA)	GenVault	J. Leebens-Mack	J. Leebens-Mack	J. Leebens-Mack	J. Leebens-Mack									N
FMWZ	Conifers	Pinales	Podocarpaceae	Dacrycarpus compactus	leaf	sequenced	P. Thomas 19643273 (E)	RNA extract	D. W. Stevenson	Lisa DeGironimo	D. W. Stevenson	Lisa DeGironimo									N
IZGN	Conifers	Pinales	Podocarpaceae	Dacrydium balansae		sequenced	JLM2013-34 (GA)	GenVault	J. Leebens-Mack	J. Leebens-Mack	J. Leebens-Mack	J. Leebens-Mack									N
QHBI	Conifers	Pinales	Podocarpaceae	Falcatifolium taxoides		sequenced	JLM2013-40 (GA)	RNA extract	J. Leebens-Mack	J. Leebens-Mack	J. Leebens-Mack	J. Leebens-Mack									N				was Falcatifolium papuanum
ROWR	Conifers	Pinales	Podocarpaceae	Falcatifolium taxoides		sequenced		GenVault	J. Leebens-Mack	J. Leebens-Mack	J. Leebens-Mack	J. Leebens-Mack									N
OWFC	Conifers	Pinales	Podocarpaceae	Halocarpus bidwillii	leaves	sequenced	B.C. Zhuang & C. Gallant bg101/18306 (UBC)	GenVault	S. Graham	S. Graham	S. Graham	S. Graham									N				UBC
ZQWM	Conifers	Pinales	Podocarpaceae	Lagarostrobos franklinii	young end shoots	sequenced	C.N. Page 19763971 A3 (E)	GenVault	M. Ruhsam	M. Ruhsam	M. Ruhsam	M. Ruhsam									N				wild collected in Australia by C.N. Page
CDFR	Conifers	Pinales	Podocarpaceae	Manoao colensoi	leaf	sequenced	P. Thomas 19842513 (E)	frozen tissue	D. W. Stevenson	D. Stevenson	BGI	BGI									N
MHGD	Conifers	Pinales	Podocarpaceae	Microcachrys tetragona	leaves	sequenced	B.C. Zhuang & C. Gallant bg048/38870 (UBC)	RNA amplified	S. Graham	S. Graham	S. Graham	S. Graham									N				UBC
BBDD	Conifers	Pinales	Podocarpaceae	Lepidothamnus sp.	young shoot	sequenced	B.C. Zhuang & C. Gallant bg049/25451 (UBC)	frozen tissue	S. Graham	BGI	BGI	BGI									N				was recorded as Microstrobos fitzgeraldii, but identified as Lepidothamnus by J. Worth (FFPRI)
UUJS	Conifers	Pinales	Podocarpaceae	Nageia nagi	leaf	sequenced	H226195	frozen tissue	D. W. Stevenson	D. Stevenson	BGI	BGI									N
JZVE	Conifers	Pinales	Podocarpaceae	Parasitaxus usta		sequenced		GenVault	J. Leebens-Mack	J. Leebens-Mack	J. Leebens-Mack	J. Leebens-Mack									N
JRNA	Conifers	Pinales	Podocarpaceae	Phyllocladus hypophyllus	leaf	sequenced	P. Thomas 19781711 (E)	RNA extract	D. W. Stevenson	D. Stevenson	D. Stevenson	L. DeGironimo									N
SCEB	Conifers	Pinales	Podocarpaceae	Podocarpus coriaceus	leaf	sequenced	P. Thomas 19901428 (E)	RNA extract	P. Thomas	L. DeGironimo	D. W. Stevenson	L. DeGironimo									N
XLGK	Conifers	Pinales	Podocarpaceae	Podocarpus rubens	leaf	sequenced	P. Thomas 20000597*A4 (E)	RNA extract	P. Thomas	L. DeGironimo	D. W. Stevenson	L. DeGironimo									N
EGLZ	Conifers	Pinales	Podocarpaceae	Prumnopitys andina	young shoot	sequenced	B.C. Zhuang & C. Gallant bg100/36610 (UBC)	frozen tissue	S. Graham	S. Graham	BGI	BGI									N				UBC
VGSX	Conifers	Pinales	Podocarpaceae	Retrophyllum minus		sequenced	JLM2013-62 (GA)	GenVault	J. Leebens-Mack	J. Leebens-Mack	J. Leebens-Mack	J. Leebens-Mack									N
QCGM	Conifers	Pinales	Podocarpaceae	Saxegothaea conspicua	young shoot	sequenced	B.C. Zhuang & V. Lam 2012-bg072/20586 (UBC)	frozen tissue	D. W. Stevenson	BGI	BGI	BGI									N
KLGF	Conifers	Pinales	Podocarpaceae	Sundacarpus amarus		sequenced	JLM2013-68 (GA)	RNA extract	D. Soltis	D. Soltis	D. Soltis	D. Soltis									N
YFZK	Conifers	Pinales	Sciadopityaceae	Sciadopitys verticillata	young shoot	sequenced	B.C. Zhuang & C. Gallant bg108/11040 (UBC)	frozen tissue	S. Graham	S. Graham	BGI	BGI									N				UBC
BTTS	Conifers	Pinales	Taxaceae	Austrotaxus spicata		sequenced		GenVault	J. Leebens-Mack	J. Leebens-Mack	J. Leebens-Mack	J. Leebens-Mack									N
YLPM	Conifers	Pinales	Taxaceae	Pseudotaxus chienii		sequenced	JLM2013-61 (GA)	GenVault	J. Leebens-Mack	J. Leebens-Mack	J. Leebens-Mack	J. Leebens-Mack									N
WWSS	Conifers	Pinales	Taxaceae	Taxus baccata	mature leaves and small woody branch	sequenced	132705 (ALTA)	RNA extract	M. Deyholos	M. Deyholos	M. Deyholos	M. Deyholos	M	Y							N				UBC
ZYAX	Conifers	Pinales	Taxaceae	Taxus cuspidata	branch apex including needles	sequenced	132706 (ALTA)	GenVault	M. Deyholos	M. Deyholos	M. Deyholos	M. Deyholos	M	C							N
EFMS	Conifers	Pinales	Taxaceae	Torreya taxifolia	young shoots	sequenced	JLM2013-73 (GA)	RNA extract	J. Leebens-Mack	J. Leebens-Mack	J. Leebens-Mack	J. Leebens-Mack									N				was young vegetative shoots
HQOM	Conifers	Pinales	Taxaceae	Torreya nucifera	young shoot	sequenced	B.C. Zhuang & C. Gallant bg106/6921 (UBC)	frozen tissue	S. Graham	S. Graham	BGI	BGI									N				UBC
GAON	Lycophytes	Lycopodiales	Lycopodiaceae	Huperzia squarrosa	developing shoots	sequenced	in preparation	RNA extract	D. W. Stevenson	M. Deyholos	M. Deyholos	M. Deyholos									N
GKAG	Lycophytes	Lycopodiales	Lycopodiaceae	Huperzia lucidula	sterile leaves/branches	sequenced	Rothfels 4124 (DUKE)	GenVault	C. Rothfels	C. Rothfels	C. Rothfels	C. Rothfels									N
NYBX	Lycophytes	Lycopodiales	Lycopodiaceae	Huperzia selago	tips of shoots	sequenced	A. Larsson 80 (UPS)	GenVault	A. Larsson	A. Larsson	A. Larsson	A. Larsson									N
CBAE	Lycophytes	Lycopodiales	Huperziaceae	Huperzia myrsinites	Young Leaf	sequenced	269175-B; NYBG	RNA	D. W. Stevenson	L. DeGironimo	D.W. Stevenson	L. DeGironimo									N
ZZEI	Lycophytes	Lycopodiales	Huperziaceae	Phylloglossum drummondii	Vegetative	sequenced	DWS Wild Collected Australia 2011	RNA	D. W. Stevenson	L. DeGironimo	D.W. Stevenson	L. DeGironimo									N
GTUO	Lycophytes	Lycopodiales	Huperziaceae	Huperzia selago	tips of shoots	sequenced	AL80 (UPS)	GenVault	A. Larsson	A. Larsson	A. Larsson	A. Larsson									N
ULKT	Lycophytes	Lycopodiales	Lycopodiaceae	Lycopodiella appressa		sequenced		frozen tissue	S. Graham	L. DeGironimo	BGI	BGI									N
PQTO	Lycophytes	Lycopodiales	Lycopodiaceae	Lycopodium deuterodensum	Young leaves and stems	sequenced	D.O. Burge 1378 (NSW Pending)	GenVault	D.O. Burge	D.O. Burge	D.O. Burge	D.O. Burge									N
ENQF	Lycophytes	Lycopodiales	Lycopodiaceae	Lycopodium annotinum	tips of shoots	sequenced	AL89 (UPS)	GenVault	A. Larsson	A. Larsson	A. Larsson	A. Larsson									N
UPMJ	Lycophytes	Lycopodiales	Lycopodiaceae	Pseudolycopodiella caroliniana	sterile leaves/branches	sequenced	Rothfels 4130 (DUKE)	GenVault	C. Rothfels	C. Rothfels	C. Rothfels	C. Rothfels									N
XNXF	Lycophytes	Lycopodiales	Lycopodiaceae	Dendrolycopodium obscurum	sterile leaves/branches	sequenced	Rothfels 4125 (DUKE)	GenVault	C. Rothfels	C. Rothfels	C. Rothfels	C. Rothfels									N
WAFT	Lycophytes	Lycopodiales	Lycopodiaceae	Diphasiastrum digitatum	sterile leaves/branches	sequenced	Rothfels 4104 (DUKE)	GenVault	C. Rothfels	C. Rothfels	C. Rothfels	C. Rothfels									N
PKOX	Lycophytes	Isoetales	Isoetaceae	Isoetes tegetiformans		sequenced	JLM2013-47 (GA)	GenVault	J. Leebens-Mack	J. Leebens-Mack	J. Leebens-Mack	J. Leebens-Mack									N
PYHZ	Lycophytes	Isoetales	Isoetaceae	Isoetes sp.	Vegetative	sequenced		RNA	D. W. Stevenson	L. DeGironimo	D.W. Stevenson	L. DeGironimo									N
LGDQ	Lycophytes	Selaginellales	Selaginellaceae	Selaginella apoda	sterile leaves/branches	sequenced	Rothfels 4118 (DUKE)	GenVault	C. Rothfels	C. Rothfels	C. Rothfels	C. Rothfels									N
JKAA	Lycophytes	Selaginellales	Selaginellaceae	Selaginella wallacei	leaf	sequenced		frozen tissue	S. Graham	L. DeGironimo	BGI	BGI									N
ABIJ	Lycophytes	Selaginellales	Selaginellaceae	Selaginella lepidophylla	Young fronds	sequenced	RBG 20101222 (NSW Pending)	GenVault	D.O. Burge	D.O. Burge	D.O. Burge	D.O. Burge									N
ZYCD	Lycophytes	Selaginellales	Selaginellaceae	Selaginella acanthonota	sterile leaves/branches	sequenced	Rothfels 4132 (DUKE)	GenVault	C. Rothfels	C. Rothfels	Grusz	C. Rothfels									N
ZZOL	Lycophytes	Selaginellales	Selaginellaceae	Selaginella stauntoniana	Sterile and fertile material, and gemmae	sequenced	Rothfels 4116 (DUKE)	GenVault	C. Rothfels	C. Rothfels	C. Rothfels	C. Rothfels									N
KUXM	Lycophytes	Selaginellales	Selaginellaceae	Selaginella selaginoides	tips of shoots	sequenced	Weststrand 104 (UPS)	GenVault	A. Larsson	A. Larsson	A. Larsson	A. Larsson									N
ZFGK	Lycophytes	Selaginellales	Selaginellaceae	Selaginella kraussiana	tips of shoots	sequenced	Weststrand 105 (UPS)	GenVault	A. Larsson	A. Larsson	A. Larsson	A. Larsson									N
KJYC	Lycophytes	Selaginellales	Selaginellaceae	Selaginella willdenowii	tips of shoots	sequenced	Weststrand 107 (UPS)	GenVault	A. Larsson	A. Larsson	A. Larsson	A. Larsson									N
CAPN	Eusporangiate Monilophytes	Equisetales	Equisetaceae	Equisetum diffusum	developing shoots	sequenced	in preparation	RNA extract	D. W. Stevenson	M. Deyholos	M. Deyholos	M. Deyholos									N
JVSZ	Eusporangiate Monilophytes	Equisetales	Equisetaceae	Equisetum hyemale	sterile leaves/branches	sequenced	Rothfels 4137 (DUKE)	GenVault	C. Rothfels	C. Rothfels	C. Rothfels	C. Rothfels									N
NHCM	Eusporangiate Monilophytes	Marattiales	Marattiaceae	Angiopteris evecta	developing shoots	sequenced	in preparation	RNA extract	D. W. Stevenson	M. Deyholos	M. Deyholos	M. Deyholos									N
UXCS	Eusporangiate Monilophytes	Marattiales	Marattiaceae	Marattia sp.	leaf	sequenced		frozen tissue	D. W. Stevenson	BGI	BGI	BGI									N
UGNK	Eusporangiate Monilophytes	Marattiales	Marattiaceae	Marattia attenuata	young leaf	sequenced	NYBG 1295/78-A	RNA extract	D. W. Stevenson	Lisa DeGironimo	Lisa DeGironimo	L. Geronimo
DFHO	Eusporangiate Monilophytes	Marattiales	Marattiaceae	Danaea nodosa	vegetative	sequenced	Vasco 879	RNA extract	Alejandra Vasco	Lisa DeGironimo	Lisa DeGironimo	L. Geronimo
BEGM	Eusporangiate Monilophytes	Ophioglossales	Ophioglossaceae	Botrypus virginianus	Young sterile leaf tissue	sequenced	Rothfels 4159 (DUKE)	GenVault	C. Rothfels	C. Rothfels	C. Rothfels	C. Rothfels									N
WTJG	Eusporangiate Monilophytes	Ophioglossales	Ophioglossaceae	Ophioglossum petiolatum	leaves, stalk, sporangia	sequenced	132699 (ALTA)	GenVault	M. Deyholos	M. Deyholos	M. Deyholos	M. Deyholos									N
QHVS	Eusporangiate Monilophytes	Ophioglossales	Ophioglossaceae	Ophioglossum vulgatum		sequenced	S.W. Graham 2014-1 (UBC)	frozen tissue	S. Graham	L. DeGironimo	BGI	BGI									N
EEAQ	Eusporangiate Monilophytes	Ophioglossales	Ophioglossaceae	Sceptridium dissectum	sterile leaf	sequenced	Rothfels 4102 and 4129 (DUKE)	GenVault	C. Rothfels	C. Rothfels	C. Rothfels	C. Rothfels									N
QVMR	Eusporangiate Monilophytes	Psilotales	Psilotaceae	Psilotum nudum	developing shoots	sequenced	in preparation	RNA extract	D. W. Stevenson	M. Deyholos	M. Deyholos	M. Deyholos						E			N
ALVQ	Eusporangiate Monilophytes	Psilotales	Psilotaceae	Tmesipteris parva	Young fronds	sequenced	RBG 923285 (NSW Pending)	GenVault	D.O. Burge	D.O. Burge	D.O. Burge	D.O. Burge									N
PNZO	Leptosporangiate Monilophytes	Cyatheales	Culcitaceae	Culcita macrocarpa	young leaves	sequenced	RBGE accession 19922977 F, (pending)	RNA	M. Ruhsam	M. Ruhsam	M. Ruhsam	M. Ruhsam									N
GANB	Leptosporangiate Monilophytes	Cyatheales	Cyatheaceae	Cyathea (Alsophila) spinulosa	leaves	sequenced	in preparation	frozen tissue	Tao Chen	Tao Chen	BGI	BGI									N				Report_Date is estimated
EWXK	Leptosporangiate Monilophytes	Cyatheales	Thyrsopteridaceae	Thyrsopteris elegans	young leaves	sequenced	RBGE accession 19925041A, E00183382	RNA	M. Ruhsam	M. Ruhsam	M. Ruhsam	M. Ruhsam									N
XDVM	Leptosporangiate Monilophytes	Gleicheniales	Gleicheniaceae	Sticherus lobatus	young fronds	sequenced	D.O. Burge 1380 (NSW Pending)	GenVault	D. Burge	D.O. Burge	C. dePamphilis	P. Ralph									N
MEKP	Leptosporangiate Monilophytes	Gleicheniales	Dipteridaceae	Dipteris conjugata	young leaves	sequenced	RBGE accession 20021886 A, E00269760	RNA	M. Ruhsam	M. Ruhsam	M. Ruhsam	M. Ruhsam									N
TWFZ	Leptosporangiate Monilophytes	Hymenophyllales	Hymenophyllaceae	Crepidomanes venosum	young fronds	sequenced	D.O. Burge 1382 (NSW Pending)	GenVault	D. Burge	D.O. Burge	C. dePamphilis	P. Ralph									N
QIAD	Leptosporangiate Monilophytes	Hymenophyllales	Hymenophyllaceae	Hymenophyllum bivalve	young fronds	sequenced	D.O. Burge 1356 (NSW Pending)	GenVault	D. Burge	D.O. Burge	C. dePamphilis	P. Ralph									N
TRPJ	Leptosporangiate Monilophytes	Hymenophyllales	Hymenophyllaceae	Hymenophyllum cupressiforme	young fronds and sori	sequenced	D.O. Burge 1383 (NSW Pending)	GenVault	D. Burge	D.O. Burge	C. dePamphilis	P. Ralph									N
BIVQ	Leptosporangiate Monilophytes	Osmundales	Osmundaceae	Osmundastrum cinnamomeum		sequenced		frozen tissue	D. W. Stevenson	L. DeGironimo	BGI	BGI									N
RFMZ	Leptosporangiate Monilophytes	Osmundales	Osmundaceae	Osmundastrum cinnamomeum	frond	sequenced	NYBG	RNA extract	D. W. Stevenson	Lisa DeGironimo	Lisa DeGironimo	L. Geronimo
YKSS	Leptosporangiate Monilophytes	Osmundales	Osmundaceae	Osmunda regalis	leaf	sequenced	RG	frozen tissue	D. W. Stevenson	L. DeGironimo	BGI	BGI									N				also sent in NYBG-2011Dec
UOMY	Leptosporangiate Monilophytes	Osmundales	Osmundaceae	Osmunda sp.	gametophyte	sequenced		frozen tissue	D. W. Stevenson	BGI	BGI	BGI									N
VIBO	Leptosporangiate Monilophytes	Osmundales	Osmundaceae	Osmunda javanica	mature leaves	sequenced	M. Ruhsam 19933718 A (E)	GenVault	M. Ruhsam	M. Ruhsam	M. Ruhsam	M. Ruhsam									N				wild collected in Sri Lanka
UWOD	Leptosporangiate Monilophytes	Plagiogyriales	Plagiogyriaceae	Plagiogyria japonica	young leaves	sequenced	RBGE accession 20061485 A, (pending)	RNA	M. Ruhsam	M. Ruhsam	M. Ruhsam	M. Ruhsam									N
IXLH	Leptosporangiate Monilophytes	Polypodiales	Polypodiaceae	Polypodium hesperium	young sterile leaves - B type	sequenced	C.J. Rothfels 4086 (DUKE)	RNA extract	C. Rothfels	C. Rothfels	C. Rothfels	C. Rothfels									N				Extraction from greenhouse plant, from same population as voucher.
GYFU	Leptosporangiate Monilophytes	Polypodiales	Polypodiaceae	Polypodium hesperium	young sterile leaves - A type	sequenced	E.M. Sigel 2011-04A (DUKE)	RNA extract	C. Rothfels	C. Rothfels	C. Rothfels	C. Rothfels									N
YLJA	Leptosporangiate Monilophytes	Polypodiales	Polypodiaceae	Polypodium amorphum	young sterile leaves	sequenced	E.M. Sigel 2010-125 (DUKE)	RNA extract	C. Rothfels	C. Rothfels	C. Rothfels	C. Rothfels									N				Extraction from greenhouse plant, from same population as voucher.
CJNT	Leptosporangiate Monilophytes	Polypodiales	Polypodiaceae	Polypodium glycyrrhiza	leaf (sterile?)	sequenced	Rothfels 4086 (DUKE)	GenVault	C. Rothfels	C. Rothfels	C. Rothfels	C. Rothfels									N				was young fertile leaves / E. Sigel and C. Rothfels : RNA/2011-Oct: Extraction from greenhouse plant, from same population as voucher [C.J.Rothfels 4086 w/S.Zylinski(DUKE)].
ZQYU	Leptosporangiate Monilophytes	Polypodiales	Polypodiaceae	Phlebodium pseudoaureum	leaf	sequenced	Deyholos s.n (DUKE)	GenVault	M. Deyholos	M. Deyholos	Yu Yang	M. Deyholos									N				originally recorded as Polypodium plectolens/plectolepis
UJWU	Leptosporangiate Monilophytes	Polypodiales	Polypodiaceae	Pleopeltis polypodioides	dehydrating fronds	sequenced	Stewart and Burris	frozen tissue	N. Stewart	J. Burris	BGI	BGI						E			N
ORJE	Leptosporangiate Monilophytes	Polypodiales	Polypodiaceae	Phymatosorus grossus	leaf	sequenced	S.W. Shaw-Oahu, Hawaii	RNA extract	S. Shaw	L. DeGironimo	L. DeGironimo	L. DeGironimo									N				This sample was originally labelled Cibotium glaucum.
OQWW	Leptosporangiate Monilophytes	Polypodiales	Davalliaceae	Davallia fejeensis	leaf	sequenced		frozen tissue	D. W. Stevenson	BGI	BGI	BGI									N
NWWI	Leptosporangiate Monilophytes	Polypodiales	Lomariopsidaceae	Nephrolepis exaltata	young leaf	sequenced	L. DeGironimo 'Bostoniensis' (NY)	RNA extract	D. W. Stevenson	L. DeGironimo	L. DeGironimo	L. DeGironimo									N
JBLI	Leptosporangiate Monilophytes	Polypodiales	Elaphoglossaceae	Bolbitis repanda	leaf	sequenced		frozen tissue	D. W. Stevenson	BGI	BGI	BGI									N				originally identified as Danaea sp.
FQGQ	Leptosporangiate Monilophytes	Polypodiales	Dryopteridaceae	Polystichum acrostichoides	Mix of sterile and young fertile leaves.	sequenced	Rothfels 4160 (DUKE)	GenVault	C. Rothfels	C. Rothfels/Li	C. Rothfels	C. Rothfels/Li									N
RFRB	Leptosporangiate Monilophytes	Polypodiales	Hypodematiaceae	Didymochlaena truncatula	young fronds	sequenced	RBG 20001061 (NSW Pending)	GenVault	D. Burge	D.O. Burge	C. dePamphilis	P. Ralph									N
WGTU	Leptosporangiate Monilophytes	Polypodiales	Hypodematiaceae	Leucostegia immersa	just unfurling leaf plus young leaf	sequenced	RBGE accession, 20040613 D, E0029474	RNA	M. Ruhsam	M. Ruhsam	M. Ruhsam	M. Ruhsam									N
PSKY	Leptosporangiate Monilophytes	Polypodiales	Aspleniaceae	Asplenium nidus	leaf	sequenced	L. DeGironimo 1396/76-A (NY)	RNA extract	D. W. Stevenson	L. DeGironimo	L. DeGironimo	L. DeGironimo									N
KJZG	Leptosporangiate Monilophytes	Polypodiales	Aspleniaceae	Asplenium platyneuron	leaves	sequenced	Stewart and Burris	frozen tissue	N. Stewart	N. Stewart	BGI	BGI						E			N
OCZL	Leptosporangiate Monilophytes	Polypodiales	Diplaziopsidaceae	Homalosorus pycnocarpos	sterile leaves (maybe a few sporangia)	sequenced	Rothfels 4119 (DUKE)	GenVault	C. Rothfels	C. Rothfels	C. Rothfels	C. Rothfels									N
MROH	Leptosporangiate Monilophytes	Polypodiales	Thelypteridaceae	Thelypteris acuminata	young leaf	sequenced	L. DeGironimo á477/77-A (NY)	RNA extract	D. W. Stevenson	L. DeGironimo	L. DeGironimo	L. DeGironimo									N
YJJY	Leptosporangiate Monilophytes	Polypodiales	Woodsiaceae	Woodsia scopulina	young sterile leaves	sequenced	E. M. Sigel 2011-42 (DUKE)	RNA extract	C. Rothfels	C. Rothfels	C. Rothfels	C. Rothfels									N
YQEC	Leptosporangiate Monilophytes	Polypodiales	Woodsiaceae	Woodsia ilvensis	young leaves	sequenced	A. Larsson 79 (UPS)	GenVault	A. Larsson	A. Larsson	A. Larsson	A. Larsson									N
HTFH	Leptosporangiate Monilophytes	Polypodiales	Onocleaceae	Onoclea sensibilis	leaves	sequenced	Stewart and Burris	frozen tissue	N. Stewart	N. Stewart	BGI	BGI						Y			Y				Kellie Burris
VITX	Leptosporangiate Monilophytes	Polypodiales	Blechnaceae	Blechnum spicant	young leaf	sequenced	1746/2008-A NYBG	frozen tissue	D. W. Stevenson	BGI	BGI	BGI									N
AFPO	Leptosporangiate Monilophytes	Polypodiales	Athyriaceae	Athyrium sp.	gametophyte	sequenced		frozen tissue	D. W. Stevenson	BGI	BGI	BGI									N
URCP	Leptosporangiate Monilophytes	Polypodiales	Athyriaceae	Athyrium filix-femina	young leaf	sequenced	L. DeGironimo 941/89-C (NY)	RNA extract	D. W. Stevenson	L. DeGironimo	L. DeGironimo	L. DeGironimo									N
FCHS	Leptosporangiate Monilophytes	Polypodiales	Athyriaceae	Deparia lobato-crenata	fertile leaf	sequenced	Rothfels 4117 (DUKE)	GenVault	C. Rothfels	C. Rothfels	C. Rothfels	C. Rothfels									N
UFJN	Leptosporangiate Monilophytes	Polypodiales	Athyriaceae	Diplazium wichurae	fertile leaf	sequenced	Rothfels 4107 (DUKE)	GenVault	C. Rothfels	C. Rothfels	C. Rothfels	C. Rothfels									N
HNDZ	Leptosporangiate Monilophytes	Polypodiales	Cystopteridaceae	Cystopteris utahensis	Mostly sterile leaf tissue; possibly some fertile.	sequenced	Grown from spores from Rink 6566 (DU	GenVault	C. Rothfels	C. Rothfels	C. Rothfels	C. Rothfels									N
LHLE	Leptosporangiate Monilophytes	Polypodiales	Cystopteridaceae	Cystopteris fragilis	young leaf+unfurling fiddlehead; appeared sterile	sequenced	E.M. Sigel 2011-49 (DUKE)	RNA extract	C. Rothfels	C. Rothfels	C. Rothfels	C. Rothfels									N				Extraction from greenhouse plant, from same population as voucher.
XXHP	Leptosporangiate Monilophytes	Polypodiales	Cystopteridaceae	Cystopteris fragilis	fronds	sequenced	Stewart and Burris	RNA extract	N. Stewart	J. Burris	N. Stewart	J. Burris						E			N
RICC	Leptosporangiate Monilophytes	Polypodiales	Cystopteridaceae	Cystopteris reevesiana	leaf (perhaps with some developing sporangia)	sequenced	F.W. Li 1213 (DUKE)	GenVault	C. Rothfels	C. Rothfels	C. Rothfels	C. Rothfels									N				Tissue: Leaf (perhaps with some developing sporangia / originally sent RNA-2011/Oct / young fertile leaves: RNA Extraction from greenhouse plant, from same population as voucher [F.W. Li 1213 (DUKE)].
YOWV	Leptosporangiate Monilophytes	Polypodiales	Cystopteridaceae	Cystopteris protrusa	sterile leaves, slightly older	sequenced	C.J. Rothfels 3842 (DUKE)	RNA extract	C. Rothfels	C. Rothfels	C. Rothfels	C. Rothfels									N				voucher: C.J.Rothfels 3842, with C.W.Cook, H.LeGrand (DUKE) / Extraction from greenhouse plant, from same population as voucher.
HEGQ	Leptosporangiate Monilophytes	Polypodiales	Cystopteridaceae	Gymnocarpium dryopteris	young sterile leaves	sequenced	C.J.Rothfels 4068 w/S.Zylinski(DUKE)	RNA extract	C. Rothfels	C. Rothfels	C. Rothfels	C. Rothfels									N				Extraction from greenhouse plant, from same population as voucher.
MTGC	Leptosporangiate Monilophytes	Polypodiales	Dennstaedtiaceae	Dennstaedtia davallioides		sequenced	Burge s.n. (ACC16132)	GenVault	C. Rothfels	C. Rothfels	C. Rothfels	C. Rothfels									N				was Dennstaedtia punctilobula
WCLG	Leptosporangiate Monilophytes	Polypodiales	Pteridaceae	Adiantum aleuticum	young sterile leaves	sequenced	C.J.Rothfels 4097 w/S.Zylinski(DUKE)	RNA extract	C. Rothfels	C. Rothfels	C. Rothfels	C. Rothfels									N
BMJR	Leptosporangiate Monilophytes	Polypodiales	Pteridaceae	Adiantum raddianum	leaf	sequenced	132698 (ALTA)	GenVault	M. Deyholos	M. Deyholos	Yu Yang	M. Deyholos									N
DCDT	Leptosporangiate Monilophytes	Polypodiales	Pteridaceae	Gaga arizonica	sterile leaves, some very young	sequenced	F.W. Li 1290 (DUKE)	RNA extract	C. Rothfels	C. Rothfels	C. Rothfels	C. Rothfels									N				originally listed as Cheilanthes" arizonica / Extraction from greenhouse plant	from same population as voucher."
WQML	Leptosporangiate Monilophytes	Polypodiales	Pteridaceae	Cryptogramma acrostichoides	Mix of sterile and young fertile leaves.	sequenced	Rothfels 4060.2 (DUKE)	GenVault	C. Rothfels	C. Rothfels	C. Rothfels	C. Rothfels									N
ZXJO	Leptosporangiate Monilophytes	Polypodiales	Pteridaceae	Parahemionitis cordata	leaf	sequenced	L. DeGironimo 3.13.11 (NY)	RNA extract	D. W. Stevenson	L. DeGironimo	L. DeGironimo	L. DeGironimo									N				was Parahemionitis arifolia
POPJ	Leptosporangiate Monilophytes	Polypodiales	Pteridaceae	Pteris vittata	fronds	sequenced	Stewart and Burris	RNA extract	N. Stewart	J. Burris	N. Stewart	J. Burris						E			N
FLTD	Leptosporangiate Monilophytes	Polypodiales	Pteridaceae	Pteris ensiformis	young leaves	sequenced	Soltis and Miles 3001	GenVault	D. Soltis	I. Jordon-Thaden	I. Jordon-Thaden	I. Jordon-Thaden									N
UJTT	Leptosporangiate Monilophytes	Polypodiales	Pteridaceae	Pityrogramma trifoliata	leaf (perhaps with some developing sporangia)	sequenced	Rothfels 4109 (DUKE)	GenVault	C. Rothfels	C. Rothfels	C. Rothfels	C. Rothfels									N
YCKE	Leptosporangiate Monilophytes	Polypodiales	Pteridaceae	Notholaena montieliae	young leaves, possibly fertile	sequenced	C.J. Rothfels 4098. (DUKE)	RNA extract	C. Rothfels	C. Rothfels	C. Rothfels	C. Rothfels									N				Extraction from greenhouse plant, grown from spores collected by P. Stevens from the type locality.
XDDT	Leptosporangiate Monilophytes	Polypodiales	Pteridaceae	Argyrochosma nivea	young leaves probably sterile	sequenced	V. Reeb 26-V-02/12 (DUKE)	RNA extract	C. Rothfels	C. Rothfels	C. Rothfels	C. Rothfels									N				Argyrochosma nivea var. tenera / Extraction from greenhouse plant, grown from spores from the voucher plant by CJR and EMS.
GSXD	Leptosporangiate Monilophytes	Polypodiales	Pteridaceae	Myriopteris rufa	young leaves, possibly fertile	sequenced	C.J.Rothfels 3903, w/S.Zylinski(DUKE	RNA extract	C. Rothfels	C. Rothfels	C. Rothfels	C. Rothfels									N				was Cheilanthes eatonii
SKYV	Leptosporangiate Monilophytes	Polypodiales	Pteridaceae	Vittaria lineata	leaf, mostly or entirely sterile (hard to tell)	sequenced	Rothfels 4120 (DUKE)	GenVault	C. Rothfels	C. Rothfels	C. Rothfels	C. Rothfels									N
NDUV	Leptosporangiate Monilophytes	Polypodiales	Pteridaceae	Vittaria appalachiana	gametophyte	sequenced	F.W. Li 1568 (DUKE)	GenVault	Fay-Wei Li	Fay-Wei Li	Fay-Wei Li	Fay-Wei Li									N
PIVW	Leptosporangiate Monilophytes	Polypodiales	Pteridaceae	Ceratopteris thalictroides	young leaf	sequenced	NYBG	RNA extract	D. W. Stevenson	Lisa DeGironimo	Lisa DeGironimo	L. Geronimo
NOKI	Leptosporangiate Monilophytes	Polypodiales	Lindsaeaceae	Lindsaea linearis	Young fronds and sori	sequenced	D.O. Burge 1381 (NSW Pending)	GenVault	D.O. Burge	D.O. Burge	D.O. Burge	D.O. Burge									N
YIXP	Leptosporangiate Monilophytes	Polypodiales	Lindsaeaceae	Lindsaea microphylla	Young fronds and sori	sequenced	D.O. Burge 1377 (NSW Pending)	GenVault	D.O. Burge	D.O. Burge	D.O. Burge	D.O. Burge									N
BMIF	Leptosporangiate Monilophytes	Polypodiales	Lindsaeaceae	Aspenium sp.	young leaf	sequenced	NYBG 911853	RNA extract	D. W. Stevenson	Lisa DeGironimo	Lisa DeGironimo	L. Geronimo													appears to be Asplenium cf. x lucrosum
VVRN	Leptosporangiate Monilophytes	Polypodiales	Lonchitidaceae	Lonchitis hirsuta	young leaf	sequenced	NYBG 331/81-A	RNA extract	D. W. Stevenson	Lisa DeGironimo	Lisa DeGironimo	L. Geronimo
CVEG	Leptosporangiate Monilophytes	Salviniales	Salviniaceae	Azolla cf. caroliniana	sterile plants (leaves)	sequenced	Rothfels 4138 (DUKE)	GenVault	C. Rothfels	C. Rothfels	C. Rothfels	C. Rothfels									N
KIIX	Leptosporangiate Monilophytes	Salviniales	Marsileaceae	Pilularia globulifera	young leaves	sequenced	RBGE accession, 20040025 A, (pending	RNA	M. Ruhsam	M. Ruhsam	M. Ruhsam	M. Ruhsam									N
CQPW	Leptosporangiate Monilophytes	Schizaeales	Anemiaceae	Anemia tomentosa	sterile leaf	sequenced	Rothfels 4111 (DUKE)	GenVault	C. Rothfels	C. Rothfels	C. Rothfels	C. Rothfels									N
PBUU	Leptosporangiate Monilophytes	Schizaeales	Lygodiaceae	Lygodium japonicum	mix of fertile and sterile leaf tissue	sequenced	Rothfels 4110 (DUKE)	GenVault	C. Rothfels	C. Rothfels	C. Rothfels	C. Rothfels									N
WOGB	Mosses	Andreaeales	Andreaeaceae	Andreaea rupestris	gametophyte, tip of shoots, possibly some developi	sequenced	AL604 (UPS)	GenVault	A. Larsson	A. Larsson	A. Larsson	A. Larsson									N
ORKS	Mosses	Bartramiales	Bartramiaceae	Philonotis fontana	gametophyte	sequenced	S. Joya 1068 (UBC)	RNA amplified	S. Graham	S. Graham	S. Graham	S. Graham									N
BGXB	Mosses	Bryales	Mielichhoferiaceae	Plagiomnium insigne	gametophyte	sequenced	S. Joya 623c (UBC)	RNA amplified	S. Graham	S. Graham	S. Graham	S. Graham									N
JMXW	Mosses	Bryales	Bryaceae	Bryum argenteum	mostly gametophyte, but possibly sporophytic tissu	sequenced	Rothfels 4099 (DUKE)	GenVault	C. Rothfels	C. Rothfels	L. Pokorny	C. Rothfels									N				was B. capillare
WNGH	Mosses	Bryales	Aulacomniaceae	Aulacomnium heterostichum	Mostly sterile, stem-tips.	sequenced	Rothfels 4157 (DUKE)	GenVault	C. Rothfels	C. Rothfels	C. Rothfels	C. Rothfels									N
VBMM	Mosses	Leucodontales	Brachytheciaceae	Claopodium rostratum	mostly gametophyte, possibly some sporophytic tiss	sequenced	Rothfels 4123 (DUKE)	GenVault	C. Rothfels	C. Rothfels	L. Pokorny	C. Rothfels									N				sample was original submitted as Anomodon rostratus
QMWB	Mosses	Leucodontales	Myuriaceae	Anomodon attenuatus	mostly gametophyte, possibly some sporophytic tiss	sequenced	Rothfels 4122 (DUKE)	GenVault	C. Rothfels	C. Rothfels	C. Rothfels	C. Rothfels									N				L. Pokorny Montero: Does not belong in the Anomodontaceae. Should be in the Myuriaceae and I think it is a new genus.
ABCD	Mosses	Grimmiales	Grimmiaceae	Racomitrium elongatum	gametophyte	sequenced	S. Joya 1994 (UBC)	frozen RNA	S. Graham	P. Ralph	S. Graham	C. dePamphillis									N				sample was originally submitted as Niphotrichum elongatum
RDOO	Mosses	Grimmiales	Grimmiaceae	Racomitrium varium	gametophyte	sequenced	CJR4359 (DUKE)	GenVault	C. Rothfels	C. Rothfels	C. Rothfels	C. Rothfels									N
BPSG	Mosses	Grimmiales	Scouleriaceae	Scouleria aquatica	gametophyte (possibly small number of capsules)	sequenced	CJR4358 (DUKE)	GenVault	C. Rothfels	C. Rothfels	C. Rothfels	C. Rothfels									N
HRWG	Mosses	Buxbaumiales	Buxbaumiaceae	Buxbaumia aphylla	6-7 sporophytes, possibly some gametophytic tissue	sequenced	AL606 (UPS)	GenVault	A. Larsson	A. Larsson	A. Larsson	A. Larsson									N
NGTD	Mosses	Dicranales	Dicranaceae	Dicranum scoparium	gametophyte	sequenced	S. Joya 715a (UBC)	RNA amplified	S. Graham	S. Graham	S. Graham	S. Graham									N
VMXJ	Mosses	Dicranales	Leucobryaceae	Leucobryum albidum	gametophyte	sequenced	Rothfels 4121 (DUKE)	GenVault	C. Rothfels	C. Rothfels	C. Rothfels	C. Rothfels									N
RGKI	Mosses	Dicranales	Leucobryaceae	Leucobryum glaucum	gametophyte, tip of shoots	sequenced	AL607 (UPS)	GenVault	A. Larsson	A. Larsson	A. Larsson	A. Larsson									N
FFPD	Mosses	Dicranales	Ditrichaceae	Ceratodon purpureus	gametophyte branches/leaves, possibly some sporeop	sequenced	Pokorny NC24 (DUKE)	GenVault	C. Rothfels	C. Rothfels	L. Pokorny	C. Rothfels									N
AWOI	Mosses	Diphysciales	Diphysciaceae	Diphyscium foliosum	Mostly the little turrets (so mix of young sporoph	sequenced	Rothfels 4153 (DUKE)	GenVault	C. Rothfels	C. Rothfels	C. Rothfels	C. Rothfels									N
KEFD	Mosses	Encalyptales	Encalyptaceae	Encalypta streptocarpa	gametophyte, whole shoot/tip of shoots, possibly s	sequenced	AL600 (UPS)	GenVault	A. Larsson	A. Larsson	A. Larsson	A. Larsson									N
XWHK	Mosses	Funariales	Bryaceae	Rosulabryum cf. capillare	gametophyte, possibly some sporophytic tissue	sequenced	Pokorny NC25 (DUKE)	GenVault	C. Rothfels	C. Rothfels	L. Pokorny	C. Rothfels									N				was originally Funaria hygrometrica
YEPO	Mosses	Funariales	Funariaceae	Physcomitrium sp.	gametophyte, possibly some sporophytic tissue	sequenced	Rothfels 4136 (DUKE)	GenVault	C. Rothfels	C. Rothfels	L. Pokorny	C. Rothfels									N
YWNF	Mosses	Hedwigiales	Hedwigiaceae	Hedwigia ciliata	gametophyte, possibly some sporophytic tissue	sequenced	Pokorny NC15 (DUKE)	GenVault	C. Rothfels	C. Rothfels	C. Rothfels	C. Rothfels									N				was H. ciliata
WSPM	Mosses	Hypnales	Hylocomiaceae	Loeskeobryum brevirostre	gametophyte, possibly some sporophytic tissue	sequenced	Rothfels 4128 (DUKE)	GenVault	C. Rothfels	C. Rothfels	L. Pokorny	C. Rothfels									N				was originally Rhytidiadelphus loreus
ZACW	Mosses	Hypnales	Leucodontaceae	Leucodon brachypus	gametophyte, possibly some sporophytic tissue	sequenced	Pokorny NC22 (DUKE)	GenVault	C. Rothfels	C. Rothfels	L. Pokorny	C. Rothfels									N				was originally L. sciuroides
LNSF	Mosses	Hypnales	Pylaisiaceae	Stereodon subimponens	gametophyte	sequenced	S. Joya 625a (UBC)	GenVault	S. Graham	S. Graham	S. Graham	S. Graham									N				was originally Hypnum subimponens
QKQO	Mosses	Hypnales	Plagiotheciaceae	Pseudotaxiphyllum elegans	gametophyte, possibly some sporophytic tissue	sequenced	Rothfels 4126 (DUKE)	GenVault	C. Rothfels	C. Rothfels	C. Rothfels	C. Rothfels									N
EEMJ	Mosses	Hypnales	Thuidiaceae	Thuidium delicatulum	gametophyte, possibly some sporophytic tissue	sequenced	Pokorny NC12 (DUKE)	GenVault	C. Rothfels	C. Rothfels	L. Pokorny	C. Rothfels									N
JADL	Mosses	Hypnales	Brachytheciaceae	Rhynchostegium serrulatum	gametophyte, possibly some sporophytic tissue	sequenced	Rothfels 4100 (DUKE)	GenVault	C. Rothfels	C. Rothfels	L. Pokorny	C. Rothfels									N
IGUH	Mosses	Hypnales	Leucodontaceae	Leucodon julaceus	gametophyte, possibly some sporophytic tissue	sequenced	Pokorny NC13 (DUKE)	GenVault	C. Rothfels	C. Rothfels	C. Rothfels	C. Rothfels									N				was originally Schwetschkeopsis fabronia
TAVP	Mosses	Hypnales	Calliergonaceae	Calliergon cordifolium	gametophyte, whole shoot/tip of shoots	sequenced	AL609 (UPS)	GenVault	A. Larsson	A. Larsson	A. Larsson	A. Larsson									N
MIRS	Mosses	Hypnales	Climaciaceae	Climacium dendroides	gametophyte, whole shoot/tip of shoots	sequenced	AL603 (UPS)	GenVault	A. Larsson	A. Larsson	A. Larsson	A. Larsson									N
DHWX	Mosses	Hypnales	Fontinalaceae	Fontinalis antipyretica	gametophyte, whole shoot/tip of shoots	sequenced	AL608 (UPS)	GenVault	A. Larsson	A. Larsson	A. Larsson	A. Larsson									N
TMAJ	Mosses	Hypnales	Neckeraceae	Neckera douglasii	gametophyte with gametangia	sequenced	CJR4361 (DUKE)	GenVault	C. Rothfels	C. Rothfels	C. Rothfels / Li	C. Rothfels									N
CMEQ	Mosses	Orthotrichales	Orthotrichaceae	Orthotrichum lyellii	gametophyte	sequenced	S. Joya 623b (UBC)	RNA amplified	S. Graham	S. Graham	S. Graham	S. Graham									N
SZYG	Mosses	Polytrichales	Polytrichaceae	Polytrichum commune	gametophyte	sequenced	in preparation	RNA extract	D. W. Stevenson	M. Deyholos	M. Deyholos	M. Deyholos									N
ZTHV	Mosses	Polytrichales	Polytrichaceae	Atrichum angustatum	Mostly sterile, stem-tips.	sequenced	Rothfels 4154 (DUKE)	GenVault	C. Rothfels	C. Rothfels	C. Rothfels	C. Rothfels									N
GRKU	Mosses	Pottiales	Pottiaceae	Syntrichia princeps	gametophyte	sequenced	S. Joya 715 (UBC)	GenVault	S. Graham	S. Graham	S. Graham	S. Graham									N
GOWD	Mosses	Sphagnales	Sphagnaceae	Sphagnum lescurii	gametophyte	sequenced	in preparation	RNA extract	J. Shaw	M. Deyholos	M. Deyholos	M. Deyholos									N
RCBT	Mosses	Sphagnales	Sphagnaceae	Sphagnum palustre	Mostly sterile, stem-tips.	sequenced	Rothfels 4143 (DUKE)	GenVault	C. Rothfels	C. Rothfels	C. Rothfels	C. Rothfels									N
UHLI	Mosses	Sphagnales	Sphagnaceae	Sphagnum recurvum	Mostly sterile, stem-tips.	sequenced	Rothfels 4144 (DUKE)	GenVault	C. Rothfels	C. Rothfels	C. Rothfels	C. Rothfels									N
SKQD	Mosses	Takakiales	Takakiaceae	Takakia lepidozioides	gametophyte	sequenced	Y. Chang 05-02 (UBC)	frozen tissue	D. W. Stevenson	BGI	BGI	BGI									N
HVBQ	Mosses	Tetraphidales	Tetraphidaceae	Tetraphis pellucida	gametophyte, mainly gemma-cup-shoots, whole shoot/	sequenced	AL605 (UPS)	GenVault	A. Larsson	A. Larsson	A. Larsson	A. Larsson									N
ZQRI	Mosses	Timmiales	Timmiaceae	Timmia austriaca	gametophyte	sequenced	S. Joya 623a (UBC)	GenVault	S. Graham	S. Graham	S. Graham	S. Graham									N
FANS	Hornworts	Leiosporocerotales	Leiosporocerotaceae	Leiosporoceros dussii	sporophytes	sequenced	Juan Carlos VIllarreal et al. 1285	frozen tissue	J. C. Villarreal	Mark Sechter (NYBG)	BGI	BGI									N				Very poor sequence. From El Valle de Anton, Prov. Cocle, Panama. Leiosporoceros dussii (Steph.) Hõssel / Sporophytes in several stages of maturation. Spores and spore mother cells present, along with diploid tissue (jacket cells of sporophyte).
ANON	Hornworts	Leiosporocerotales	Leiosporocerotaceae	Leiosporoceros dussii	sporophyte	sequenced		RNA extract	JC Villareal	Lisa DeGironimo	Lisa DeGironimo	L. Geronimo
IQJU	Hornworts	Anthocerotales	Anthoceroceae	Anthoceros angustus		sequenced		frozen tissue	J. C. Villarreal	Mark Sechter (NYBG)	BGI	BGI									N				documented as A. glandulosus initially. Later as A. formosae. Problematic, from sequence analysis reported to contain Festuca contaminants.
TWUW	Hornworts	Anthocerotales	Anthoceroceae	Anthoceros agrestis		sequenced		RNA extract	Peter Szovenyi	Lisa DeGironimo	Lisa DeGironimo	L. Geronimo
BSNI	Hornworts	Anthocerotales	Anthoceroceae	Anthoceros agrestis		sequenced		RNA extract	Peter Szovenyi	Lisa DeGironimo	Lisa DeGironimo	L. Geronimo
FAJB	Hornworts	Anthocerotales	Notothyladaceae	Paraphymatoceros hallii	gametophyte	sequenced	Bill Doyle s.n. (ABSH)	GenVault	Fay-Wei Li	Fay-Wei Li	Fay-Wei Li	Fay-Wei Li									N				culture from B. Crandall-Stotler
RXRQ	Hornworts	Notothyladales	Notothyladaceae	Phaeoceros carolinianus	sporophyte	sequenced	F.W. Li 1570 (DUKE)	GenVault	Fay-Wei Li	Fay-Wei Li	Fay-Wei Li	Fay-Wei Li									N				mixed material suspected: two sets of photoreceptor genes found, the 2nd resembles Anthoceros
WCZB	Hornworts	Notothyladales	Notothyladaceae	Phaeoceros carolinianus	gametophyte	sequenced	F.W. Li 1570 (DUKE)	GenVault	Fay-Wei Li	Fay-Wei Li	Fay-Wei Li	Fay-Wei Li									N
WEEQ	Hornworts	Notothyladales	Notothyladaceae	Phaeoceros carolinianus	gametophyte	sequenced	F.-W. Li 1575 (DUKE)	RNA extract	F.-W. Li	Lisa DeGironimo	Lisa DeGironimo	L. Geronimo
ZFRE	Hornworts	Notothyladales	Notothyladaceae	Phaeoceros carolinianus	sporophyte	sequenced	F.-W. Li 1575 (DUKE)	RNA extract	F.-W. Li	Lisa DeGironimo	Lisa DeGironimo	L. Geronimo
DXOU	Hornworts	Dendrocerotales	Dendrocerotaceae	Nothoceros aenigmaticus	gametophyte	sequenced	J. C. VIllarreal 1026B (CONN)	RNA extract	J. C. Villarreal	J. C. Villarreal	J. C. Villarreal	J. C. Villarreal									N				Nothoceros aenigmaticus (R.M. Schust.) J.C. Villarreal & K. McFarland - Lagunas de Zempoala.. 19░02.113Æ N, 99░19229Æ W. Elevaci¾n: 2844 m. Dec. 11, 2008
TCBC	Hornworts	Dendrocerotales	Dendrocerotaceae	Nothoceros vincentianus	gametophyte	sequenced	Villarreal 1280 (CONN)	RNA extract	J. C. Villarreal	J. C. Villarreal	J. C. Villarreal	J. C. Villarreal									N				Santa Fe, Prov. Veraguas, Panama.
UCRN	Hornworts	Dendrocerotales	Dendrocerotaceae	Megaceros flagellaris	gametophyte	sequenced	B. Crandall-Stotler s.n. (ABSH)	GenVault	Fay-Wei Li	Fay-Wei Li	Fay-Wei Li	Fay-Wei Li									N				was originally M. tosanus. culture from B. Crandall-Stotler
AKXB	Hornworts	Dendrocerotales	Dendrocerotaceae	Phaeomegaceros coriaceus	sporophyte	sequenced		RNA extract	JC Villareal	Lisa DeGironimo	Lisa DeGironimo	L. Geronimo
AEXY	Liverworts	Blasiales	Blasiaceae	Blasia sp.	whole plant	sequenced	2020-09-09	GenVault	D. W. Stevenson	L. DeGironimo	L. DeGironimo	P. Ralph									N
YBQN	Liverworts	Jungermanniales	Cephaloziaceae	Odontoschisma prostratum	Sterile (seemingly) branches	sequenced	Rothfels 4145 (DUKE)	GenVault	C. Rothfels	C. Rothfels/Li	C. Rothfels	C. Rothfels/Li									N
WZYK	Liverworts	Jungermanniales	Lepidoziaceae	Bazzania trilobata	gametophyte	sequenced	in preparation	RNA extract	D. W. Stevenson	L. DeGironimo	BGI	BGI									N
RTMU	Liverworts	Jungermanniales	Calypogeiaceae	Calypogeia fissa	Sterile (seemingly) branches	sequenced	Rothfels 4156 (DUKE)	GenVault	C. Rothfels	C. Rothfels	C. Rothfels	C. Rothfels									N
CHJJ	Liverworts	Jungermanniales	Frullaniaceae	Frullania spp.	gametophyte, possibly some sporophytic tissue	sequenced	Pokorny NC14 (DUKE)	GenVault	C. Rothfels	C. Rothfels	C. Rothfels	C. Rothfels									N				mix ed material: Frullania inflata (majority) + some F. eboracensiswas / originally Lejeuneaceae sp.
IRBN	Liverworts	Jungermanniales	Scapaniaceae	Scapania nemorosa	gametophyte, possibly some sporophytic tissue	sequenced	Pokorny NC19 (DUKE)	GenVault	C. Rothfels	C. Rothfels	L. Pokorny	C. Rothfels									N
OFTV	Liverworts	Jungermanniales	Scapaniaceae	Barbilophozia barbata	gametophyte, whole shoot/tip of shoots, possibly s	sequenced	AL601 (UPS)	GenVault	A. Larsson	A. Larsson	A. Larsson	A. Larsson									N
HPXA	Liverworts	Jungermanniales	Ptilidiaceae	Ptilidium pulcherrimum	gametophyte, whole shoot/tip of shoots, possibly s	sequenced	AL602 (UPS)	GenVault	A. Larsson	A. Larsson	A. Larsson	A. Larsson									N
LGOW	Liverworts	Jungermanniales	Schistochilaceae	Schistochila sp.	Vegetative	sequenced	Provided by Barbara Crandall-Stotler	RNA	D. W. Stevenson	L. DeGironimo	D.W. Stevenson	L. DeGironimo									N
UUHD	Liverworts	Jungermanniales	Porellaceae	Porella pinnata	Sterile (seemingly) branches	sequenced	Rothfels 4155 (DUKE)	GenVault	C. Rothfels	C. Rothfels/Li	C. Rothfels	C. Rothfels/Li									N
NWQC	Liverworts	Jungermanniales	Plagiochilaceae/Fissidentaceae	mixed species	gametophyte, possibly some sporophytic tissue	sequenced	Pokorny NC17 (DUKE)	GenVault	C. Rothfels	C. Rothfels	C. Rothfels	C. Rothfels									N				mixed material: Plagiochila asplenioides + Fissidens adianthoides
TGKW	Liverworts	Jungermanniales	Frullaniaceae	Frullania sp.	young leaves	sequenced	Von Konrat 10021	GenVault	D. Soltis	I. Jordon-Thaden	D. Soltis	I. Jordon-Thaden									N
JPYU	Liverworts	Marchantiales	Marchantiaceae	Marchantia polymorpha	clean thalli without gemmules	sequenced	M.K. Deyholos 2016-126	RNA extract	M. Deyholos	M. Deyholos	M. Deyholos	M. Deyholos									Y
TFYI	Liverworts	Marchantiales	Marchantiaceae	Marchantia emarginata	whole plant	sequenced	in preparation	frozen tissue	Tao Chen	Tao Chen	BGI	BGI									N				Report_Date is estimated
HMHL	Liverworts	Marchantiales	Marchantiaceae	Marchantia paleacea	young thallus edges - non_mycorrizal	sequenced	David Long (RBGE)	GenVault	D. Beerling	C. Chater	D. Beerling	C. Chater									N				growing margins of non-sporulating whole thallus tissue with few immature rhizoids
IHWO	Liverworts	Marchantiales	Marchantiaceae	Marchantia paleacea	young thallus edges - mycorrizal	sequenced	David Long (RBGE)	GenVault	D. Beerling	C. Chater	D. Beerling	C. Chater and K.Field									N				growing margins of non-sporulating whole thallus tissue with few immature rhizoids/ symbiont identified as Glomus sp. by Dr Martin Bidartondo (RBG Kew).
ILBQ	Liverworts	Marchantiales	Conocephalaceae	Conocephalum conicum	sterile thallus	sequenced	Pokorny NC18 (DUKE)	GenVault	C. Rothfels	C. Rothfels	C. Rothfels	C. Rothfels									N
TXVB	Liverworts	Marchantiales	Lunulariaceae	Lunularia cruciata	gametophyte, but including those structures with the gemmae	sequenced	CJR4364 (DUKE)	GenVault	C. Rothfels	C. Rothfels	C. Rothfels	C. Rothfels									N
TFDQ	Liverworts	Marchantiales	Monocleaceae	Monoclea gottschei	Whole Plant	sequenced	SR6-2 #17	RNA	D. W. Stevenson	L. DeGironimo	D.W. Stevenson	L. DeGironimo									N
WJLO	Liverworts	Marchantiales	Ricciaceae	Ricciocarpos natans	gametophyte, but possibly some sporophytic tissue	sequenced	Rothfels 4133 (DUKE)	GenVault	C. Rothfels	C. Rothfels	L. Pokorny	C. Rothfels									N				was originally Riccia berychiana
NRWZ	Liverworts	Metzgeriales	Metzgeriaceae	Metzgeria crassipilis	gametophyte, possibly some sporophytic tissue	sequenced	Pokorny NC23 (DUKE)	GenVault	C. Rothfels	C. Rothfels	L. Pokorny	C. Rothfels									N
YFGP	Liverworts	Pallaviciniales	Pallaviciniaceae	Pallavicinia lyellii	Sterile (seemingly) branches	sequenced	Rothfels 4140 (DUKE)	GenVault	C. Rothfels	C. Rothfels	C. Rothfels	C. Rothfels									N
PIUF	Liverworts	Pelliales	Pelliaceae	Pellia sp. (cf epiphylla (L.) Corda)	Sterile (seemingly) branches	sequenced	Li 1292 (DUKE)	GenVault	C. Rothfels	C. Rothfels/Li	C. Rothfels	C. Rothfels/Li									N
JHFI	Liverworts	Pelliales	Pelliaceae	Pellia neesiana	gametophyte	sequenced	CJR4357 (DUKE)	GenVault	C. Rothfels	C. Rothfels	C. Rothfels	C. Rothfels									N
YPSN	Liverworts	Pelliales	Pelliaceae	Noteroclada confluens	vegetative	sequenced		RNA extract				L. Geronimo
KRUQ	Liverworts	Porellales	Porellaceae	Porella navicularis	gametophyte	sequenced	S. Joya 725 (UBC)	RNA amplified	S. Graham	S. Graham	S. Graham	S. Graham									N
BNCU	Liverworts	Porellales	Radulaceae	Radula lindenbergiana	whole plant	sequenced	Barbara Crandall-Stotler, SUIC; 4656	RNA extract	R. Stotler	L. DeGironimo	L. DeGironimo	L. DeGironimo									N				Monserrate Park, Portugal; was code FZQN - changed to avoid conflict
HERT	Liverworts	Sphaerocarpales	Sphaerocarpaceae	Sphaerocarpos texanus	gametophyte, possibly some sporophytic tissue	sequenced	Rothfels 4139 (DUKE)	GenVault	C. Rothfels	C. Rothfels	C. Rothfels	C. Rothfels									N
FITN	Liverworts	Treubiales	Treubiaceae	Treubia lacunosa	whole plant	sequenced	38	GenVault	S. Floyd	L. DeGironimo	S. Floyd	P. Ralph									N
XMCL	Green Algae	Prasinococcales	Prasinococcaceae	Prasinococcus capsulatus	algal cells	sequenced	CCMP 1194	RNA extract	M. Melkonian	B. Melkonian	M. Melkonian	B. Melkonian										A
XJGM	Green Algae	Prasinococcales	Prasinococcaceae	coccoid-prasinophyte	algal cells	sequenced	NBRC 102842	RNA extract	M. Melkonian	M. Melkonian	B. Melkonian	M. Melkonian										a
HYHN	Green Algae	Prasinococcales	Prasinococcaceae	Prasinoderma coloniale	algal cells	sequenced	CCMP 1413	RNA extract	M. Melkonian	B. Melkonian	M. Melkonian	B. Melkonian										A
MXEZ	Green Algae	Pseudoscourfieldiales	Pycnococcaceae	Pycnococcus provasolii	algal cells	sequenced	CCMP 1203	RNA extract	M. Melkonian	B. Melkonian	M. Melkonian	B. Melkonian										A
JMTE	Green Algae	Pseudoscourfieldiales	Pycnococcaceae	Pseudoscourfieldia marina	algal cells	sequenced	SCCAP K-0017	RNA extract	M. Melkonian	B. Melkonian	M. Melkonian	B. Melkonian										A
TNAW	Green Algae	Pyramimonadales	Pyramimonadaceae	Pyramimonas parkeae	algal cells	sequenced	CCAC 0082 (M1663/1)	RNA extract	M. Melkonian	B. Melkonian	M. Melkonian	B. Melkonian										A
XIVI	Green Algae	Pyramimonadales	Pyramimonadaceae	Cymbomonas sp.	algal cells	sequenced	M3265	RNA extract	M. Melkonian	M. Melkonian	B. Melkonian	M. Melkonian										a
AYPS	Green Algae	incertae sedis	incertae sedis	unidentified species	algal cells	sequenced	CCMP 1205	RNA extract	M. Melkonian	B. Melkonian	M. Melkonian	B. Melkonian										A
MCPK	Green Algae	Mamiellales	Mamiellaceae	Bathycoccus prasinos	algal cells	sequenced	SCCAP K-0417	RNA extract	M. Melkonian	B. Melkonian	M. Melkonian	B. Melkonian										A
QXSZ	Green Algae	Mamiellales	Mamiellaceae	Mantoniella squamata	algal cells	sequenced	CCAP 1965/1	RNA extract	M. Melkonian	B. Melkonian	M. Melkonian	B. Melkonian										A
BTFM	Green Algae	Mamiellales	Monomasticaceae	Monomastix opisthostigma	algal cells	sequenced	CCAC 0206 (M2844/1)	RNA extract	M. Melkonian	B. Melkonian	M. Melkonian	B. Melkonian										A
XOAL	Green Algae	Dolichomastigales	Dolichomastigaceae	Dolichomastix tenuilepis	algal cells	sequenced	M1680	RNA extract	M. Melkonian	B. Melkonian	M. Melkonian	B. Melkonian										A
MMKU	Green Algae	Nephroselmidales	Nephroselmidaceae	Nephroselmis olivacea	algal cells	sequenced	CCAC 0105	RNA extract	M. Melkonian	B. Melkonian	M. Melkonian	B. Melkonian										A
ISIM	Green Algae	Nephroselmidales	Nephroselmidaceae	Nephroselmis pyriformis	algal cells	sequenced	CCMP 717	RNA extract	M. Melkonian	B. Melkonian	M. Melkonian	B. Melkonian										A
FMVB	Green Algae	Chlorodendrales	Chlorodendraceae	Scherffelia dubia	algal cells	sequenced	CCAC 0019 (M0795)	RNA extract	M. Melkonian	B. Melkonian	M. Melkonian	B. Melkonian										A
HVNO	Green Algae	Chlorodendrales	Chlorodendraceae	Tetraselmis chui	cells grown on F/2 media	sequenced	UTEX LB 232	RNA extract	N. Clarke	F. Goh	N. Clarke	F. Goh								L		A
DUMA	Green Algae	Chlorodendrales	Chlorodendraceae	Tetraselmis cordiformis	algal cells	sequenced	CCAC 0051 (M1608/1)	RNA extract	M. Melkonian	B. Melkonian	M. Melkonian	B. Melkonian										A
HHXJ	Green Algae	Chlorodendrales	Chlorodendraceae	Tetraselmis striata	algal cells	sequenced	PLY 443	RNA extract	M. Melkonian	B. Melkonian	M. Melkonian	B. Melkonian										A
BAZF	Green Algae	Chaetopeltidales	Chaetopeltidaceae	Chaetopeltis orbicularis	algal cells	sequenced	SAG 21.98	RNA extract	M. Melkonian	B. Melkonian	M. Melkonian	B. Melkonian										A
VFIV	Green Algae	Chaetophorales	Chaetophoraceae	Fritschiella tuberosa	algal cells	sequenced	SAG 112.8	RNA extract	M. Melkonian	B. Melkonian	M. Melkonian	B. Melkonian										A
AJAU	Green Algae	Chaetophorales	Chaetophoraceae	Helicodictyon planctonicum	algal cells	sequenced	UTEX LB 1570	RNA extract	M. Melkonian	B. Melkonian	M. Melkonian	B. Melkonian										A
NQYP	Green Algae	Chaetophorales	Chaetophoraceae	Pirula salina	algal cells	sequenced	SAG 1.95	RNA extract	M. Melkonian	B. Melkonian	M. Melkonian	B. Melkonian										A
JMUI	Green Algae	Chaetophorales	Chaetophoraceae	Stigeoclonium helveticum	algal cells	sequenced	SAG 477-1	RNA extract	M. Melkonian	B. Melkonian	M. Melkonian	B. Melkonian										A
RAWF	Green Algae	Chaetophorales	Chaetophoraceae	Uronema belkae	algal cells	sequenced	SAG 34.86	RNA extract	M. Melkonian	B. Melkonian	M. Melkonian	B. Melkonian										A
ISGT	Green Algae	Chaetophorales	Chaetophoraceae	Uronema sp.	algal cells	sequenced	CCAP 334/1	RNA extract	M. Melkonian	B. Melkonian	M. Melkonian	B. Melkonian										A			originally recorded as Hormidiella sp.
IJMT	Green Algae	Chaetophorales	Aphanochaetaceae	Aphanochaete repens	algal cells	sequenced	M2226	RNA extract	M. Melkonian	B. Melkonian	M. Melkonian	B. Melkonian										A
GXBM	Green Algae	Chlorococcales	Coccomyxaceae	Coccomyxa pringsheimii	algal cells	sequenced	SAG 216-7	RNA extract	M. Melkonian	B. Melkonian	M. Melkonian	B. Melkonian										A
BZSH	Green Algae	Chlorococcales	Golenkiniaceae	Golenkinia longispicula	algal cells	sequenced	SAG 73.80	RNA extract	M. Melkonian	B. Melkonian	M. Melkonian	B. Melkonian										A
XKWQ	Green Algae	Chlorococcales	Hydrodictyaceae	Pediastrum duplex CCAC 0012	algal cells	sequenced	CCAC 0012 (M0549)	RNA extract	M. Melkonian	B. Melkonian	M. Melkonian	B. Melkonian										A
NLOM	Green Algae	Chlorococcales	Hydrodictyaceae	Pediastrum duplex CCAC 0012	algal cells	sequenced	CCAC 0012 (M0549)	RNA extract	M. Melkonian	B. Melkonian	M. Melkonian	B. Melkonian										A
XTON	Green Algae	Chlorococcales	Hydrodictyaceae	Pediastrum duplex CCAC 0147	algal cells	sequenced	CCAC 0147	RNA extract	M. Melkonian	B. Melkonian	M. Melkonian	B. Melkonian										A
PZIF	Green Algae	Chlorococcales	Scenedesmaceae	Scenedesmus dimorphus	cells grown on 3N-BBM-V media	sequenced	UTEX 746	RNA extract	N. Clarke	F. Goh	N. Clarke	F. Goh								L		A
ALZF	Green Algae	Chlorocystidales	Chlorocystidaceae	Halochlorococcum marinum	algal cells	sequenced	SAG 10.90	RNA extract	M. Melkonian	B. Melkonian	M. Melkonian	B. Melkonian										A
USIX	Green Algae	Chlorosarcinales	Chlorosarcinaceae	Neochlorosarcina sp.	clonal culture, vegetative	sequenced	M 2315	RNA extract	M. Melkonian	B. Melkonian	M. Melkonian	B. Melkonian										A
FOYQ	Green Algae	Microsporales	Microsporaceae	Microspora cf. tumidula	algal cells	sequenced	ASW 06004 (M1292)	RNA extract	M. Melkonian	M. Melkonian	B. Melkonian	M. Melkonian										a
DVYE	Green Algae	Oedogoniales	Oedogoniaceae	Oedogonium cardiacum	algal cells	sequenced	SAG 575-1a	RNA extract	M. Melkonian	B. Melkonian	M. Melkonian	B. Melkonian										A
SDPC	Green Algae	Oedogoniales	Oedogoniaceae	Oedogonium foveolatum	algal cells	sequenced	UTEX LB 933	RNA extract	M. Melkonian	B. Melkonian	M. Melkonian	B. Melkonian										A
KUJU	Green Algae	Volvocales	Goniaceae	Gonium pectorale	algal cells	sequenced	CCAC 0085	RNA extract	M. Melkonian	M. Melkonian	B. Melkonian	M. Melkonian										a
EEJO	Green Algae	Volvocales	incertae sedis	Neochloris oleoabundans	cells grown on 3N-BBM-V media	sequenced	UTEX 1185	RNA extract	N. Clarke	F. Goh	N. Clarke	F. Goh								L		A			was synonym Neochloris oleoabundans
KSFK	Green Algae	Sphaeropleales	Chlorosarcinaceae	Chlorosarcinopsis halophila	algal cells	sequenced	UTEX 2073	RNA extract	M. Melkonian	M. Melkonian	B. Melkonian	M. Melkonian										a			Combine: SEJD PDIE
GJIY	Green Algae	Sphaeropleales	Neochloridaceae	Neochloris sp.	algal cells	sequenced	UTEX LB 1445	RNA extract	M. Melkonian	B. Melkonian	M. Melkonian	B. Melkonian										A
OTQG	Green Algae	Sphaeropleales	Ankistrodesmaceae	Ankistrodesmus sp.	algal cells	sequenced	M3332	RNA extract	M. Melkonian	B. Melkonian	M. Melkonian	B. Melkonian										A
JWGT	Green Algae	Volvocales	Volvocaceae	Volvox aureus	algal cells	sequenced	M1028	RNA extract	M. Melkonian	B. Melkonian	M. Melkonian	B. Melkonian										A
WRSL	Green Algae	Volvocales	Volvocaceae	Volvox aureus	algal cells	sequenced	M2242	RNA extract	M. Melkonian	B. Melkonian	M. Melkonian	B. Melkonian										A
ISPU	Green Algae	Volvocales	Volvocaceae	Volvox globator	algal cells	sequenced	ASW 05075	RNA extract	M. Melkonian	B. Melkonian	M. Melkonian	B. Melkonian										A
RNAT	Green Algae	Volvocales	Volvocaceae	Eudorina elegans	algal cells	sequenced	CCAC 0011	RNA extract	M. Melkonian	B. Melkonian	M. Melkonian	B. Melkonian										A
RYJX	Green Algae	Volvocales	Volvocaceae	Pandorina morum	algal cells	sequenced	CCAC 0063	RNA extract	M. Melkonian	B. Melkonian	M. Melkonian	B. Melkonian										A
NTLE	Green Algae	Volvocales	Asteromonadaceae	Asteromonas gracilis	algal cells	sequenced	CCAC 0049 (M1491)	RNA extract	M. Melkonian	B. Melkonian	M. Melkonian	B. Melkonian										A
MNPL	Green Algae	Volvocales	Asteromonadaceae	Asteromonas gracilis	algal cells	sequenced	CCAC 0049 (M1491)	RNA extract	M. Melkonian	B. Melkonian	M. Melkonian	B. Melkonian										A
VIAU	Green Algae	Volvocales	Carteriaceae	Carteria crucifera	algal cells	sequenced	SAG 8-7a	RNA extract	M. Melkonian	B. Melkonian	M. Melkonian	B. Melkonian										A
RUIF	Green Algae	Volvocales	Carteriaceae	Carteria obtusa	algal cells	sequenced	SAG 39.84	RNA extract	M. Melkonian	B. Melkonian	M. Melkonian	B. Melkonian										A
MULF	Green Algae	Volvocales	Chlamydomonadaceae	Chlamydomonas bilatus	algal cells	sequenced	SAG 7.72	RNA extract	M. Melkonian	B. Melkonian	M. Melkonian	B. Melkonian										A
OVHR	Green Algae	Volvocales	Chlamydomonadaceae	Chlamydomonas bilatus	algal cells	sequenced	SAG 7.72	RNA extract	M. Melkonian	B. Melkonian	M. Melkonian	B. Melkonian										A
BCYF	Green Algae	Volvocales	Chlamydomonadaceae	Chlamydomonas cribrum	algal cells	sequenced	SAG 13.72	RNA extract	M. Melkonian	B. Melkonian	M. Melkonian	B. Melkonian										A
JRGZ	Green Algae	Volvocales	Chlamydomonadaceae	Chlamydomonas moewusii	algal cells	sequenced	SAG 1.98	RNA extract	M. Melkonian	B. Melkonian	M. Melkonian	B. Melkonian										A
VALZ	Green Algae	Volvocales	Chlamydomonadaceae	Chlamydomonas noctigama	algal cells	sequenced	SAG 36.72	RNA extract	M. Melkonian	B. Melkonian	M. Melkonian	B. Melkonian										A
TSBQ	Green Algae	Volvocales	Chlamydomonadaceae	Chlamydomonas sp.	algal cells	sequenced	M2762	RNA extract	M. Melkonian	B. Melkonian	M. Melkonian	B. Melkonian										A
AOUJ	Green Algae	Volvocales	Chlamydomonadaceae	Chlamydomonas sp.	algal cells	sequenced	M2779	RNA extract	M. Melkonian	B. Melkonian	M. Melkonian	B. Melkonian										A
GUBD	Green Algae	Volvocales	Chlamydomonadaceae	Brachiomonas submarina	algal cells	sequenced	CCAC 0069 (M1823)	RNA extract	M. Melkonian	B. Melkonian	M. Melkonian	B. Melkonian										A
IHOI	Green Algae	Volvocales	Chlamydomonadaceae	Chloromonas oogama	algal cells	sequenced	SAG 9.79	RNA extract	M. Melkonian	B. Melkonian	M. Melkonian	B. Melkonian										A
QRTH	Green Algae	Volvocales	Chlamydomonadaceae	Chlorococcum microstigmaticum	algal cells	sequenced	SAG 11.43	RNA extract	M. Melkonian	B. Melkonian	M. Melkonian	B. Melkonian										A			was Chloromonas perforata (see doi:10.1111/jpy.12343)
LBRP	Green Algae	Volvocales	Chlamydomonadaceae	Chloromonas reticulata	algal cells	sequenced	SAG 26.86	RNA extract	M. Melkonian	B. Melkonian	M. Melkonian	B. Melkonian										A
GDUD	Green Algae	Volvocales	Chlamydomonadaceae	Chloromonas reticulata	algal cells	sequenced	SAG 26.86	RNA extract	M. Melkonian	B. Melkonian	M. Melkonian	B. Melkonian										A
AJUW	Green Algae	Volvocales	Chlamydomonadaceae	Chloromonas rosae v. psychrophila	algal cells	sequenced	UTEX SNO 47	RNA extract	M. Melkonian	B. Melkonian	M. Melkonian	B. Melkonian										A
GFUR	Green Algae	Volvocales	Chlamydomonadaceae	Chloromonas subdivisa	algal cells	sequenced	SAG 67.72	RNA extract	M. Melkonian	B. Melkonian	M. Melkonian	B. Melkonian										A
UTRE	Green Algae	Volvocales	Chlamydomonadaceae	Chloromonas tughillensis	algal cells	sequenced	UTEX SNO 88	RNA extract	M. Melkonian	B. Melkonian	M. Melkonian	B. Melkonian										A
IRYH	Green Algae	Volvocales	Chlamydomonadaceae	Heterochlamydomonas inaequalis	algal cells	sequenced	SAG 4.75	RNA extract	M. Melkonian	B. Melkonian	M. Melkonian	B. Melkonian										A
OFUE	Green Algae	Volvocales	Chlamydomonadaceae	Lobochlamys segnis	algal cells	sequenced	SAG 50.84	RNA extract	M. Melkonian	B. Melkonian	M. Melkonian	B. Melkonian										A
JKKI	Green Algae	Volvocales	Chlamydomonadaceae	Lobomonas rostrata	algal cells	sequenced	SAG 45-1	RNA extract	E. Kazamia	E. Kazamia	E. Kazamia	E. Kazamia								L		A
XDLL	Green Algae	Volvocales	Chlamydomonadaceae	Oogamochlamys gigantea	algal cells	sequenced	SAG 44.91	RNA extract	M. Melkonian	B. Melkonian	M. Melkonian	B. Melkonian										A
MXDS	Green Algae	Volvocales	Chlamydomonadaceae	Spermatozopsis exsultans	algal cells	sequenced	M0562	RNA extract	M. Melkonian	B. Melkonian	M. Melkonian	B. Melkonian										A
ENAU	Green Algae	Volvocales	Chlamydomonadaceae	Spermatozopsis similis	algal cells	sequenced	CCAC 0013 (M0563/1)	RNA extract	M. Melkonian	B. Melkonian	M. Melkonian	B. Melkonian										A
QWRA	Green Algae	Volvocales	Chlamydomonadaceae	Vitreochlamys sp.	algal cells	sequenced	M2074	RNA extract	M. Melkonian	B. Melkonian	M. Melkonian	B. Melkonian										A
WDWX	Green Algae	Volvocales	Dunaliellaceae	Dunaliella tertiolecta	algal cells	sequenced	UTEX LB 1000	RNA extract	H. Sederoff	M.-L. Sauer	H. Sederoff	M.-L. Sauer								L		A			originally submittede as D. primolecta, but appears to be identical to ZDIZ/CCMP 364
RHVC	Green Algae	Volvocales	Dunaliellaceae	Dunaliella salina	algal cells	sequenced	SAG 42.88	RNA extract	M. Melkonian	B. Melkonian	M. Melkonian	B. Melkonian										A
SYJM	Green Algae	Volvocales	Dunaliellaceae	Dunaliella viridis dumsii	algal cells	sequenced	UTEX LB 1644	RNA extract	H. Sederoff	M.-L. Sauer	H. Sederoff	M.-L. Sauer								L		A			Originally submitted as UTEX LB 1644 D. salina, but the sequence was matched to S. viridis
UKUC	Green Algae	Volvocales	Dunaliellaceae	Dunaliella salina	algal cells	sequenced	UTEX LB 200	RNA extract	H. Sederoff	M.-L. Sauer	H. Sederoff	M.-L. Sauer								L		A
ZDIZ	Green Algae	Volvocales	Dunaliellaceae	Dunaliella tertiolecta	algal cells	sequenced	CCMP 364	RNA extract	H. Sederoff	M.-L. Sauer	H. Sederoff	M.-L. Sauer								L		A
FXHG	Green Algae	Volvocales	Dunaliellaceae	Hafniomonas reticulata	algal cells	sequenced	M0530/1	RNA extract	M. Melkonian	B. Melkonian	M. Melkonian	B. Melkonian										A
ODXI	Green Algae	Volvocales	Haematococcaceae	Haematococcus pluvialis	algal cells (red)	sequenced	CCAC 0055	RNA extract	M. Melkonian	B. Melkonian	M. Melkonian	B. Melkonian										A
AGIO	Green Algae	Volvocales	Haematococcaceae	Haematococcus pluvialis	algal cells	sequenced	CCAC 0055 (M0716/1)	RNA extract	M. Melkonian	B. Melkonian	M. Melkonian	B. Melkonian										A
ZLQE	Green Algae	Volvocales	Haematococcaceae	Stephanosphaera pluvialis	algal cells	sequenced	SAG 78-1a	RNA extract	M. Melkonian	B. Melkonian	M. Melkonian	B. Melkonian										A
ZIVZ	Green Algae	Volvocales	Phacotaceae	Phacotus lenticularis	algal cells	sequenced	SAG 61-1	RNA extract	M. Melkonian	B. Melkonian	M. Melkonian	B. Melkonian										A
LNIL	Green Algae	Volvocales	Phacotaceae	Pteromonas angulosa	algal cells	sequenced	M2612	RNA extract	M. Melkonian	B. Melkonian	M. Melkonian	B. Melkonian										A
ACRY	Green Algae	Volvocales	Phacotaceae	Pteromonas sp.	algal cells	sequenced	M2761	RNA extract	M. Melkonian	B. Melkonian	M. Melkonian	B. Melkonian										A
NKXU	Green Algae	Trebouxiales	Trebouxiaceae	Trebouxia arboricola	algal cells	sequenced	SAG 219-1a	RNA extract	M. Melkonian	B. Melkonian	M. Melkonian	B. Melkonian										A
ETGN	Green Algae	Trebouxiales	Botryococcaceae	Botryococcus braunii	cells grown on 3N-BBM-V media	sequenced	UTEX 2441	RNA extract	N. Clarke	F. Goh	N. Clarke	F. Goh								L		A
VJDZ	Green Algae	Trebouxiales	Botryococcaceae	Botryococcus sudeticus	algal cells	sequenced	UTEX 2629	RNA extract	N. Clarke	F. Goh	N. Clarke	F. Goh								L		A
QYXY	Green Algae	Trebouxiales	Botryococcaceae	Botryococcus terribilis	algal cells	sequenced	ASW 05049	RNA extract	M. Melkonian	B. Melkonian	M. Melkonian	B. Melkonian										A
MWAN	Green Algae	Chlorellales	Chlorellaceae	Chlorella minutissima	cells grown on F/2 media	sequenced	UTEX 2219	RNA extract	N. Clarke	F. Goh	N. Clarke	F. Goh								L		A
PFUD	Green Algae	Chlorellales	Chlorellaceae	Geminella sp.	algal cells	sequenced	SAG 20.84	RNA extract	M. Melkonian	B. Melkonian	M. Melkonian	B. Melkonian										A
MFYC	Green Algae	Chlorellales	Chlorellaceae	Nannochloris atomus	algal cells	sequenced	SAG 14.87	RNA extract	M. Melkonian	B. Melkonian	M. Melkonian	B. Melkonian										A
AKCR	Green Algae	Chlorellales	Chlorellaceae	Parachlorella kessleri	algal cells	sequenced	SAG 10.80	RNA extract	M. Melkonian	B. Melkonian	M. Melkonian	B. Melkonian										A
BILC	Green Algae	Chlorellales	Chlorellaceae	Prototheca wickerhamii	algal cells	sequenced	SAG 263-11	RNA extract	M. Melkonian	B. Melkonian	M. Melkonian	B. Melkonian										A
ZNUM	Green Algae	Chlorellales	Leptosiraceae	Leptosira obovata	algal cells	sequenced	SAG 445-1	RNA extract	M. Melkonian	B. Melkonian	M. Melkonian	B. Melkonian										A
MNCB	Green Algae	Chlorellales	Oocystaceae	Eremosphaera viridis	algal cells	sequenced	M0511b	RNA extract	M. Melkonian	B. Melkonian	M. Melkonian	B. Melkonian										A
DXNY	Green Algae	Microthamniales	Microthamniaceae	Microthamnion kuetzingianum	algal cells	sequenced	CCAC 0054 (M0423)	RNA extract	M. Melkonian	B. Melkonian	M. Melkonian	B. Melkonian										A
ZDOF	Green Algae	Microthamniales	Microthamniaceae	Microthamnion kuetzingianum	algal cells	sequenced	CCAC 0054 (M0423)	RNA extract	M. Melkonian	B. Melkonian	M. Melkonian	B. Melkonian										A
WCLV	Green Algae	Prasiolales	Prasiolaceae	Prasiola crispa	algal cells	sequenced	SAG 43.96	RNA extract	M. Melkonian	B. Melkonian	M. Melkonian	B. Melkonian										A
WXRI	Green Algae	Prasiolales	Prasiolaceae	Stichococcus bacillaris	algal cells	sequenced	CCAC 0076 (M1897/1)	RNA extract	M. Melkonian	B. Melkonian	M. Melkonian	B. Melkonian										A
CQQP	Green Algae	Ulvales	Ulvaceae	Ochlochaete sp.	algal cells	sequenced	CCMP 2390	RNA extract	M. Melkonian	B. Melkonian	M. Melkonian	B. Melkonian										A			weak RNA
OAEZ	Green Algae	Ulvales	Ulvaceae	Percursaria percursa	algal cells	sequenced	M1835	RNA extract	M. Melkonian	B. Melkonian	M. Melkonian	B. Melkonian										A
LSHT	Green Algae	Ulvales	Bolbocoleonaceae	Bolbocoleon piliferum	algal cells	sequenced	CCMP 2371	RNA extract	M. Melkonian	M. Melkonian	B. Melkonian	M. Melkonian										a
PZBH	Green Algae	Oltmannsiellopsidaceae	Oltmannsiellopsidaceae	Oltmannsiellopsis viridis	algal cells	sequenced	NIES 360	RNA extract	M. Melkonian	M. Melkonian	B. Melkonian	M. Melkonian										a
QJYX	Green Algae	Oltmannsiellopsidaceae	Oltmannsiellopsidaceae	Oltmannsiellopsis viridis	algal cells	sequenced	NIES 360	RNA extract	M. Melkonian	M. Melkonian	B. Melkonian	M. Melkonian										a
OQON	Green Algae	Ulvales	Ulvellaceae	Entocladia endozoica	algal cells	sequenced	UTEX B2352	RNA extract	M. Melkonian	B. Melkonian	M. Melkonian	B. Melkonian										A
VBLH	Green Algae	Cladophorales	Cladophoraceae	Cladophora glomerata	algal cells	sequenced	CPCC 13	RNA extract	M. Melkonian	B. Melkonian	M. Melkonian	B. Melkonian										A
NATT	Green Algae	Trentepohliales	Trentepohliaceae	Trentepohlia annulata	algal cells	sequenced	SAG 20.94	RNA extract	M. Melkonian	B. Melkonian	M. Melkonian	B. Melkonian										A
YDCQ	Green Algae	Trentepohliales	Trentepohliaceae	Cephaleuros virescens	algal cells	sequenced	SAG 28.93	RNA extract	M. Melkonian	B. Melkonian	M. Melkonian	B. Melkonian										A
CBNG	Green Algae	Ulotrichales	Borodinellaceae	Planophila laetevirens	algal cells	sequenced	SAG 2008	RNA extract	M. Melkonian	B. Melkonian	M. Melkonian	B. Melkonian										A
LETF	Green Algae	Ulotrichales	Borodinellaceae	Planophila terrestris	algal cells	sequenced	SAG 32.98	RNA extract	M. Melkonian	B. Melkonian	M. Melkonian	B. Melkonian										A
DZPJ	Green Algae	Ulotrichales	Cylindrocapsaceae	Cylindrocapsa geminella	algal cells	sequenced	SAG 3.87	RNA extract	M. Melkonian	B. Melkonian	M. Melkonian	B. Melkonian										A
JIWJ	Green Algae	Ulotrichales	Ulotrichaceae	Acrosiphonia sp.	algal cells	sequenced	SAG 127.80	RNA extract	M. Melkonian	B. Melkonian	M. Melkonian	B. Melkonian										A
KADG	Green Algae	Ulotrichales	Ulotrichaceae	Ignatius tetrasporus	algal cells	sequenced	UTEX 2012	RNA extract	M. Melkonian	B. Melkonian	M. Melkonian	B. Melkonian										A
FPCO	Green Algae	Ulotrichales	Ulotrichaceae	Interfilum paradoxum	algal cells	sequenced	SAG 338-1	RNA extract	M. Melkonian	B. Melkonian	M. Melkonian	B. Melkonian										A
JTIG	Green Algae	Bryopsidales	Bryopsidaceae	Bryopsis plumosa	algal cells	sequenced	KU 272	RNA extract	M. Melkonian	B. Melkonian	M. Melkonian	B. Melkonian										A			weak RNA
GYBH	Green Algae	Bryopsidales	Codiaceae	Codium fragile	algal cells	sequenced	KU 654	RNA extract	M. Melkonian	B. Melkonian	M. Melkonian	B. Melkonian										A
VHIJ	Green Algae	Bryopsidales	Chaetosiphonaceae	Blastophysa cf. rhizopus	algal cells	sequenced	M3368 (BEA 0074B)	RNA extract	M. Melkonian	M. Melkonian	B. Melkonian	M. Melkonian										a
KYIO	Green Algae	Mesostigmatales	Mesostigmataceae	Mesostigma viride	clonal, axenic culture, vegetative	sequenced	SAG 50-1	RNA extract	M. Melkonian	B. Melkonian	M. Melkonian	B. Melkonian										A
RRSV	Green Algae	Pedinomonadales	Pedinomonadaceae	Pedinomonas minor	algal cells	sequenced	SAG 1965-3	RNA extract	M. Melkonian	B. Melkonian	M. Melkonian	B. Melkonian										A
PUAN	Green Algae	Pedinomonadales	Pedinomonadaceae	Pedinomonas tuberculata	algal cells	sequenced	CCAP 1965/2	RNA extract	M. Melkonian	B. Melkonian	M. Melkonian	B. Melkonian										A
EGNB	Green Algae	Scourfieldiales	Scourfieldiaceae	Scourfieldia sp.	algal cells	sequenced	M0560/2	RNA extract	M. Melkonian	B. Melkonian	M. Melkonian	B. Melkonian										A
PRIQ	Green Algae	Pleurastrales	Pleurastraceae	Chlorococcum oleofaciens	algal cells	sequenced	SAG 30.93	RNA extract	M. Melkonian	B. Melkonian	M. Melkonian	B. Melkonian										A			was Pleurastrum insigne (see doi: 10.1111/jpy.12343)
TGNL	Green Algae	incertae sedis	incertae sedis	Picocystis salinarum	algal cells	sequenced	CCMP 1897	RNA extract	M. Melkonian	B. Melkonian	M. Melkonian	B. Melkonian										A
MWXT	Green Algae	Charales	Characeae	Chara vulgaris	clonal culture, vegetative	sequenced	M 3183	RNA extract	M. Melkonian	B. Melkonian	M. Melkonian	B. Melkonian										A
QPDY	Green Algae	Coleochaetales	Coleochaetaceae	Coleochaete irregularis	algal cells	sequenced	UTEX LB 2790	RNA extract	M. Melkonian	B. Melkonian	M. Melkonian	B. Melkonian										A
VQBJ	Green Algae	Coleochaetales	Coleochaetaceae	Coleochaete scutata	clonal, axenic culture, vegetative	sequenced	SAG 110.80M (M 1311)	RNA extract	M. Melkonian	B. Melkonian	M. Melkonian	B. Melkonian										A
DRGY	Green Algae	Coleochaetales	Chaetosphaeridiaceae	Chaetosphaeridium globosum	clonal, axenic culture, vegetative	sequenced	M 1311 (CCAC 0044)	RNA extract	M. Melkonian	B. Melkonian	M. Melkonian	B. Melkonian										A
FQLP	Green Algae	Klebsormidiales	Klebsormidiaceae	Klebsormidium subtile	clonal, axenic culture, vegetative	sequenced	M 1894/1 (CCAC 0119)	RNA extract	M. Melkonian	B. Melkonian	M. Melkonian	B. Melkonian										A
AZZW	Green Algae	Klebsormidiales	Klebsormidiaceae	Chlorokybus atmophyticus	clonal culture, vegetative	sequenced	M 2923	RNA extract	M. Melkonian	B. Melkonian	M. Melkonian	B. Melkonian										A
BFIK	Green Algae	Klebsormidiales	Klebsormidiaceae	Entransia fimbriata	algal cells	sequenced	UTEX LB 2353	RNA extract	M. Melkonian	B. Melkonian	M. Melkonian	B. Melkonian										A
JOJQ	Green Algae	Zygnematales	Zygnemataceae	Cylindrocystis cushleckae	algal cells	sequenced	M2158	RNA extract	M. Melkonian	B. Melkonian	M. Melkonian	B. Melkonian										A
ZRMT	Green Algae	Zygnematales	Zygnemataceae	Mougeotia sp.	algal cells	sequenced	CCAC 0197 (M2332/1)	RNA extract	M. Melkonian	B. Melkonian	M. Melkonian	B. Melkonian										A
HAOX	Green Algae	Zygnematales	Zygnemataceae	Spirogyra sp.	clonal culture, vegetative	sequenced	M 1810	RNA extract	M. Melkonian	B. Melkonian	M. Melkonian	B. Melkonian										A
WGMD	Green Algae	Zygnematales	Zygnemataceae	Zygnema sp.	algal cells	sequenced	M1384	RNA extract	M. Melkonian	B. Melkonian	M. Melkonian	B. Melkonian										A
MFZO	Green Algae	Zygnematales	Zygnemataceae	Zygnemopsis sp.	algal cells	sequenced	CCAP 699/1	RNA extract	M. Melkonian	B. Melkonian	M. Melkonian	B. Melkonian										A
DRFX	Green Algae	Zygnematales	Closteriaceae	Closterium lunula	algal cells	sequenced	M2156	RNA extract	M. Melkonian	B. Melkonian	M. Melkonian	B. Melkonian										A
DFDS	Green Algae	Zygnematales	Desmidiaceae	Desmidium aptogonum	algal cells	sequenced	ASW 07112	RNA extract	M. Melkonian	B. Melkonian	M. Melkonian	B. Melkonian										A
QWFV	Green Algae	Zygnematales	Desmidiaceae	Bambusina borreri	algal cells	sequenced	CCAC 0045 (M1320)	RNA extract	M. Melkonian	B. Melkonian	M. Melkonian	B. Melkonian										A
HIDG	Green Algae	Zygnematales	Desmidiaceae	Cosmarium broomei	clonal, axenic culture, vegetative	sequenced	M 2075/1 (CCAC 0143)	RNA extract	M. Melkonian	B. Melkonian	M. Melkonian	B. Melkonian										A			resent; few big contigs
MNNM	Green Algae	Zygnematales	Desmidiaceae	Cosmarium granatum	algal cells	sequenced	CCAC 0137 (M2127/1)	RNA extract	M. Melkonian	B. Melkonian	M. Melkonian	B. Melkonian										A
STKJ	Green Algae	Zygnematales	Desmidiaceae	Cosmarium ochthodes	algal cells	sequenced	M1384	RNA extract	M. Melkonian	B. Melkonian	M. Melkonian	B. Melkonian										A
HJVM	Green Algae	Zygnematales	Desmidiaceae	Cosmarium ochthodes	algal cells	sequenced	ASW 07133	RNA extract	M. Melkonian	B. Melkonian	M. Melkonian	B. Melkonian										A
WDGV	Green Algae	Zygnematales	Desmidiaceae	Cosmarium subtumidum	algal cells	sequenced	M3067	RNA extract	M. Melkonian	B. Melkonian	M. Melkonian	B. Melkonian										A
BHBK	Green Algae	Zygnematales	Desmidiaceae	Cosmarium tinctum	algal cells	sequenced	M2301	RNA extract	M. Melkonian	B. Melkonian	M. Melkonian	B. Melkonian										A
RQFE	Green Algae	Zygnematales	Desmidiaceae	Cosmocladium cf. constrictum	algal cells	sequenced	ASW 07118 (M1361)	RNA extract	M. Melkonian	B. Melkonian	M. Melkonian	B. Melkonian										A
GYRP	Green Algae	Zygnematales	Desmidiaceae	Euastrum affine	algal cells	sequenced	ASW 07012	RNA extract	M. Melkonian	B. Melkonian	M. Melkonian	B. Melkonian										A
MCHJ	Green Algae	Zygnematales	Desmidiaceae	Micrasterias fimbriata	algal cells	sequenced	ASW 07026 (M1188)	RNA extract	M. Melkonian	B. Melkonian	M. Melkonian	B. Melkonian										A
GGWH	Green Algae	Zygnematales	Desmidiaceae	Onychonema laeve	algal cells	sequenced	CCAC 0151 (M2246/1)	RNA extract	M. Melkonian	B. Melkonian	M. Melkonian	B. Melkonian										A
RPQV	Green Algae	Zygnematales	Desmidiaceae	Phymatodocis nordstedtiana	algal cells	sequenced	SVCK 327	RNA extract	M. Melkonian	B. Melkonian	M. Melkonian	B. Melkonian										A
MOYY	Green Algae	Zygnematales	Desmidiaceae	Pleurotaenium trabecula	algal cells	sequenced	CCAC 0163	RNA extract	M. Melkonian	B. Melkonian	M. Melkonian	B. Melkonian										A
ISHC	Green Algae	Zygnematales	Desmidiaceae	Staurastrum sebaldi	algal cells	sequenced	M1129	RNA extract	M. Melkonian	B. Melkonian	M. Melkonian	B. Melkonian										A
WCQU	Green Algae	Zygnematales	Desmidiaceae	Staurodesmus convergens	algal cells	sequenced	M2558	RNA extract	M. Melkonian	B. Melkonian	M. Melkonian	B. Melkonian										A
RPRU	Green Algae	Zygnematales	Desmidiaceae	Staurodesmus omearii	algal cells	sequenced	M0751	RNA extract	M. Melkonian	B. Melkonian	M. Melkonian	B. Melkonian										A
GBGT	Green Algae	Zygnematales	Desmidiaceae	Xanthidium antilopaeum	algal cells	sequenced	M1229	RNA extract	M. Melkonian	B. Melkonian	M. Melkonian	B. Melkonian										A
WSJO	Green Algae	Zygnematales	Mesotaeniaceae	Mesotaenium braunii	algal cells	sequenced	M2214	RNA extract	M. Melkonian	B. Melkonian	M. Melkonian	B. Melkonian										A
HKZW	Green Algae	Zygnematales	Mesotaeniaceae	Mesotaenium caldariorum	algal cells	sequenced	SAG 648-1	RNA extract	M. Melkonian	B. Melkonian	M. Melkonian	B. Melkonian										A
WDCW	Green Algae	Zygnematales	Mesotaeniaceae	Mesotaenium endlicherianum	algal cells	sequenced	SAG 12.97	RNA extract	M. Melkonian	B. Melkonian	M. Melkonian	B. Melkonian										A
NBYP	Green Algae	Zygnematales	Mesotaeniaceae	Mesotaenium kramstae	algal cells	sequenced	UTEX LB 1025	RNA extract	M. Melkonian	B. Melkonian	M. Melkonian	B. Melkonian										A
YOXI	Green Algae	Zygnematales	Mesotaeniaceae	Cylindrocystis brebissonii	algal cells	sequenced	M2213	RNA extract	M. Melkonian	B. Melkonian	M. Melkonian	B. Melkonian										A
RPGL	Green Algae	Zygnematales	Mesotaeniaceae	Cylindrocystis brebissonii	algal cells	sequenced	M2853	RNA extract	M. Melkonian	B. Melkonian	M. Melkonian	B. Melkonian										A
VAZE	Green Algae	Zygnematales	Mesotaeniaceae	Cylindrocystis sp.	algal cells	sequenced	M3015	RNA extract	M. Melkonian	B. Melkonian	M. Melkonian	B. Melkonian										A
FFGR	Green Algae	Zygnematales	Mesotaeniaceae	Netrium digitus	clonal, axenic culture, vegetative	sequenced	M 1322/1 (CCAC 0148)	RNA extract	M. Melkonian	B. Melkonian	M. Melkonian	B. Melkonian										A
KMNX	Green Algae	Zygnematales	Mesotaeniaceae	Nucleotaenium eifelense	algal cells	sequenced	M3006	RNA extract	M. Melkonian	B. Melkonian	M. Melkonian	B. Melkonian										A
SNOX	Green Algae	Zygnematales	Mesotaeniaceae	Planotaenium ohtanii	algal cells	sequenced	M 2697	RNA extract	M. Melkonian	B. Melkonian	M. Melkonian	B. Melkonian										A
XRTZ	Green Algae	Zygnematales	Mesotaeniaceae	Roya obtusa	algal cells	sequenced	M2403	RNA extract	M. Melkonian	B. Melkonian	M. Melkonian	B. Melkonian										A
NNHQ	Green Algae	Zygnematales	Mesotaeniaceae	Spirotaenia minuta	clonal culture, vegetative	sequenced	M 2661	RNA extract	M. Melkonian	B. Melkonian	M. Melkonian	B. Melkonian										A
TPHT	Green Algae	Zygnematales	Mesotaeniaceae	Spirotaenia sp.	algal cells	sequenced	CCAC 0214	RNA extract	M. Melkonian	B. Melkonian	M. Melkonian	B. Melkonian										A
YSQT	Green Algae	Zygnematales	Peniaceae	Penium exiguum	algal cells	sequenced	CCAC 0142 (M2159/1)	RNA extract	M. Melkonian	B. Melkonian	M. Melkonian	B. Melkonian										A
AEKF	Green Algae	Zygnematales	Peniaceae	Penium margaritaceum	algal cells	sequenced	SAG 22.82	RNA extract	M. Melkonian	B. Melkonian	M. Melkonian	B. Melkonian										A
KEYW	Green Algae	Zygnematales	Gonatozygaceae	Gonatozygon kinahanii	algal cells	sequenced	M2935	RNA extract	M. Melkonian	B. Melkonian	M. Melkonian	B. Melkonian										A
POOW	Glaucophyta (Algae)	Glaucocystales	Glaucocystaceae	Glaucocystis cf. nostochinearum	algal cells	sequenced	CCAC 0088 (M1106/1)	RNA extract	M. Melkonian	B. Melkonian	M. Melkonian	B. Melkonian										A
QFND	Glaucophyta (Algae)	Glaucocystales	Glaucocystaceae	Cyanophora paradoxa CCAC 0074 (M0763)	algal cells	sequenced	CCAC 0074 (M0763)	RNA extract	M. Melkonian	B. Melkonian	M. Melkonian	B. Melkonian										A
YTYU	Glaucophyta (Algae)	Glaucocystales	Glaucocystaceae	Cyanophora paradoxa CCAC 0091 (M0507/1)	algal cells	sequenced	CCAC 0091 M0507/1	RNA extract	M. Melkonian	B. Melkonian	M. Melkonian	B. Melkonian										A
PQED	Glaucophyta (Algae)	Glaucocystales	Glaucocystaceae	Gloeochaete wittrockiana	algal cells	sequenced	SAG 46.84	RNA extract	M. Melkonian	B. Melkonian	M. Melkonian	B. Melkonian										A
JKHA	Glaucophyta (Algae)	incertae sedis	incertae sedis	Cyanoptyche gloeocystis	algal cells	sequenced	SAG 34.90	RNA extract	M. Melkonian	B. Melkonian	M. Melkonian	B. Melkonian										A
OBUY	Red Algae	Porphyridiales	Porphyridiaceae	Porphyridium cruentum	cells grown on F/2 media	sequenced	UTEX 161	RNA extract	N. Clarke	F. Goh	N. Clarke	F. Goh								L		A
PVGP	Red Algae	Porphyridiales	Porphyridiaceae	Porphyridium purpureum	algal cells	sequenced	SAG 1380-1c	RNA extract	M. Melkonian	B. Melkonian	M. Melkonian	B. Melkonian										A
RSOF	Red Algae	Glaucosphaerales	Glaucosphaeraceae	Glaucosphaera vacuolata	algal cells	sequenced	SAG 13.82	RNA extract	M. Melkonian	B. Melkonian	M. Melkonian	B. Melkonian										A
JJZR	Red Algae	Rhodochaetales	Rhodochaetaceae	Rhodochaete parvula	algal cells	sequenced	SAG 8.99	RNA extract	M. Melkonian	B. Melkonian	M. Melkonian	B. Melkonian										A
LLXJ	Red Algae	Stylonematales	Stylonemataceae	Chroodactylon ornatum	algal cells	sequenced	CCAP 1364/1	RNA extract	M. Melkonian	B. Melkonian	M. Melkonian	B. Melkonian										A
ZULJ	Red Algae	Bangiales	Bangiaceae	Pyropia yezoensis	blades	sequenced	Tao Liu 201104053	RNA extract	Jun Yu	Shuangxiu Wu	Jun Yu	Shuangxiu Wu										A
VZWX	Red Algae	Ceramiales	Ceramiaceae	Ceramium kondoi	branches	sequenced	Tao Liu 201202102	RNA extract	Jun Yu	Shuangxiu Wu	Jun Yu	Shuangxiu Wu										a
YSBD	Red Algae	Ceramiales	Dasyaceae	Heterosiphonia pulchra	branches	sequenced	Tao Liu 201203027	RNA extract	Jun Yu	Shuangxiu Wu	Jun Yu	Shuangxiu Wu										A
XAXW	Red Algae	Ceramiales	Rhodomelaceae	Neosiphonia japonica	branches and blades	sequenced	Tao Liu 201104042	RNA extract	Jun Yu	Shuangxiu Wu	Jun Yu	Shuangxiu Wu										A
UYFR	Red Algae	Ceramiales	Rhodomelaceae	Symphyocladia latiuscula	branches and blades	sequenced	Tao Liu 201108701	RNA extract	Jun Yu	Shuangxiu Wu	Jun Yu	Shuangxiu Wu										A
IEHF	Red Algae	Gigartinales	Dumontiaceae	Dumontia simplex	branches	sequenced	Tao Liu 201203026	RNA extract	Jun Yu	Shuangxiu Wu	Jun Yu	Shuangxiu Wu										A
SBLT	Red Algae	Gigartinales	Endocladiaceae	Gloiopeltis furcata	branches and blades	sequenced	Tao Liu 201104135	RNA extract	Jun Yu	Shuangxiu Wu	Jun Yu	Shuangxiu Wu										A
UGPM	Red Algae	Gigartinales	Gigartinaceae	Chondrus crispus	blades	sequenced	Tao Liu 201104049	RNA extract	Jun Yu	Shuangxiu Wu	Jun Yu	Shuangxiu Wu								L		A
WEJN	Red Algae	Gigartinales	Gigartinaceae	Mazzaella japonica	blades	sequenced	Tao Liu 201203020	RNA extract	Jun Yu	Shuangxiu Wu	Jun Yu	Shuangxiu Wu										A
CKXF	Red Algae	Gigartinales	Phyllophoraceae	Ahnfeltiopsis flabelliformis	branches and blades	sequenced	Tao Liu 201108707	RNA extract	Jun Yu	Shuangxiu Wu	Jun Yu	Shuangxiu Wu										A
BWVJ	Red Algae	Gigartinales	Solieriaceae	Betaphycus philippinensis	branches	sequenced	Tao Liu 2012020043	RNA extract	Jun Yu	Shuangxiu Wu	Jun Yu	Shuangxiu Wu										A
JEBK	Red Algae	Gigartinales	Solieriaceae	Eucheuma denticulatum	branches	sequenced	Tao Liu 201010021	RNA extract	Jun Yu	Shuangxiu Wu	Jun Yu	Shuangxiu Wu										A
IHJY	Red Algae	Gigartinales	Solieriaceae	Kappaphycus alvarezii	branches	sequenced	Tao Liu 201103110	RNA extract	Jun Yu	Shuangxiu Wu	Jun Yu	Shuangxiu Wu										A
FTRP	Red Algae	Gracilariales	Gracilariaceae	Gracilaria chouae	blades	sequenced	Tao Liu 201104180	RNA extract	Jun Yu	Shuangxiu Wu	Jun Yu	Shuangxiu Wu										A
VNAL	Red Algae	Gracilariales	Gracilariaceae	Gracilaria vermiculophylla	branches	sequenced	Tao Liu 201104055	RNA extract	Jun Yu	Shuangxiu Wu	Jun Yu	Shuangxiu Wu										A
LJPN	Red Algae	Gracilariales	Gracilariaceae	Gracilaria blodgettii	branches	sequenced	Tao Liu 201107006	RNA extract	Jun Yu	Shuangxiu Wu	Jun Yu	Shuangxiu Wu										A
IKWM	Red Algae	Gracilariales	Gracilariaceae	Gracilaria lemaneiformis	branches	sequenced	Tao Liu 201105036	RNA extract	Jun Yu	Shuangxiu Wu	Jun Yu	Shuangxiu Wu										A
ZJOJ	Red Algae	Halymeniales	Halymeniaceae	Grateloupia filicina	branches and blades	sequenced	Tao Liu 201104047	RNA extract	Jun Yu	Shuangxiu Wu	Jun Yu	Shuangxiu Wu										A
IKIZ	Red Algae	Halymeniales	Halymeniaceae	Grateloupia livida	blades	sequenced	Tao Liu 201104057	RNA extract	Jun Yu	Shuangxiu Wu	Jun Yu	Shuangxiu Wu										A
URSB	Red Algae	Halymeniales	Halymeniaceae	Grateloupia turuturu	blades	sequenced	Tao Liu 201104125	RNA extract	Jun Yu	Shuangxiu Wu	Jun Yu	Shuangxiu Wu										A
PYDB	Red Algae	Halymeniales	Halymeniaceae	Grateloupia catenata	branches and blades	sequenced	Tao Liu 201108705	RNA extract	Jun Yu	Shuangxiu Wu	Jun Yu	Shuangxiu Wu										A
PWKQ	Red Algae	Halymeniales	Halymeniaceae	Gracilaria sp.	branches and blades	sequenced	Tao Liu 201104064	RNA extract	Jun Yu	Shuangxiu Wu	Jun Yu	Shuangxiu Wu										A			was originally Grateloupia chiangii
RTLC	Red Algae	Rhodellales	Rhodellaceae	Rhodella violacea	algal cells	sequenced	SAG 115.79	RNA extract	M. Melkonian	B. Melkonian	M. Melkonian	B. Melkonian										A
BAKF	Chromista (Algae)	Cryptomonadales	Cryptomonadaceae	Cryptomonas curvata	algal cells	sequenced	CCAC 0006 (M0420)	RNA extract	M. Melkonian	B. Melkonian	M. Melkonian	B. Melkonian										A
ROZZ	Chromista (Algae)	Pyrenomonadales	Chroomonadaceae	Chroomonas sp.	algal cells	sequenced	M1312	RNA extract	M. Melkonian	B. Melkonian	M. Melkonian	B. Melkonian										A
MJMQ	Chromista (Algae)	Pyrenomonadales	Chroomonadaceae	Hemiselmis virescens	algal cells	sequenced	M1635	RNA extract	M. Melkonian	B. Melkonian	M. Melkonian	B. Melkonian										A
IRZA	Chromista (Algae)	Pyrenomonadales	Geminigeraceae	Proteomonas sulcata	algal cells	sequenced	CCMP 704	RNA extract	M. Melkonian	B. Melkonian	M. Melkonian	B. Melkonian										A
IAYV	Chromista (Algae)	Pyrenomonadales	Pyrenomonadaceae	Rhodomonas sp.	algal cells	sequenced	M1630	RNA extract	M. Melkonian	B. Melkonian	M. Melkonian	B. Melkonian										A
BAJW	Chromista (Algae)	Isochrysidales	Isochrysidaceae	Isochrysis sp.	algal cells	sequenced	CCAP 927/14	RNA extract	M. Melkonian	B. Melkonian	M. Melkonian	B. Melkonian										A
APTP	Chromista (Algae)	Ishigeales	Ishigeaceae	Ishige okamurae	branches	sequenced	Tao Liu 201202108	RNA extract	Jun Yu	Shuangxiu Wu	Jun Yu	Shuangxiu Wu										A
LXRN	Chromista (Algae)	Prymnesiales	Prymnesiaceae	Prymnesium parvum	algal cells	sequenced	SAG 127.79	RNA extract	M. Melkonian	B. Melkonian	M. Melkonian	B. Melkonian										A
NMAK	Chromista (Algae)	Pavlovales	Pavlovaceae	Pavlova lutheri	cells grown on F/2 media	sequenced	UTEX LB 1293	RNA extract	N. Clarke	F. Goh	N. Clarke	F. Goh								L		A
RFAD	Chromista (Algae)	Pavlovales	Pavlovaceae	Pavlova lutheri CCAC 0028	algal cells	sequenced	CCAC 0028 (M1025)	RNA extract	M. Melkonian	B. Melkonian	M. Melkonian	B. Melkonian										A
LLEN	Chromista (Algae)	Pavlovales	Pavlovaceae	Pavlova lutheri SAG 926-1	algal cells	sequenced	SAG 926-1	RNA extract	M. Melkonian	B. Melkonian	M. Melkonian	B. Melkonian										A
RAPY	Chromista (Algae)	Laminariales	Laminariaceae	Saccharina sculpera	blades	sequenced	Tao Liu 201107019	RNA extract	Jun Yu	Shuangxiu Wu	Jun Yu	Shuangxiu Wu										A
OGZM	Chromista (Algae)	Laminariales	Laminariaceae	Saccharina japonica	blades	sequenced	Tao Liu 2011040101	RNA extract	Jun Yu	Shuangxiu Wu	Jun Yu	Shuangxiu Wu										A
QDTV	Chromista (Algae)	Laminariales	Laminariaceae	Saccharina japonica	blades	sequenced	Tao Liu 2011040101	RNA extract	Jun Yu	Shuangxiu Wu	Jun Yu	Shuangxiu Wu										A
FIDQ	Chromista (Algae)	Laminariales	Alariacea	Undaria pinnatifida	leaves	sequenced	Tao Liu 201203002	RNA extract	Jun Yu	Shuangxiu Wu	Jun Yu	Shuangxiu Wu										a
EBWI	Chromista (Algae)	Chromulinales	Chromulinaceae	Ochromonas sp.	algal cells	sequenced	M1920	RNA extract	M. Melkonian	B. Melkonian	M. Melkonian	B. Melkonian										A
JQFK	Chromista (Algae)	Eustigmatales	Monodopsidaceae	Picochlorum atomus	cells grown on F/2 media	sequenced	UTEX LB 1998	RNA extract	N. Clarke	F. Goh	N. Clarke	F. Goh								L		A			was originally Nannochloropsis oculata
BOGT	Chromista (Algae)	Synurales	Mallomonadaceae	Mallomonas sp.	algal cells	sequenced	CCAC 0094	RNA extract	M. Melkonian	B. Melkonian	M. Melkonian	B. Melkonian										A
VKVG	Chromista (Algae)	Synurales	Mallomonadaceae	Synura sp.	algal cells	sequenced	M0796	RNA extract	M. Melkonian	M. Melkonian	B. Melkonian	M. Melkonian										a
DBYD	Chromista (Algae)	Synurales	Mallomonadaceae	Synura petersenii	algal cells	sequenced	CCAC 0052	RNA extract	M. Melkonian	M. Melkonian	B. Melkonian	M. Melkonian										a
FSQE	Chromista (Algae)	Desmarestiales	Desmarestiaceae	Desmarestia viridis	branches and blades	sequenced	Tao Liu 201203022	RNA extract	Jun Yu	Shuangxiu Wu	Jun Yu	Shuangxiu Wu										A
LIRF	Chromista (Algae)	Dictyotales	Dictyotaceae	Dictyopteris undulata	blades	sequenced	Tao Liu 201203023	RNA extract	Jun Yu	Shuangxiu Wu	Jun Yu	Shuangxiu Wu										A
QLMZ	Chromista (Algae)	Ectocarpales	Scytosiphonaceae	Colpomenia sinuosa	blades	sequenced	Tao Liu 2012020101	RNA extract	Jun Yu	Shuangxiu Wu	Jun Yu	Shuangxiu Wu										A
JCXF	Chromista (Algae)	Ectocarpales	Scytosiphonaceae	Scytosiphon lomentaria	blades	sequenced	Tao Liu 2012020100	RNA extract	Jun Yu	Shuangxiu Wu	Jun Yu	Shuangxiu Wu										A
ASZK	Chromista (Algae)	Ectocarpales	Chordariacea	Punctaria latifolia	leaves	sequenced	Tao Liu 201203011	RNA extract	Jun Yu	Shuangxiu Wu	Jun Yu	Shuangxiu Wu										a
ULXR	Chromista (Algae)	Ectocarpales	Scytosiphonacea	Scytosiphon dotyi	leaves	sequenced	Tao Liu 201203012	RNA extract	Jun Yu	Shuangxiu Wu	Jun Yu	Shuangxiu Wu										a
VRGZ	Chromista (Algae)	Ectocarpales	Scytosiphonacea	Petalonia fascia	leaves	sequenced	Tao Liu 201203013	RNA extract	Jun Yu	Shuangxiu Wu	Jun Yu	Shuangxiu Wu										a
LDRY	Chromista (Algae)	Fucales	Sargassaceae	Sargassum fusiforme	branches and blades	sequenced	Tao Liu 2011040004	RNA extract	Jun Yu	Shuangxiu Wu	Jun Yu	Shuangxiu Wu										A
VYER	Chromista (Algae)	Fucales	Sargassaceae	Sargassum hemiphyllum	branches and blades	sequenced	Tao Liu 2011120023	RNA extract	Jun Yu	Shuangxiu Wu	Jun Yu	Shuangxiu Wu										A
FIKG	Chromista (Algae)	Fucales	Sargassaceae	Sargassum henslowianum	branches and blades	sequenced	Tao Liu 2011120024	RNA extract	Jun Yu	Shuangxiu Wu	Jun Yu	Shuangxiu Wu										A
RWXW	Chromista (Algae)	Fucales	Sargassaceae	Sargassum horneri	branches and blades	sequenced	Tao Liu 2011050003	RNA extract	Jun Yu	Shuangxiu Wu	Jun Yu	Shuangxiu Wu										A
FOMH	Chromista (Algae)	Fucales	Sargassaceae	Sargassum integerrimum	branches and blades	sequenced		RNA extract	Jun Yu	Shuangxiu Wu	Jun Yu	Shuangxiu Wu										A
YRMA	Chromista (Algae)	Fucales	Sargassaceae	Sargassum thunbergii	branches and blades	sequenced	Tao Liu 201104041	RNA extract	Jun Yu	Shuangxiu Wu	Jun Yu	Shuangxiu Wu										A
HFIK	Chromista (Algae)	Fucales	Sargassaceae	Sargassum vachellianum	branches and blades	sequenced	Tao Liu 201102023	RNA extract	Jun Yu	Shuangxiu Wu	Jun Yu	Shuangxiu Wu										A
JGGD	Chromista (Algae)	Fucales	Sargassacea	Sargassum muticum	branches and leaves	sequenced	Tao Liu 201203003	RNA extract	Jun Yu	Shuangxiu Wu	Jun Yu	Shuangxiu Wu										a
TZJQ	Dinophyceae	Prorocentrales	Prorocentraceae	Prorocentrum micans	cells	sequenced	M2394	RNA extract	M. Melkonian	M. Melkonian	B. Melkonian	M. Melkonian										a
UNBZ	Euglenozoa	Euglenales	Euglenacaea	Euglena sp.	cells	sequenced	M2084	RNA extract	M. Melkonian	M. Melkonian	B. Melkonian	M. Melkonian										a

## Sheet: transcriptomes
organism name	file	accession number	sequences	base pair	DIV	submitted	updated	BioProject	BioSample	SRA
Euphorbia tirucalli	GETW.gz	GETW01000001-GETW01026447	26447	33461693	TSA	2016-06-23	2016-09-27	PRJNA318934	SAMN04870393	SRR3407089
Amaranthus tricolor	GAQA.gz	GAQA01000001-GAQA01059151	59151	29222106	TSA	2013-11-12	2013-12-06	PRJNA202395	SAMN02142108	SRR924089
Banksia hookeriana	GBXB.gz	GBXB01000001-GBXB01058916	58916	64756860	TSA	2014-10-16	2014-11-06	PRJNA263428	SAMN03100366	SRR1609122
Medicago sativa	GAFF.gz	GAFF01000001-GAFF01192768	192768	165050037	TSA	2013-01-26	2014-02-18	PRJNA179114		SRR611809
Persicaria minor	GCJZ.gz	GCJZ01000001-GCJZ01185924	185924	135540968	TSA	2015-02-28	2016-09-08	PRJNA208436	SAMN02211834	SRR1536192
Chlorella sorokiniana	GCUV.gz	GCUV01000001-GCUV01022369	22369	21889016	TSA	2015-04-03	2016-02-11	PRJNA279541	SAMN03449736	SRR1930166
Gmelina arborea	HAMM.gz	HAMM01000001-HAMM01019868	19868	10355213	TSA	2019-01-09	2019-09-07	PRJEB27436	SAMEA5177651
Leucaena leucocephala	GDSA.gz	GDSA01000001-GDSA01236380	236380	103113573	TSA	2015-10-04	2015-10-28	PRJNA296824	SAMN04108793	SRR2517688
Ginkgo biloba	GHLL.gz	GHLL01000001-GHLL01717043	717043	405008728	TSA	2019-05-07	2019-07-09	PRJNA515544	SAMN10762321	SRR8464447
Trigonella foenum-graecum	GFNH.gz	GFNH01000001-GFNH01011694	11694	3427211	TSA	2017-05-09	2017-05-12	PRJNA319958	SAMN06560285	SRR5388907
Eleusine floccifolia	GGME.gz	GGME01000001-GGME01035008	35008	36454235	TSA	2018-04-13	2018-04-27	PRJNA384035	SAMN06829541	SRR5468569
Pinus flexilis	GHWE.gz	GHWE01000001-GHWE01470428	470428	385133689	TSA	2019-09-23	2019-10-09	PRJNA315892	SAMN12584572	SRR10032949
Pisum sativum	GCMG.gz	GCMG01000001-GCMG01025128	25128	14226895	TSA	2015-03-04	2015-03-27	PRJNA277074	SAMN03384142	SRR1910794
Ananas comosus	GFDK.gz	GFDK01000001-GFDK01060988	60988	41323148	TSA	2017-01-05	2017-01-27	PRJNA356904	SAMN06158134	SRR5127121
Momordica charantia	GANG.gz	GANG01000001-GANG01051326	51326	54761763	TSA	2013-08-18	2013-08-29	PRJNA213805	SAMN02296947	SRR950973
Tectona grandis	GDLT.gz	GDLT01000001-GDLT01002413	2413	6225669	TSA	2015-08-25	2015-09-18	PRJNA287604	SAMN03784591	SRR2080131
Pinus canariensis	GESU.gz	GESU01000001-GESU01044849	44849	33432200	TSA	2016-06-03	2016-09-08	PRJNA322445	SAMN05162892	SRR3579433
Oryza meyeriana	GBYS.gz	GBYS01000001-GBYS01178454	178454	295142973	TSA	2014-12-14	2014-12-14	PRJNA263485	SAMN03217743	SRR1685731
Mesostigma viride	GBEK.gz	GBEK01000001-GBEK01049323	49323	40230640	TSA	2014-05-02	2016-05-02	PRJNA245218	SAMN02732397	SRR1260996
Alloteropsis semialata	GFYH.gz	GFYH01000001-GFYH01074384	74384	90646791	TSA	2017-10-10	2017-10-19	PRJNA310121	SAMN04592519	SRR3323127
Allium cepa	GAAO.gz	GAAO01000001-GAAO01026994	26994	32047426	TSA	2012-09-20	2013-01-31	PRJNA175449	SAMN01179349	SRR573753
Trachyspermum ammi	GHOD.gz	GHOD01000001-GHOD01055257	55257	67686706	TSA	2019-06-23	2019-07-10	PRJNA359623	SAMN06193901	SRR5137050
Isatis tinctoria	GHNT.gz	GHNT01000001-GHNT01038349	38349	49119894	TSA	2019-06-18	2019-07-02	PRJNA548822	SAMN12056458	SRR9306762
Morus alba var. alba	GBZO.gz	GBZO01000001-GBZO01041848	41848	41634620	TSA	2014-12-24	2016-03-30	PRJNA270124	SAMN02230331	SRR934438
Wollemia nobilis	GCHU.gz	GCHU01000001-GCHU01031290	31290	22941123	TSA	2015-02-10	2015-02-18	PRJNA272373	SAMN03281028	SRR1756209
Rosa chinensis	GETJ.gz	GETJ01000001-GETJ01009517	9517	26085838	TSA	2016-06-14	2016-07-21	PRJNA325141	SAMN05220840	SRR3659600
Zea nicaraguensis	GBZQ.gz	GBZQ01000001-GBZQ01081002	81002	53176776	TSA	2015-01-14	2015-06-23	PRJNA267167	SAMN03225534	SRR1665102
Napoleonaea imperialis	GHLJ.gz	GHLJ01000001-GHLJ01029247	29247	13333823	TSA	2019-05-07	2019-05-14	PRJNA523039	SAMN10963044	SRR8599238
Duabanga grandiflora	GEYY.gz	GEYY01000001-GEYY01066459	66459	69643700	TSA	2016-09-01	2016-09-19	PRJNA338899	SAMN05573645	SRR4031067
Persicaria minor	GALN.gz	GALN01000001-GALN01477844	477844	200175375	TSA	2013-06-27	2013-09-03	PRJNA208436	SAMN02211834	SRR917962
Narenga porphyrocoma	GEMH.gz	GEMH01000001-GEMH01129284	129284	150304318	TSA	2016-04-27	2016-05-25	PRJNA318726	SAMN04866706	SRR3399429
Noccaea caerulescens	GEVM.gz	GEVM01000001-GEVM01028597	28597	35947104	TSA	2016-07-25	2016-11-04	PRJNA327496	SAMN05335723	SRR3743009
Galega orientalis	GGNL.gz	GGNL01000001-GGNL01053406	53406	27514371	TSA	2018-05-09	2018-05-17	PRJNA451350	SAMN08968805	SRR7058376
Triticum aestivum	GEUX.gz	GEUX01000001-GEUX01104362	104362	65396614	TSA	2016-07-11	2018-01-10	PRJNA316919	SAMN04592488	SRR3342517
Quercus pubescens	GHUF.gz	GHUF01000001-GHUF01060743	60743	39519638	TSA	2019-08-12	2019-08-27	PRJNA450334	SAMN08935648	SRR7894264
Atractylodes lancea	GEFW.gz	GEFW01000001-GEFW01042106	42106	30590007	TSA	2016-02-27	2016-03-03	PRJNA312017	SAMN04485107	SRR3168571
Sorghum halepense	GHHD.gz	GHHD01000001-GHHD01079269	79269	77018224	TSA	2019-03-04	2019-04-02	PRJNA512627	SAMN10688707	SRR8469509
Hordeum vulgare subsp. vulgare	GGDE.gz	GGDE01000001-GGDE01092132	92132	88511431	TSA	2017-12-17	2018-01-03	PRJNA378723	SAMN06560356	SRR5345008
Camellia oleifera	GEFY.gz	GEFY01000001-GEFY01066549	66549	43914925	TSA	2016-02-26	2016-03-03	PRJNA309526	SAMN04435349	SRR3124526
Persea americana	GHOF.gz	GHOF01000001-GHOF01062850	62850	41093535	TSA	2019-06-21	2019-07-02	PRJNA533518	SAMN11458582	SRR8926016
Hordeum vulgare subsp. vulgare	GFJN.gz	GFJN01000001-GFJN01100828	100828	103605285	TSA	2017-03-10	2018-01-03	PRJNA378334	SAMN06545245	SRR5320389
Panicum laetum	GHRC.gz	GHRC01000001-GHRC01151783	151783	188346231	TSA	2019-07-15	2019-07-31	PRJNA535432	SAMN11494874	SRR8983176
Trigonella foenum-graecum	GFLQ.gz	GFLQ01000001-GFLQ01055246	55246	20913160	TSA	2017-03-28	2017-04-04	PRJNA378712	SAMN06560285	SRR5371297
Viola uliginosa	GBZY.gz	GBZY01000001-GBZY01095655	95655	58415992	TSA	2015-01-15	2015-10-05	PRJNA257024	SAMN02947106	SRR1576783
Pohlia nutans	GACA.gz	GACA01000001-GACA01043198	43198	30692533	TSA	2012-11-05	2012-11-15	PRJNA158385	SAMN00858029	SRR491184
Eleusine coracana subsp. coracana	GGMA.gz	GGMA01000001-GGMA01056888	56888	53260917	TSA	2018-04-13	2018-04-27	PRJNA384094	SAMN06829589	SRR5468573
Plectranthus aromaticus	GGZQ.gz	GGZQ01000001-GGZQ01042058	42058	19110324	TSA	2018-10-10	2018-10-24	PRJNA491230	SAMN10067987	SRR7896533
Davidia involucrata	GHEQ.gz	GHEQ01000001-GHEQ01058242	58242	50026454	TSA	2019-01-29	2019-08-09	PRJNA513477	SAMN10721417	SRR8427013
Cycas revoluta	GBJU.gz	GBJU01000001-GBJU01039379	39379	38933900	TSA	2014-08-07	2015-09-04	PRJNA255888	SAMN02929469	SRR1525778
Nypa fruticans	GDFT.gz	GDFT01000001-GDFT01045368	45368	32797528	TSA	2015-06-18	2015-07-01	PRJNA283566	SAMN03652776	SRR2016566
Quercus robur	GGQJ.gz	GGQJ01000001-GGQJ01000023	23	26773	TSA	2018-06-01	2018-06-15	PRJNA450334	SAMN08935654	SRR7132105
Isoetes echinospora	GGKY.gz	GGKY01000001-GGKY01113464	113464	106691589	TSA	2018-03-24	2019-04-02	PRJNA438492	SAMN08718135	SRR6853337
Silene conica	GDIS.gz	GDIS01000001-GDIS01064870	64870	65765471	TSA	2015-07-17	2015-07-29	PRJNA289152	SAMN03844708	SRR2093561
Justicia gendarussa	GHAA.gz	GHAA01000001-GHAA01021844	21844	14169398	TSA	2018-10-15	2018-11-06	PRJNA491241	SAMN10068012	SRR7845054
Reseda odorata	GDGE.gz	GDGE01000001-GDGE01000735	735	813261	TSA	2015-06-06	2015-07-09	PRJNA283303	SAMN03761940
Fritillaria cirrhosa	GAGV.gz	GAGV01000001-GAGV01028143	28143	17957731	TSA	2013-03-18	2014-03-03	PRJNA184918	SAMN01881353	SRR642387
Lavandula angustifolia	GGRV.gz	GGRV01000001-GGRV01008640	8640	15385418	TSA	2018-07-10	2018-07-20	PRJNA391145	SAMN07257947	SRR5757720
Hordeum vulgare subsp. spontaneum	GGDP.gz	GGDP01000001-GGDP01081422	81422	77380280	TSA	2017-12-18	2018-01-03	PRJNA378723	SAMN06560366	SRR5344991
Aquilaria malaccensis	GHJS.gz	GHJS01000001-GHJS01127993	127993	123308111	TSA	2019-04-22	2019-05-03	PRJNA497968	SAMN10274159	SRR8863602
Areca catechu	GHKR.gz	GHKR01000001-GHKR01123914	123914	163020148	TSA	2019-05-05	2019-05-13	PRJNA514105	SAMN10721227	SRR8436478
Allium cepa	GBRO.gz	GBRO01000001-GBRO01108450	108450	137859218	TSA	2014-09-18	2014-10-14	PRJNA246669	SAMN02769487	SRR1312066
Cryptomeria japonica	IABU.gz	IABU01000001-IABU01034731	34731	59833046	TSA	2017-02-27	2018-06-27	PRJDB5511	SAMD00003397	DRR001864
Yucca gloriosa	GFHP.gz	GFHP01000001-GFHP01033195	33195	40601780	TSA	2017-02-14	2017-03-07	PRJNA374584	SAMN06328920	SRR5257973
Phlox cuspidata	GFFN.gz	GFFN01000001-GFFN01150974	150974	76036487	TSA	2017-01-15	2017-01-27	PRJNA360976	SAMN06217940	SRR5177723
Quercus pubescens	GGQH.gz	GGQH01000001-GGQH01000015	15	14650	TSA	2018-06-05	2018-06-15	PRJNA450334	SAMN08935648	SRR7132097
Ligustrum quihoui	GIFL.gz	GIFL01000001-GIFL01096276	96276	79337997	TSA	2019-12-25	2020-01-06	PRJNA596355	SAMN13612447	SRR10716750
Ipomoea batatas	GHYO.gz	GHYO01000001-GHYO01104836	104836	241982997	TSA	2019-10-25	2019-12-02	PRJNA578447	SAMN13061171	SRR10313430
Poa annua	GCZY.gz	GCZY01000001-GCZY01055579	55579	65777312	TSA	2015-05-05	2015-05-21	PRJNA265116	SAMN03145648	SRR1633980
Triticum aestivum	HAAB.gz	HAAB01000001-HAAB01090174	90174	92268694	TSA	2012-09-26	2012-10-10	PRJEB565
Glycine dolichocarpa	GGIW.gz	GGIW01000001-GGIW01079821	79821	52825223	TSA	2018-03-04	2018-03-16	PRJNA418030	SAMN08013471	SRR6287634
Ocimum tenuiflorum	GFRR.gz	GFRR01000001-GFRR01064784	64784	59658901	TSA	2017-07-07	2019-05-24	PRJNA390220	SAMN07224392	SRR5681926
Alloteropsis semialata	GFYB.gz	GFYB01000001-GFYB01054184	54184	54177492	TSA	2017-10-10	2017-10-24	PRJNA310121	SAMN04592505	SRR3321311
Syzygium luehmannii	GFMF.gz	GFMF01000001-GFMF01142420	142420	137184958	TSA	2017-04-12	2018-01-24	PRJNA356336	SAMN06286257	SRR5229555
Sorghum halepense	GGDZ.gz	GGDZ01000001-GGDZ01141030	141030	116442885	TSA	2017-12-20	2018-01-03	PRJNA417857	SAMN08007477	SRR6327837
Dactylorhiza incarnata	GFJV.gz	GFJV01000001-GFJV01058751	58751	19586896	TSA	2017-03-16	2017-04-13	PRJNA317244	SAMN04604710	SRR3330398
Cucurbita pepo subsp. pepo	GGKS.gz	GGKS01000001-GGKS01071484	71484	95270666	TSA	2018-03-22	2018-04-13	PRJNA439198	SAMN08742104	SRR6868816
Paris polyphylla	GHJG.gz	GHJG01000001-GHJG01033053	33053	52642889	TSA	2019-04-08	2020-04-07	PRJNA527675	SAMN11157605	SRR8741275
Menispermum canadense	GIIS.gz	GIIS01000001-GIIS01102876	102876	115601339	TSA	2020-02-02	2020-03-20	PRJNA602527	SAMN13898175	SRR10947794
Quercus castanea	GHJU.gz	GHJU01000001-GHJU01201540	201540	194396617	TSA	2019-04-22	2019-05-01	PRJNA532454	SAMN11400229	SRR8929725
Lathyrus sativus	GBSN.gz	GBSN01000001-GBSN01064392	64392	52254802	TSA	2014-10-09	2014-10-27	PRJNA258356	SAMN02997647	SRR1553356
Crotalaria juncea	GFBY.gz	GFBY01000001-GFBY01041624	41624	56706904	TSA	2016-11-24	2018-01-02	PRJNA350604	SAMN05942583	SRR5043622
Limnanthes douglasii	GDGF.gz	GDGF01000001-GDGF01000756	756	781261	TSA	2015-06-06	2015-07-10	PRJNA283303	SAMN03761944
Ophrys fusca subsp. iricolor	GHXI.gz	GHXI01000001-GHXI01276679	276679	184591594	TSA	2019-10-07	2019-11-26	PRJNA574279	SAMN12856215	SRR10189295
Leucaena leucocephala	GDRZ.gz	GDRZ01000001-GDRZ01246373	246373	106114242	TSA	2015-09-28	2015-10-28	PRJNA296824	SAMN04108792	SRR2517689
Saccharum hybrid cultivar	GFHJ.gz	GFHJ01000001-GFHJ01107597	107597	192976820	TSA	2017-02-17	2017-02-23	PRJNA356226	SAMN06110572	SRR5235467
Gynandropsis gynandra	GFMQ.gz	GFMQ01000001-GFMQ01035934	35934	29972042	TSA	2017-05-08	2017-07-21	PRJNA381122	SAMN06480617	SRR5405059
Pinus sylvestris	GILN.gz	GILN010000001-GILN011285606	1285606	660417887	TSA	2020-04-03	2020-04-29	PRJNA531617	SAMN11382444	SRR8996663
Tetraselmis sp. GSL018	GBEZ.gz	GBEZ01000001-GBEZ01028049	28049	40853887	TSA	2014-05-15	2014-06-12	PRJNA245816	SAMN02729510	SRR1264963
Aspidistra saxicola	GALM.gz	GALM01000001-GALM01046972	46972	16649263	TSA	2013-06-27	2013-07-16	PRJNA208289	SAMN02203545	SRR919298
Allium cepa	GEOY.gz	GEOY01000001-GEOY01116927	116927	73964807	TSA	2016-05-26	2016-12-21	PRJNA310814	SAMN04455897	SRR3144579
Elaeis guineensis	GAJH.gz	GAJH01000001-GAJH01081284	81284	75131810	TSA	2013-05-15	2013-07-22	PRJNA201497		SRR851067
Ophrys sphegodes	GHXJ.gz	GHXJ01000001-GHXJ01501278	501278	333798245	TSA	2019-10-07	2019-11-19	PRJNA574279	SAMN12856248	SRR10189305
Brassica oleracea var. capitata	GIBT.gz	GIBT01000001-GIBT01096101	96101	120755557	TSA	2019-11-23	2019-12-06	PRJNA548392	SAMN12026745	SRR9275656
Jatropha curcas	GIKD.gz	GIKD01000001-GIKD01016690	16690	12573883	TSA	2020-02-23	2020-03-03	PRJNA432362	SAMN09842629	SRR7701127
Klebsormidium flaccidum	GFXY.gz	GFXY01000001-GFXY01013932	13932	25315363	TSA	2017-10-09	2018-03-07	PRJNA399177	SAMN07534706	SRR5949010
Melampyrum roseum	IADV.gz	IADV01000001-IADV01113462	113462	146339412	TSA	2018-11-28	2018-12-01	PRJDB5395	SAMD00069586	DRR082664
Rumex acetosa	HAAK.gz	HAAK01000001-HAAK01031986	31986	35821888	TSA	2013-02-22	2014-01-07	PRJEB1522	SAMEA2045451
Prunus armeniaca	GAWA.gz	GAWA01000001-GAWA01098283	98283	78537253	TSA	2014-02-19	2014-03-06	PRJNA237575	SAMN02630625	SRR1166453
Ipomoea trifida	GFXO.gz	GFXO01000001-GFXO01104118	104118	168999352	TSA	2017-09-29	2018-09-04	PRJNA384881	SAMN06833858	SRR5514871
Olea europaea	GBKW.gz	GBKW01000001-GBKW01157699	157699	85805151	TSA	2014-09-10	2014-12-11	PRJNA256033	SAMN02937426	SRR1524947
Hordeum vulgare subsp. vulgare	GGCY.gz	GGCY01000001-GGCY01076791	76791	69310467	TSA	2017-12-17	2018-01-03	PRJNA378723	SAMN06560350	SRR5345020
Zea nicaraguensis	GCAA.gz	GCAA01000001-GCAA01054355	54355	39271495	TSA	2015-01-15	2016-02-29	PRJNA272557	SAMN03225534	SRR1665102
Lolium arundinaceum	GCTP.gz	GCTP01000001-GCTP01157801	157801	109313105	TSA	2015-04-02	2016-04-26	PRJNA279037	SAMN03436400	SRR1923346
Cymodocea nodosa	GEMM.gz	GEMM01000001-GEMM01070049	70049	108015254	TSA	2016-05-03	2018-02-08	PRJNA275569	SAMN03349891	SRR1806739
Paeonia suffruticosa	GBGY.gz	GBGY01000001-GBGY01000371	371	347422	TSA	2014-06-20	2014-06-24	PRJNA208873	SAMN02208113	SRR923858
Akania bidwillii	GDGG.gz	GDGG01000001-GDGG01000740	740	944729	TSA	2015-06-06	2015-07-10	PRJNA283303	SAMN03761946
Citrus maxima	GGGN.gz	GGGN01000001-GGGN01084354	84354	60443044	TSA	2018-02-06	2018-03-07	PRJNA429973	SAMN08358182	SRR6656066
Pisum sativum	GHVW.gz	GHVW02000001-GHVW02025756	25756	42134634	TSA	2019-09-16	2020-01-31	PRJNA533971	SAMN11474754	SRR10083022
Avicennia marina	GBIO.gz	GBIO01000001-GBIO01089833	89833	41667392	TSA	2014-08-01	2014-10-22	PRJNA187540	SAMN01906725	SRR653719
Ulva prolifera	ICLF.gz	ICLF01000001-ICLF01000112	112	211801	TSA	2019-04-10	2019-12-05	PRJDB7990	SAMD00162521	DRR169773
Saccharum officinarum	GELY.gz	GELY01000001-GELY01274225	274225	214671642	TSA	2016-04-19	2016-05-25	PRJNA293771	SAMN04009753	SRR2183392
Eleusine multiflora	GGLR.gz	GGLR01000001-GGLR01029367	29367	30953356	TSA	2018-04-10	2018-05-01	PRJNA383811	SAMN06808331	SRR5467257
Erigeron breviscapus	GDQF.gz	GDQF01000001-GDQF01182087	182087	134475742	TSA	2015-09-01	2015-09-09	PRJNA293262	SAMN04002518	SRR2175825
Hordeum vulgare subsp. vulgare	GGCX.gz	GGCX01000001-GGCX01085591	85591	80115424	TSA	2017-12-17	2018-01-03	PRJNA378723	SAMN06560349	SRR5345022
Bixa orellana	GDKG.gz	GDKG01000001-GDKG01052515	52515	99143516	TSA	2015-07-29	2015-11-04	PRJNA290519	SAMN03892718	SRR2131178
Gymnadenia rhellicani	GHXH.gz	GHXH01000001-GHXH01429686	429686	265059134	TSA	2019-10-07	2019-10-22	PRJNA504609	SAMN10395706	SRR8175670
Elliptochloris marina	GFDT.gz	GFDT03000001-GFDT03010966	10966	10837850	TSA	2017-01-10	2017-08-28	PRJNA359147	SAMN06187571	SRR5133332
Silene dioica	GFCH.gz	GFCH01000001-GFCH01094757	94757	94168117	TSA	2016-12-07	2016-12-13	PRJNA356362	SAMN06112451	SRR5079458
Hordeum vulgare subsp. vulgare	GGCQ.gz	GGCQ01000001-GGCQ01110017	110017	109708521	TSA	2017-12-17	2018-01-03	PRJNA378723	SAMN06560342	SRR5345034
Senna alexandrina	GCZV.gz	GCZV01000001-GCZV01042215	42215	47272160	TSA	2015-04-21	2015-07-06	PRJNA252646	SAMN02854320	SRR1508212
Agrostis stolonifera	GFJH.gz	GFJH01000001-GFJH01275191	275191	169354343	TSA	2017-03-07	2017-03-21	PRJNA304034	SAMN04293497	SRR2966418
Epipremnum aureum	GEMW.gz	GEMW01000001-GEMW01040650	40650	42128342	TSA	2016-05-11	2016-06-06	PRJNA286034	SAMN03764311	SRR3474022
Phlox drummondii	GFFR.gz	GFFR01000001-GFFR01169561	169561	152174613	TSA	2017-01-17	2017-01-27	PRJNA360975	SAMN06217939	SRR5179654
Ammopiptanthus mongolicus	GDAH.gz	GDAH01000001-GDAH01010281	10281	6901320	TSA	2015-05-13	2016-08-02	PRJNA207977	SAMN02194704	SRR900017
Cymodocea nodosa	HADH.gz	HADH01000001-HADH01059478	59478	136813002	TSA	2016-01-27	2017-09-29	PRJEB12372	SAMEA3724770
Ficus carica	GDKC.gz	GDKC01000001-GDKC01032970	32970	26985051	TSA	2015-08-03	2016-08-09	PRJNA289240	SAMN03847041	SRR2090145
Picea sitchensis	GACG.gz	GACG01000001-GACG01009392	9392	8514936	TSA	2012-11-08	2012-12-04	PRJNA178599
Veronica planopetiolata	GEVS.gz	GEVS01000001-GEVS01073820	73820	51502817	TSA	2016-07-25	2016-09-26	PRJNA317437	SAMN04961630	SRR3491931
Pisum sativum	GDJZ.gz	GDJZ01000001-GDJZ01005547	5547	3822703	TSA	2015-07-29	2015-08-10	PRJNA288408	SAMN03846798	SRR2089738
Toxicodendron vernicifluum	IAAX.gz	IAAX01000001-IAAX01007304	7304	7068385	TSA	2016-06-21	2017-02-28	PRJDB4873	SAMD00052758	DRR061370
Camellia sinensis var. sinensis	GBKQ.gz	GBKQ01000001-GBKQ01063798	63798	35892358	TSA	2014-09-05	2015-05-05	PRJNA257942	SAMN02980903	SRR1548478
Brainea insignis	GFUE.gz	GFUE01000001-GFUE01085415	85415	68530985	TSA	2017-08-01	2018-10-10	PRJNA396460	SAMN07426827	SRR5883471
Nasturtium officinale	GEMC.gz	GEMC01000001-GEMC01080741	80741	80682288	TSA	2016-04-26	2016-05-24	PRJNA284126	SAMN03702571	SRR2035328
Ipomoea purpurea	GABG.gz	GABG01000001-GABG01061933	61933	58964163	TSA	2012-10-17	2013-09-26	PRJNA175931	SAMN01729313	SRR576640
Rhazya stricta	GAMW.gz	GAMW01000001-GAMW01027617	27617	45715479	TSA	2013-08-01	2014-01-30	PRJNA215242		SRR942807
Arachis hypogaea var. vulgaris	GBIX.gz	GBIX01000001-GBIX01058960	58960	35225745	TSA	2014-08-06	2014-09-03	PRJNA248910	SAMN02803905	SRR1534396
Sporobolus stapfianus	GFJP.gz	GFJP01000001-GFJP01046527	46527	18729245	TSA	2017-03-13	2017-03-15	PRJNA378422	SAMN06546371	SRR5329400
Ginkgo biloba	GGBW.gz	GGBW01000001-GGBW01079639	79639	97152275	TSA	2017-12-06	2017-12-07	PRJNA411881	SAMN07689691	SRR6125579
Solanum commersonii	GCHT.gz	GCHT01000001-GCHT01115242	115242	152397355	TSA	2015-02-03	2015-04-24	PRJNA269013	SAMN03247584	SRR1687229
Bienertia sinuspersici	GCEP.gz	GCEP01000001-GCEP01073224	73224	59657486	TSA	2015-01-29	2015-02-02	PRJNA273351	SAMN03290884	SRR1770364
Camellia sinensis	GHXM.gz	GHXM01000001-GHXM01099024	99024	83703387	TSA	2019-10-09	2019-10-09	PRJNA563232	SAMN12670847	SRR10054649
Davidia involucrata	GHER.gz	GHER01000001-GHER01064693	64693	54712449	TSA	2019-01-28	2019-08-09	PRJNA513477	SAMN10721419	SRR8427005
Silene conica	GDJE.gz	GDJE01000001-GDJE01066502	66502	66477168	TSA	2015-07-17	2015-07-29	PRJNA289152	SAMN03844703	SRR2093552
Oryza sativa Indica Group	GFGS.gz	GFGS01000001-GFGS01099425	99425	59978336	TSA	2017-02-03	2017-02-17	PRJNA353976	SAMN06020385	SRR5195020
Gentiana rigescens	GDAB.gz	GDAB02000001-GDAB02078366	78366	58279306	TSA	2015-05-08	2019-09-09	PRJNA211794	SAMN02214374	SRR924094
Brassica juncea	GBEQ.gz	GBEQ01000001-GBEQ01076454	76454	34081017	TSA	2014-05-08	2016-12-07	PRJNA245462	SAMN02741811	SRR1269499
Avicennia officinalis	GFLY.gz	GFLY01000001-GFLY01038756	38756	32326506	TSA	2017-04-05	2017-04-28	PRJNA381534	SAMN06679993	SRR5412281
Bergera koenigii	GFCO.gz	GFCO01000001-GFCO01107387	107387	131492547	TSA	2016-12-14	2017-12-19	PRJNA304945	SAMN04311782	SRR2970920
Arabidopsis thaliana	GGJX.gz	GGJX01000001-GGJX01063997	63997	74536800	TSA	2018-03-13	2018-08-08	PRJNA437326	SAMN08649125	SRR6814469
Nicotiana tabacum	GDGU.gz	GDGU01000001-GDGU01225815	225815	314513409	TSA	2015-06-23	2016-08-02	PRJNA285004	SAMN03734873	SRR961212
Picea glauca	GCHX.gz	GCHX01000001-GCHX01525914	525914	361047526	TSA	2015-01-29	2015-06-11	PRJNA210511	SAMN02223058	SRR926244
Hieracium piloselloides subsp. praealtum	GEEH.gz	GEEH01000001-GEEH01145952	145952	62444199	TSA	2016-01-18	2018-01-02	PRJNA284533	SAMN03734829	SRR2043979
Hordeum vulgare subsp. spontaneum	GGDN.gz	GGDN01000001-GGDN01081649	81649	77451635	TSA	2017-12-18	2018-01-03	PRJNA378723	SAMN06560364	SRR5344995
Camellia sinensis	GEFQ.gz	GEFQ01000001-GEFQ01129526	129526	162778498	TSA	2016-02-20	2016-02-24	PRJNA295355	SAMN04046450	SRR2356517
Alloteropsis cimicina	GFYN.gz	GFYN01000001-GFYN01051003	51003	46133798	TSA	2017-10-11	2017-10-19	PRJNA310121	SAMN05468376	SRR3994072
Phaseolus vulgaris	GAMK.gz	GAMK01000001-GAMK01121465	121465	103891288	TSA	2013-08-06	2014-07-09	PRJNA212729		SRR941787
Allium cepa	GETF.gz	GETF01000001-GETF01039190	39190	33778981	TSA	2016-06-09	2017-01-05	PRJNA298934	SAMN04169033	SRR2814815
Oryza sativa	GFYC.gz	GFYC01000001-GFYC01000598	598	419691935	TSA	2017-10-09	2017-10-24	PRJNA396093	SAMN07420929	SRR5880533
Agave americana	GBHM.gz	GBHM01000001-GBHM01061548	61548	55699127	TSA	2014-07-02	2016-11-15	PRJNA244686	SAMN02821317	SRR1371236
Arachis stenosperma	GDBK.gz	GDBK01000001-GDBK01035488	35488	29716940	TSA	2015-05-29	2015-11-30	PRJNA284674	SAMN03734821	SRR2040529
Phyllostachys edulis	GENG.gz	GENG01000001-GENG01091277	91277	111699723	TSA	2016-05-17	2017-06-02	PRJNA306797	SAMN04364241	SRR3050072
Calotropis procera	GBZK.gz	GBZK01000001-GBZK01073542	73542	120277817	TSA	2014-12-17	2015-02-24	PRJNA251916	SAMN02843192	SRR1405701
Swertia japonica	GESX.gz	GESX01000001-GESX01078917	78917	67775284	TSA	2016-06-05	2016-07-06	PRJNA317748	SAMN04625462	SRR3350440
Digitalis ferruginea subsp. schischkinii	GHJQ.gz	GHJQ01000001-GHJQ01058369	58369	50797624	TSA	2019-04-19	2019-05-03	PRJNA532829	SAMN11415826	SRR8895219
Fagus crenata	GHGX.gz	GHGX01000001-GHGX01206708	206708	152725594	TSA	2019-02-27	2019-03-08	PRJNA523682	SAMN10986213	SRR8607405
Hordeum vulgare subsp. vulgare	GGDB.gz	GGDB01000001-GGDB01090076	90076	84904800	TSA	2017-12-17	2018-01-03	PRJNA378723	SAMN06560353	SRR5345014
Pinus monticola	GBQX.gz	GBQX01000001-GBQX01054661	54661	46069734	TSA	2014-09-17	2015-04-08	PRJNA222839	SAMN03067521	SRR1574690
Ipomoea batatas	GBZH.gz	GBZH01000001-GBZH01076481	76481	85709234	TSA	2014-12-19	2015-02-24	PRJNA263487	SAMN03103688	SRR1660507
Gustavia superba	GHLG.gz	GHLG01000001-GHLG01194274	194274	194193302	TSA	2019-05-07	2019-05-14	PRJNA523039	SAMN10963041	SRR8599237
Camelina sativa	GABL.gz	GABL01000001-GABL01103047	103047	71866018	TSA	2013-02-13	2013-03-12	PRJNA172411		SRR536355
Zea mays	GECR.gz	GECR01000001-GECR01031399	31399	28768737	TSA	2015-11-30	2015-12-07	PRJNA300830	SAMN04229490	SRR2889754
Hordeum vulgare subsp. vulgare	GGDF.gz	GGDF01000001-GGDF01075011	75011	69252310	TSA	2017-12-17	2018-01-03	PRJNA378723	SAMN06560357	SRR5345006
Mangifera indica	GAPC.gz	GAPC01000001-GAPC01027595	27595	12943341	TSA	2013-10-27	2013-11-25	PRJNA192676		SRR947746
Chionochloa pallens	GHUI.gz	GHUI01000001-GHUI01243010	243010	279011803	TSA	2019-08-13	2019-08-27	PRJNA551081	SAMN12138067	SRR9595646
Hordeum vulgare subsp. vulgare	GGCU.gz	GGCU01000001-GGCU01082684	82684	78386278	TSA	2017-12-17	2018-01-03	PRJNA378723	SAMN06560346	SRR5345028
Dryopteris erythrosora	GHEW.gz	GHEW01000001-GHEW01064350	64350	104595260	TSA	2019-01-28	2019-02-12	PRJNA373934	SAMN06319099	SRR5242502
Glycine syndetika	GGIV.gz	GGIV02000001-GGIV02061738	61738	46483660	TSA	2018-03-04	2018-04-16	PRJNA418030	SAMN08013467	SRR6287626
Panax notoginseng	GFRX.gz	GFRX01000001-GFRX01334269	334269	227069349	TSA	2017-07-10	2017-07-25	PRJNA393585	SAMN07251620	SRR5810303
Agapanthus praecox subsp. orientalis	GALD.gz	GALD01000001-GALD01071225	71225	53739700	TSA	2013-06-21	2014-06-24	PRJNA203443	SAMN02144050	SRR850813
Arachis hypogaea var. vulgaris	GBIY.gz	GBIY01000001-GBIY01070752	70752	57312683	TSA	2014-08-06	2015-02-02	PRJNA248910	SAMN02803905	SRR1534396
Ferula assa-foetida	GICO.gz	GICO01000001-GICO01057369	57369	72273858	TSA	2019-12-07	2020-01-08	PRJNA476150	SAMN09430353	SRR7366942
Carya cathayensis	GDAX.gz	GDAX01000001-GDAX01086315	86315	96319851	TSA	2015-05-26	2015-06-08	PRJNA281436	SAMN03488038	SRR2006622
Coffea arabica	GAJT.gz	GAJT01000001-GAJT01000004	4	4236	TSA	2013-05-23	2013-06-03	PRJNA42175
Syzygium luehmannii	GFHM.gz	GFHM01000001-GFHM01121823	121823	105973995	TSA	2017-02-14	2018-01-24	PRJNA356336	SAMN06286255	SRR5229561
Rauvolfia serpentina	GACE.gz	GACE01000001-GACE01099504	99504	112892199	TSA	2012-11-06	2012-12-04	PRJNA176963	SAMN1798285	SRR125759
Paspalum notatum	GFMI.gz	GFMI02000001-GFMI02045867	45867	56630548	TSA	2017-04-18	2017-05-17	PRJNA330955	SAMN05432025	SRR3945053
Phaius tancarvilleae	GGMF.gz	GGMF01000001-GGMF01045688	45688	32202083	TSA	2018-04-13	2018-04-26	PRJNA445551	SAMN08793423	SRR6986588
Posidonia oceanica	GGFN.gz	GGFN01000001-GGFN01224519	224519	290627045	TSA	2018-01-23	2018-12-11	PRJNA428318	SAMN04549426	SRR3289704
Petunia axillaris	GBRU.gz	GBRU01000001-GBRU01074572	74572	127786792	TSA	2014-09-30	2015-10-01	PRJNA261953	SAMN03078224	SRR1585615
Cuscuta suaveolens	GAQC.gz	GAQC01000001-GAQC01015443	15443	15388870	TSA	2013-11-04	2014-01-08	PRJNA194081	SAMN01986148	SRR1024047
Actinidia chinensis	GGMO.gz	GGMO01000001-GGMO01039594	39594	36968152	TSA	2018-04-24	2019-01-16	PRJNA436459	SAMN08625669	SRR6794202
Agropyron cristatum	GBAU.gz	GBAU01000001-GBAU01073664	73664	32191448	TSA	2014-03-27	2015-09-30	PRJNA242625	SAMN02699422	SRR1204596
Veronica panormitana	GEVN.gz	GEVN01000001-GEVN01041450	41450	30724979	TSA	2016-07-26	2016-09-26	PRJNA317437	SAMN04961624	SRR3491905
Diospyros lotus	GBSJ.gz	GBSJ01000001-GBSJ01413775	413775	240022110	TSA	2014-10-06	2014-11-06	PRJNA261339	SAMN02943273	SRR1577631
Chara globularis	GFZG.gz	GFZG01000001-GFZG01009056	9056	10672740	TSA	2017-10-30	2018-03-07	PRJNA399177	SAMN07534707	SRR5948987
Pinus strobus	GGJK.gz	GGJK01000001-GGJK01045387	45387	59993149	TSA	2018-03-09	2019-04-02	PRJNA437248	SAMN08646880	SRR6816978
Allium sativum	GFAP.gz	GFAP01000001-GFAP01132218	132218	77945162	TSA	2016-10-13	2016-12-21	PRJNA310793	SAMN04455718	SRR3144540
Hordeum vulgare subsp. spontaneum	GGDQ.gz	GGDQ01000001-GGDQ01079298	79298	76798729	TSA	2017-12-18	2018-01-03	PRJNA378723	SAMN06560367	SRR5344989
Davidia involucrata	GHES.gz	GHES01000001-GHES01048529	48529	55792500	TSA	2019-08-06	2019-08-08	PRJNA513477	SAMN10721422	SRR8427004
Actinidia deliciosa	GEYI.gz	GEYI01000001-GEYI01068460	68460	64924648	TSA	2016-09-01	2017-10-03	PRJNA339334	SAMN05589884	SRR4063213
Humulus lupulus	GAAW.gz	GAAW01000001-GAAW01174938	174938	130455837	TSA	2012-10-03	2012-11-20	PRJNA175602	SAMN01180278	SRR575189
Plantago ovata	GCRX.gz	GCRX01000001-GCRX01006543	6543	3611042	TSA	2015-03-29	2017-06-12	PRJNA222668	SAMN02378367	SRR1311175
Larix laricina	GGJA.gz	GGJA01000001-GGJA01050658	50658	67027292	TSA	2018-03-09	2019-04-18	PRJNA437248	SAMN08646875	SRR6816981
Hordeum vulgare subsp. vulgare	GGDI.gz	GGDI01000001-GGDI01078420	78420	75225843	TSA	2017-12-18	2018-01-03	PRJNA378723	SAMN06560360	SRR5345002
Nicotiana attenuata	GBGF.gz	GBGF01000001-GBGF01090466	90466	59543859	TSA	2014-05-27	2014-11-19	PRJNA223344	SAMN02378603	SRR3389515
Trigonella foenum-graecum	GFLR.gz	GFLR01000001-GFLR01015007	15007	4467550	TSA	2017-03-28	2017-04-04	PRJNA378712	SAMN06560285	SRR5381835
Eschweilera coriacea	GHLP.gz	GHLP01000001-GHLP01093194	93194	54939278	TSA	2019-05-07	2019-05-14	PRJNA523042	SAMN10963036	SRR8599278
Hypericum perforatum	GFSP.gz	GFSP01000001-GFSP01000033	33	42991	TSA	2017-07-19	2017-07-25	PRJNA386231	SAMN06928356	SRR5527126
Hordeum vulgare subsp. vulgare	GGCW.gz	GGCW01000001-GGCW01079998	79998	74873050	TSA	2017-12-17	2018-01-03	PRJNA378723	SAMN06560348	SRR5345024
Eleusine coracana subsp. africana	GGPD.gz	GGPD01000001-GGPD01066649	66649	49654916	TSA	2018-05-28	2018-06-08	PRJNA473251	SAMN09269445	SRR7223711
Aeginetia indica	IADU.gz	IADU01000001-IADU01434209	434209	526468533	TSA	2018-11-28	2018-12-01	PRJDB5395	SAMD00069581	DRR082658
Gardenia jasminoides	GAQP.gz	GAQP01000001-GAQP01100102	100102	74747320	TSA	2013-12-11	2014-07-23	PRJNA215928	SAMN02353739	SRR1045129
Lathyrus sativus	GBSS.gz	GBSS01000001-GBSS01058600	58600	50346209	TSA	2014-10-08	2014-10-27	PRJNA258356	SAMN02997649	SRR1554179
Arachis duranensis	GBIR.gz	GBIR01000001-GBIR01039276	39276	26958481	TSA	2014-08-04	2014-08-27	PRJNA248910	SAMN02803902	SRR1535034
Aegilops tauschii	IAAW.gz	IAAW01000001-IAAW01055848	55848	55870326	TSA	2016-04-12	2016-05-11	PRJDB4683	SAMD00049237	DRR058968
Helianthus tuberosus	GHBN.gz	GHBN01000001-GHBN01060712	60712	44260427	TSA	2018-11-05	2018-11-13	PRJNA503650	SAMN10368773	SRR8149061
Anemone flaccida	GEKW.gz	GEKW01000001-GEKW01046945	46945	61514989	TSA	2016-03-28	2016-04-05	PRJNA316052	SAMN04574077	SRR3233423
Camellia sinensis	GFMU.gz	GFMU01000001-GFMU01193721	193721	102433217	TSA	2017-05-04	2017-05-04	PRJNA318668	SAMN04870867	SRR3718472
Hordeum vulgare subsp. vulgare	GGCP.gz	GGCP01000001-GGCP01087552	87552	82978196	TSA	2017-12-17	2018-01-03	PRJNA378723	SAMN06560341	SRR5345035
Chlorella vulgaris	GHLX.gz	GHLX01000001-GHLX01013880	13880	16579280	TSA	2019-05-19	2019-12-02	PRJNA542209	SAMN11535055	SRR9077060
Platycodon grandiflorus	GCGZ.gz	GCGZ01000001-GCGZ01007956	7956	2805472	TSA	2015-02-03	2016-03-30	PRJNA268992	SAMN03247354	SRR1714991
Alloteropsis semialata	GFYJ.gz	GFYJ01000001-GFYJ01074016	74016	81636478	TSA	2017-10-10	2017-10-19	PRJNA310121	SAMN04592528	SRR3323137
Trigonella foenum-graecum	GFKW.gz	GFKW01000001-GFKW01060207	60207	23308784	TSA	2017-04-04	2017-04-04	PRJNA378712	SAMN06560285	SRR5332293
Lupinus angustifolius	GGZP.gz	GGZP01000001-GGZP01184874	184874	158492798	TSA	2018-10-02	2018-10-24	PRJNA494078	SAMN06925783	SRR6315853
Citrus maxima	GGMQ.gz	GGMQ01000001-GGMQ01069999	69999	58136486	TSA	2018-04-25	2018-05-10	PRJNA430310	SAMN08369251	SRR6679004
Plantago ovata	GCSB.gz	GCSB01000001-GCSB01008142	8142	4493176	TSA	2015-03-31	2017-06-12	PRJNA222668	SAMN02378369	SRR1311176
Chara braunii	GGXX.gz	GGXX01000001-GGXX01117611	117611	88124568	TSA	2018-09-25	2019-03-12	PRJNA492241	SAMN10095384	SRR7894376
Catharanthus roseus	GFZE.gz	GFZE01000001-GFZE01068047	68047	99788765	TSA	2017-10-27	2017-10-31	PRJNA358259	SAMN06166755	SRR5133628
Narenga porphyrocoma	GGAS.gz	GGAS01000001-GGAS01104624	104624	124764326	TSA	2017-11-27	2018-11-05	PRJNA419791	SAMN08098098	SRR6322472
Syzygium luehmannii	GFHO.gz	GFHO01000001-GFHO01099297	99297	96490827	TSA	2017-02-14	2018-01-24	PRJNA356336	SAMN06286253	SRR5229567
Caulerpa taxifolia	GBCY.gz	GBCY01000001-GBCY01077234	77234	62332548	TSA	2014-04-16	2015-01-29	PRJNA243973	SAMN02722707	SRR1228213
Acrostichum aureum	GEEI.gz	GEEI01000001-GEEI01047517	47517	34771154	TSA	2016-01-14	2016-12-13	PRJNA276721	SAMN03380083	SRR1822234
Lolium multiflorum	GBXY.gz	GBXY01000001-GBXY01052160	52160	55140542	TSA	2014-11-23	2015-04-16	PRJNA266320	SAMN03164178	SRR1648407
Davidia involucrata	GHET.gz	GHET01000001-GHET01061680	61680	50702852	TSA	2019-01-29	2019-08-09	PRJNA513477	SAMN10721418	SRR8427004
Trifolium pratense	GAOU.gz	GAOU01000001-GAOU01045181	45181	41716834	TSA	2013-09-29	2013-10-25	PRJNA219226		SRR987949
Solanum chacoense	GDZW.gz	GDZW01000001-GDZW01047087	47087	68738005	TSA	2015-10-24	2015-11-10	PRJNA299204	SAMN04195171	SRR2782413
Lavandula angustifolia	GGRW.gz	GGRW01000001-GGRW01008030	8030	20144815	TSA	2018-07-10	2019-08-06	PRJNA391145	SAMN07257948	SRR5757720
Mangifera indica	GBJO.gz	GBJO01000001-GBJO01047956	47956	44608706	TSA	2014-08-10	2015-11-18	PRJNA254771	SAMN02905156	SRR1509526
Silene conica	GDJH.gz	GDJH01000001-GDJH01074093	74093	73337425	TSA	2015-07-17	2015-07-29	PRJNA289152	SAMN03844707	SRR2093557
Draba hispanica	HACR.gz	HACR01000001-HACR01019744	19744	21555159	TSA	2015-05-21	2017-09-29	PRJEB9424	SAMEA3402038
Casuarina equisetifolia	GDQK.gz	GDQK01000001-GDQK01012549	12549	12967892	TSA	2015-08-28	2015-09-14	PRJNA294034	SAMN04013496
Quercus ilex	GFWT.gz	GFWT01000001-GFWT01119889	119889	67363028	TSA	2017-09-14	2017-09-27	PRJNA407283	SAMN07315058	SRR2993508
Paris polyphylla var. yunnanensis	GHNI.gz	GHNI01000001-GHNI01264620	264620	186993844	TSA	2019-06-09	2019-06-25	PRJNA544524	SAMN11842187	SRR9118498
Actinidia eriantha	GFOK.gz	GFOK01000001-GFOK01069396	69396	41223064	TSA	2017-05-27	2017-06-02	PRJNA386739	SAMN07112327	SRR5565131
Lolium perenne	GFSR.gz	GFSR01000001-GFSR01044773	44773	69492739	TSA	2017-07-19	2017-07-27	PRJNA379202	SAMN06603379	SRR5387750
Malpighia emarginata	GHDH.gz	GHDH01000001-GHDH01135698	135698	234809977	TSA	2018-12-20	2019-01-08	PRJNA473364	SAMN09272896	SRR7226069
Ophrys insectifera subsp. aymoninii	GHWW.gz	GHWW01000001-GHWW01046390	46390	39325107	TSA	2019-10-03	2019-11-26	PRJNA574279	SAMN12856261	SRR10189303
Citrus maxima	GGUJ.gz	GGUJ01000001-GGUJ01089757	89757	68395229	TSA	2018-08-03	2018-08-08	PRJNA430306	SAMN08369220	SRR6656074
Panicum pygmaeum	GFYP.gz	GFYP01000001-GFYP01072102	72102	74144673	TSA	2017-10-11	2017-10-24	PRJNA310121	SAMN04592531	SRR3323220
Tetraselmis subcordiformis	GANN.gz	GANN01000001-GANN01037956	37956	28029423	TSA	2013-09-03	2013-09-26	PRJNA203523		SRR961044
Elaeis guineensis	GFDD.gz	GFDD01000001-GFDD01028982	28982	23067174	TSA	2016-12-27	2017-01-17	PRJNA305816	SAMN04334490	SRR3068360
Pedicularis keiskei	IADY.gz	IADY01000001-IADY01131572	131572	160680821	TSA	2018-11-28	2018-12-01	PRJDB5395	SAMD00069582	DRR082660
Hevea brasiliensis	GDHB.gz	GDHB01000001-GDHB01047423	47423	21971169	TSA	2015-07-01	2016-07-25	PRJNA283929	SAMN03704953	SRR2063947
Cichorium intybus	GGQG.gz	GGQG01000001-GGQG01058857	58857	71805665	TSA	2018-06-07	2019-04-02	PRJNA328202	SAMN05366362	SRR3757097
Withania somnifera	GBHJ.gz	GBHJ01000001-GBHJ01073511	73511	119120515	TSA	2014-06-28	2014-07-28	PRJNA223351	SAMN02690836	SRR1015957
Tectona grandis	GFGL.gz	GFGL01000001-GFGL01232592	232592	206345265	TSA	2017-01-29	2017-02-03	PRJNA362989	SAMN06251596	SRR5026221
Pisum sativum	GDJV.gz	GDJV01000001-GDJV01002635	2635	1713447	TSA	2015-07-29	2016-04-05	PRJNA288408	SAMN03846795	SRR2089736
Phalaenopsis equestris	GDHJ.gz	GDHJ01000001-GDHJ01066311	66311	55730786	TSA	2015-07-02	2015-07-13	PRJNA288388	SAMN03799301	SRR2080204
Nicotiana attenuata	GEDD.gz	GEDD01000001-GEDD01000005	5	17987	TSA	2015-12-04	2016-03-18	PRJNA223344	SAMN02378603	SRR1014758
Camellia sinensis	GHEL.gz	GHEL01000001-GHEL01223018	223018	132814207	TSA	2019-01-25	2019-02-04	PRJNA493214	SAMN10132112	SRR7904255
Notholithocarpus densiflorus	GAOS.gz	GAOS01000001-GAOS01048319	48319	43452124	TSA	2013-09-25	2014-02-11	PRJNA215162	SAMN02302591	SRR952307
Strobilanthes crispa	GGXU.gz	GGXU01000001-GGXU01025563	25563	14577049	TSA	2018-09-23	2018-10-10	PRJNA491228	SAMN10067985	SRR7842027
Ambrosia artemisiifolia	GEZL.gz	GEZL01000001-GEZL01218533	218533	132435591	TSA	2016-09-14	2016-11-02	PRJNA335689	SAMN05449063	SRR3995703
Puccinellia tenuiflora	GABI.gz	GABI01000001-GABI01001196	1196	701264	TSA	2012-10-19	2012-10-31	PRJNA176609
Olea europaea	GABQ.gz	GABQ01000001-GABQ01081020	81020	38006553	TSA	2012-10-28	2013-03-15	PRJNA177329	SAMN01761013	SRR592583
Zygnema circumcarinatum	GFYA.gz	GFYA01000001-GFYA01005426	5426	9354801	TSA	2017-10-09	2018-03-07	PRJNA399177	SAMN07534709	SRR5948999
Aethionema arabicum	GDGI.gz	GDGI01000001-GDGI01000686	686	584527	TSA	2015-06-06	2015-07-09	PRJNA283303	SAMN03761934
Posidonia oceanica	GFJT.gz	GFJT01000001-GFJT01071832	71832	40721868	TSA	2017-03-14	2017-03-21	PRJNA375717	SAMN06340349	SRR5277547
Solanum incanum	GAYS.gz	GAYS01000001-GAYS01095095	95095	73796411	TSA	2014-02-26	2014-02-26	PRJNA222416	SAMN02370327	SRR1087902
Tripterygium wilfordii	GAVZ.gz	GAVZ01000001-GAVZ01067839	67839	47349970	TSA	2013-09-18	2014-03-18	PRJNA218574	SAMN02351604	SRR1171189
Lonicera japonica	GAAY.gz	GAAY01000001-GAAY01018860	18860	19247213	TSA	2012-09-29	2013-05-10	PRJNA176093		SRR576924
Zantedeschia aethiopica	GAOT.gz	GAOT01000001-GAOT01081072	81072	67617364	TSA	2013-09-25	2013-10-24	PRJNA205467		SRR868662
Saccharum hybrid cultivar	GCZX.gz	GCZX01000001-GCZX01250035	250035	219521271	TSA	2015-05-05	2016-01-05	PRJNA244522	SAMN02727967	SRR1974519
Arachis hypogaea var. vulgaris	GBJI.gz	GBJI01000001-GBJI01244114	244114	214940405	TSA	2014-08-08	2014-09-04	PRJNA248910	SAMN02803905	SRR1534396
Davidia involucrata	GHEJ.gz	GHEJ01000001-GHEJ01058251	58251	50297639	TSA	2019-01-21	2019-08-09	PRJNA513477	SAMN10721416	SRR8427008
Triticum aestivum	IAAM.gz	IAAM01000001-IAAM01000784	784	1671486	TSA	2016-03-29	2017-10-04	PRJDB4471	SAMD00044997	DRR051072
Pinus sylvestris	GHKW.gz	GHKW01000001-GHKW01508442	508442	204582820	TSA	2019-05-06	2019-07-12	PRJNA531617	SAMN11382444	SRR8996663
Lolium multiflorum	GBXX.gz	GBXX01000001-GBXX01055564	55564	58244950	TSA	2014-11-23	2015-04-16	PRJNA266320	SAMN03164177	SRR1648406
Brassica rapa	GBDX.gz	GBDX01000001-GBDX01032710	32710	47116860	TSA	2014-04-23	2015-06-01	PRJNA244166	SAMN02724777	SRR1227842
Aloe vera	GFQR.gz	GFQR01000001-GFQR01141246	141246	90461909	TSA	2017-07-05	2018-07-09	PRJNA359629	SAMN06191589	SRR5167034
Sinningia speciosa	GCZU.gz	GCZU01000001-GCZU01022821	22821	26923648	TSA	2015-04-30	2015-05-05	PRJNA282877	SAMN03580414	SRR2002782
Prosopis cineraria	GFOW.gz	GFOW01000001-GFOW01050443	50443	46853652	TSA	2017-06-14	2017-06-20	PRJNA371524	SAMN06309434	SRR5234756
Cephalotaxus hainanensis	GBHQ.gz	GBHQ01000001-GBHQ01039356	39356	42906717	TSA	2014-07-14	2014-09-17	PRJNA254529	SAMN02905148	SRR1509462
Calluna vulgaris	GBRS.gz	GBRS01000001-GBRS01012793	12793	5870981	TSA	2014-09-30	2015-01-26	PRJNA257490	SAMN02952080	SRR1536430
Ophrys insectifera	GHWX.gz	GHWX01000001-GHWX01056117	56117	44212485	TSA	2019-10-03	2019-11-26	PRJNA574279	SAMN12856260	SRR10189304
Chloris flagellifera	GGLS.gz	GGLS01000001-GGLS01048694	48694	42327819	TSA	2018-04-10	2018-05-01	PRJNA446050	SAMN08805473	SRR6912097
Cocos nucifera	GBGK.gz	GBGK01000001-GBGK01056508	56508	39851917	TSA	2014-06-09	2014-11-04	PRJNA244711	SAMN02728054	SRR1265939
Solanum sisymbriifolium	GGFC.gz	GGFC02000001-GGFC02050625	50625	96630187	TSA	2018-01-14	2019-04-03	PRJNA422280	SAMN08173793	SRR6374482
Camellia reticulata	GEER.gz	GEER01000001-GEER01139145	139145	95199611	TSA	2016-01-25	2016-05-02	PRJNA297756	SAMN04145467	SRR2676904
Viola acuminata	GFWD.gz	GFWD01000001-GFWD01043789	43789	31116352	TSA	2017-08-31	2017-10-10	PRJNA345302	SAMN05860748	SRR5320546
Caulerpa cylindracea	GGOA.gz	GGOA01000001-GGOA01008617	8617	10914342	TSA	2018-05-18	2018-06-21	PRJNA454545	SAMN09010101	SRR7168057
Eremochloa ophiuroides	GGKP.gz	GGKP01000001-GGKP01346829	346829	256381589	TSA	2018-03-20	2018-04-13	PRJNA437781	SAMN08640788	SRR6816354
Agave amica	GGEA.gz	GGEA01000001-GGEA01096882	96882	99096533	TSA	2017-12-20	2018-01-03	PRJNA420908	SAMN08124382	SRR6364935
Cymbidium faberi	GDHD.gz	GDHD01000001-GDHD01158048	158048	115735869	TSA	2015-06-19	2015-07-10	PRJNA281138	SAMN03453585	SRR2049023
Tinospora cordifolia	GBHL.gz	GBHL01000001-GBHL01033332	33332	20865469	TSA	2014-07-03	2017-06-07	PRJNA188660	SAMN01915272	SRR709424
Paeonia suffruticosa	GHGI.gz	GHGI01000001-GHGI01074631	74631	55503036	TSA	2019-02-20	2019-11-06	PRJNA522665	SAMN10948595	SRR8589010
Prasiola crispa	GFTS.gz	GFTS01000001-GFTS01017201	17201	13127645	TSA	2017-07-24	2017-08-04	PRJNA329112	SAMN05392062	SRR5754271
Triticum aestivum	IAAL.gz	IAAL01000001-IAAL01004507	4507	10768853	TSA	2016-03-29	2017-10-04	PRJDB4471	SAMD00044997	DRR051072
Alloteropsis semialata	GFYK.gz	GFYK01000001-GFYK01087344	87344	94396929	TSA	2017-10-10	2017-10-19	PRJNA310121	SAMN04592535	SRR3323220
Eleusine tristachya	GGMD.gz	GGMD01000001-GGMD01034396	34396	35446194	TSA	2018-04-13	2018-04-27	PRJNA384035	SAMN06829564	SRR5468570
Paeonia suffruticosa	GANK.gz	GANK01000001-GANK01000173	173	151515	TSA	2013-08-22	2013-11-01	PRJNA214740		SRR953481
Cocos nucifera	GABT.gz	GABT01000001-GABT01057175	57175	42994243	TSA	2012-11-01	2013-05-10	PRJNA177505		SRR606452
Digitaria ciliaris	GHOH.gz	GHOH01000001-GHOH01850789	850789	576332379	TSA	2019-06-24	2020-03-03	PRJNA524359	SAMN11024187	SRR8634606
Arachis hypogaea	GDKN.gz	GDKN01000001-GDKN01102303	102303	129918697	TSA	2015-08-13	2015-11-02	PRJNA291488	SAMN03944933	SRR2135539
Phragmites australis	GEKX.gz	GEKX01000001-GEKX01129750	129750	94787285	TSA	2016-03-29	2016-04-12	PRJNA314710	SAMN04544285	SRR3233385
Boechera gunnisoniana	GBAD.gz	GBAD01000001-GBAD01112145	112145	149538981	TSA	2014-03-21	2014-06-02	PRJNA227269	SAMN02401036	SRR1028209
Salvia pomifera	GDKL.gz	GDKL01000001-GDKL01065974	65974	42264336	TSA	2015-08-11	2016-08-02	PRJNA292070	SAMN03968470	SRR2136651
Zingiber officinale	GGZV.gz	GGZV01000001-GGZV01023454	23454	14575109	TSA	2018-10-14	2018-10-24	PRJNA491231	SAMN10067988	SRR7842028
Microlobius foetidus	GHWO.gz	GHWO01000001-GHWO01188298	188298	288178793	TSA	2019-09-27	2019-10-09	PRJNA574148	SAMN12842424	SRR10179672
Eleocharis vivipara	IAAE.gz	IAAE01000001-IAAE01027249	27249	50764804	TSA	2016-02-15	2018-02-02	PRJDB3464	SAMD00026917	DRR031128
Aegilops tauschii	IAAR.gz	IAAR01000001-IAAR01060884	60884	58200560	TSA	2016-04-12	2016-05-11	PRJDB4683	SAMD00049232	DRR058963
Camellia sasanqua	GFSL.gz	GFSL01000001-GFSL01104829	104829	69996580	TSA	2017-07-18	2017-08-01	PRJNA394623	SAMN07357027	SRR5830832
Hordeum vulgare subsp. vulgare	GGDG.gz	GGDG01000001-GGDG01101657	101657	101878223	TSA	2017-12-17	2018-01-03	PRJNA378723	SAMN06560358	SRR5345005
Micromonas polaris	GHXR.gz	GHXR01000001-GHXR01023373	23373	100072892	TSA	2019-10-10	2020-02-20	PRJNA504417	SAMN10391567	SRR10228043
Agave sisalana	GGRE.gz	GGRE01000001-GGRE01066954	66954	38903285	TSA	2018-07-03	2019-08-16	PRJNA359581	SAMN06193669	SRR5137658
Anthurium amnicola	GDJX.gz	GDJX01000001-GDJX01027959	27959	52452095	TSA	2015-07-30	2016-09-08	PRJNA288827	SAMN03839010	SRR2087900
Caulanthus amplexicaulis	GGBZ.gz	GGBZ01000001-GGBZ01092771	92771	63793019	TSA	2017-12-07	2017-12-18	PRJNA417948	SAMN08012624	SRR6313026
Viola mandshurica	GFWG.gz	GFWG01000001-GFWG01056788	56788	43288273	TSA	2017-08-31	2017-09-06	PRJNA345302	SAMN05860692	SRR5320533
Silene macrodonta	GDJL.gz	GDJL01000001-GDJL01063430	63430	32337984	TSA	2015-07-20	2015-07-29	PRJNA289152	SAMN03846656	SRR2093712
Cucumis sativus	GDIL.gz	GDIL01000001-GDIL01050751	50751	49544951	TSA	2015-07-16	2015-07-27	PRJNA169904	SAMN01085195	SRR1197968
Paeonia lactiflora	GBFN.gz	GBFN01000001-GBFN01051481	51481	64413725	TSA	2014-05-23	2015-03-25	PRJNA245064	SAMN02731429	SRR1258112
Brachypodium distachyon	GFJB.gz	GFJB01000001-GFJB01151339	151339	266602357	TSA	2017-02-28	2018-01-02	PRJNA376485	SAMN06434173	SRR5279890
Centranthera grandiflora	GHUX.gz	GHUX01000001-GHUX01152392	152392	322773120	TSA	2019-08-28	2019-09-09	PRJNA558809	SAMN12499651	SRR9903027
Hordeum vulgare subsp. vulgare	GGCT.gz	GGCT01000001-GGCT01090111	90111	87296087	TSA	2017-12-17	2018-01-03	PRJNA378723	SAMN06560345	SRR5345030
Oxybasis rubra	GEEQ.gz	GEEQ01000001-GEEQ01035090	35090	35935722	TSA	2016-01-22	2016-03-30	PRJNA305086	SAMN04316940	SRR2913047
Silene conica	GDIJ.gz	GDIJ01000001-GDIJ01078575	78575	43018981	TSA	2015-07-15	2015-07-29	PRJNA289152	SAMN03843845	SRR2090183
Calotropis procera	GBHG.gz	GBHG01000001-GBHG01104184	104184	170759924	TSA	2014-06-24	2015-03-26	PRJNA251916	SAMN02843192	SRR1405701
Triticum aestivum	IAAK.gz	IAAK01000001-IAAK01004101	4101	5605722	TSA	2016-03-29	2017-10-04	PRJDB4472	SAMD00044996	DRR051068
Solanum torvum	GBEG.gz	GBEG01000001-GBEG01053571	53571	49495750	TSA	2014-05-04	2014-06-04	PRJNA233637	SAMN02570258	SRR1104128
Triticum polonicum	GEDP.gz	GEDP01000001-GEDP01316973	316973	176446603	TSA	2015-12-14	2016-07-06	PRJNA304266	SAMN04297159	SRR2973581
Spinacia oleracea	IADT.gz	IADT01000001-IADT01189948	189948	66030647	TSA	2018-11-27	2019-07-05	PRJDB3392	SAMD00024060	DRR029417
x Vandachostylis hybrid cultivar	GGYM.gz	GGYM01000001-GGYM01031467	31467	18775742	TSA	2018-10-03	2018-10-24	PRJNA491227	SAMN10067980	SRR7906763
Brassica oleracea var. capitata	GAQY.gz	GAQY01000001-GAQY01057993	57993	56768614	TSA	2013-12-19	2014-11-20	PRJNA222582	SAMN02371508	SRR1010133
Jatropha curcas	GBYA.gz	GBYA01000001-GBYA01023354	23354	17409743	TSA	2014-11-14	2014-12-01	PRJNA265802	SAMN03152301	SRR1663442
Phalaenopsis aphrodite subsp. formosana	GENW.gz	GENW01000001-GENW01112422	112422	116740615	TSA	2016-05-20	2016-07-06	PRJNA281271	SAMN03486844	SRR1997869
Jatropha curcas	GEDU.gz	GEDU01000001-GEDU01057894	57894	57202456	TSA	2015-12-20	2016-01-07	PRJNA284810	SAMN03733282	SRR2039597
Nelumbo nucifera	GAHV.gz	GAHV01000001-GAHV01000107	107	89311	TSA	2013-04-13	2013-04-30	PRJNA196449	SAMN02028153	SRR826691
Medicago archiducis-nicolai	GHJA.gz	GHJA01000001-GHJA01094778	94778	63963320	TSA	2019-04-02	2019-04-15	PRJNA529557	SAMN11269562	SRR8797417
Litchi chinensis	GBRI.gz	GBRI01000001-GBRI01051086	51086	37673168	TSA	2014-09-25	2014-10-14	PRJNA260972	SAMN03067869
Zenia insignis	GEUP.gz	GEUP01000001-GEUP01063988	63988	57823751	TSA	2016-07-11	2016-07-19	PRJNA312700	SAMN04505602	SRR3180673
Gossypium hirsutum	GFIJ.gz	GFIJ01000001-GFIJ01089916	89916	62728476	TSA	2017-02-26	2017-03-07	PRJNA376809	SAMN06447855	SRR5288065
Eleusine coracana subsp. africana	GGPE.gz	GGPE01000001-GGPE01314123	314123	192591383	TSA	2018-05-28	2018-06-08	PRJNA473252	SAMN09269446	SRR7223712
Phtheirospermum japonicum	IADX.gz	IADX01000001-IADX01080253	80253	103933020	TSA	2018-11-28	2018-12-01	PRJDB5395	SAMD00069585	DRR082663
Phalaenopsis equestris	GDHO.gz	GDHO01000001-GDHO01148492	148492	97114789	TSA	2015-07-02	2018-08-02	PRJNA288388	SAMN03799297	SRR2080200
Primula vulgaris	GBRY.gz	GBRY01000001-GBRY01001329	1329	2116772	TSA	2014-10-01	2015-07-01	PRJNA260472	SAMN03023647	SRR1578141
Coffea arabica	GEXP.gz	GEXP01000001-GEXP01065364	65364	52199383	TSA	2016-08-24	2016-09-28	PRJNA339585	SAMN05597854	SRR4046857
Andrographis paniculata	GBJB.gz	GBJB01000001-GBJB01083800	83800	88933560	TSA	2014-08-07	2015-03-26	PRJNA247458	SAMN02777339	SRR1292497
Hamamelis mollis	GGNJ.gz	GGNJ01000001-GGNJ01642341	642341	347381992	TSA	2018-05-09	2019-04-04	PRJNA454742	SAMN09010486	SRR7110723
Viola verecunda	GFWF.gz	GFWF01000001-GFWF01051785	51785	37978374	TSA	2017-08-31	2017-09-06	PRJNA345302	SAMN06481151	SRR5322180
Hevea brasiliensis	GBHP.gz	GBHP01000001-GBHP01033781	33781	28026181	TSA	2014-07-11	2017-08-01	PRJNA254411	SAMN02903559	SRR1508164
Pinus flexilis	GHWB.gz	GHWB01000001-GHWB01480846	480846	414635981	TSA	2019-09-18	2019-10-09	PRJNA315892	SAMN12585622	SRR10032955
Picea glauca	GCZO.gz	GCZO01000001-GCZO01354861	354861	349225041	TSA	2015-03-19	2015-06-11	PRJNA210511	SAMN02223058	SRR926244
Silene conoidea	GEYU.gz	GEYU01000001-GEYU01090308	90308	56834365	TSA	2016-09-01	2016-09-27	PRJNA341271	SAMN05717971	SRR4105780
Thalictrum thalictroides	GHXU.gz	GHXU01000001-GHXU01054104	54104	72336777	TSA	2019-10-14	2019-11-01	PRJNA439007	SAMN08739512	SRR6869422
Pinus sylvestris	GILO.gz	GILO01000001-GILO01699384	699384	373547047	TSA	2020-04-03	2020-04-29	PRJNA531617	SAMN11382444	SRR8996663
Apios americana	GEHN.gz	GEHN01000001-GEHN01096449	96449	113183555	TSA	2016-03-16	2016-06-10	PRJNA313331	SAMN04525986	SRR3224371
Ceanothus thyrsiflorus	GGXO.gz	GGXO01000001-GGXO01135516	135516	96974693	TSA	2018-09-21	2018-10-10	PRJNA454377	SAMN09935521	SRR7865984
Alloteropsis semialata	GFYI.gz	GFYI01000001-GFYI01065321	65321	70320457	TSA	2017-10-10	2017-10-19	PRJNA310121	SAMN04592523	SRR3323131
Panax ginseng	GAAG.gz	GAAG01000001-GAAG01067786	67786	37850091	TSA	2012-08-30	2013-02-12	PRJNA173906		SRR547977
Panicum miliaceum	GHHA.gz	GHHA01000001-GHHA01057034	57034	63222602	TSA	2019-03-02	2019-08-29	PRJNA454008	SAMN08947059	SRR7121385
Dunaliella salina	GHDG.gz	GHDG01000001-GHDG01049930	49930	52434673	TSA	2018-12-19	2020-01-13	PRJNA509114	SAMN10578793	SRR8302196
Chlamydomonas moewusii	GAIE.gz	GAIE01000001-GAIE01034117	34117	24424599	TSA	2013-04-26	2015-04-20	PRJNA197273	SAMN02053728	SRR831045
Aegilops tauschii	IAAO.gz	IAAO01000001-IAAO01055813	55813	57742202	TSA	2016-04-12	2016-05-11	PRJDB4683	SAMD00049229	DRR058960
Cuscuta pentagona	GAQD.gz	GAQD01000001-GAQD01014304	14304	12676948	TSA	2013-11-04	2015-01-06	PRJNA222591	SAMN02371539	SRR1024015
Glehnia littoralis	GGSB.gz	GGSB01000001-GGSB01105847	105847	139150528	TSA	2018-07-12	2018-07-20	PRJNA248158	SAMN02793994	SRR2911360
Tagetes erecta	GGGQ.gz	GGGQ01000001-GGGQ01071790	71790	55576484	TSA	2018-02-08	2018-03-01	PRJNA431782	SAMN08405647	SRR6667676
Camellia sinensis	GFTY.gz	GFTY01000001-GFTY01224643	224643	297425983	TSA	2017-07-27	2018-08-20	PRJNA394642	SAMN07357045	SRR5851962
Hordeum vulgare subsp. vulgare	GGCM.gz	GGCM01000001-GGCM01064936	64936	62270398	TSA	2017-12-17	2018-01-03	PRJNA292371	SAMN03975665	SRR2153288
Pisum sativum	GAMJ.gz	GAMJ01000001-GAMJ01068581	68581	57912001	TSA	2013-08-02	2014-02-07	PRJNA211622		SRR934439
Pisum sativum subsp. sativum	GCMM.gz	GCMM01000001-GCMM01011399	11399	3557293	TSA	2015-03-05	2015-03-27	PRJNA277076	SAMN03384151	SRR1913075
Calluna vulgaris	GBSW.gz	GBSW01000001-GBSW01010896	10896	5091456	TSA	2014-10-09	2015-01-26	PRJNA257490	SAMN02952080	SRR1536430
Hypericum perforatum	GFSB.gz	GFSB01000001-GFSB01000033	33	51848	TSA	2017-07-13	2017-07-17	PRJNA271854	SAMN03278137	SRR2062465
Cenchrus americanus	GEUY.gz	GEUY01000001-GEUY01044979	44979	34012329	TSA	2016-07-15	2016-07-18	PRJNA276050	SAMN03365743	SRR1813123
Couroupita guianensis	GHLN.gz	GHLN01000001-GHLN01050687	50687	58065952	TSA	2019-05-07	2019-05-14	PRJNA523039	SAMN10963034	SRR8599233
Amomum subulatum	GIAV.gz	GIAV01000001-GIAV01156822	156822	172328012	TSA	2019-11-05	2019-11-19	PRJNA369131	SAMN06279338	SRR5219219
Litchi chinensis	GCAD.gz	GCAD01000001-GCAD01045348	45348	35180102	TSA	2015-01-16	2015-06-01	PRJNA271242	SAMN01992472	SRR797923
Camellia sinensis	GFQC.gz	GFQC01000001-GFQC01069842	69842	64484635	TSA	2017-06-27	2018-08-08	PRJNA387105	SAMN07139138	SRR5658667
Ipomoea batatas	GHHM.gz	GHHM01000001-GHHM01033681	33681	35757501	TSA	2019-03-11	2019-09-03	PRJNA525886	SAMN11079666	SRR8699987
Pisum sativum subsp. sativum	GCMO.gz	GCMO01000001-GCMO01043626	43626	14870998	TSA	2015-03-05	2015-04-13	PRJNA277076	SAMN03384151	SRR1913075
Hordeum vulgare subsp. vulgare	GGDM.gz	GGDM01000001-GGDM01068350	68350	63651576	TSA	2017-12-18	2018-01-03	PRJNA378723	SAMN06560363	SRR5344997
Plantago ovata	GFNS.gz	GFNS01000001-GFNS01156922	156922	109823333	TSA	2017-05-15	2019-06-04	PRJNA382334	SAMN06704580	SRR543420
Mangifera indica	GBCV.gz	GBCV01000001-GBCV01057544	57544	49681799	TSA	2014-04-11	2014-04-22	PRJNA227243	SAMN02401016	SRR1027876
Citrus limon	GHKA.gz	GHKA01000001-GHKA01145370	145370	400157150	TSA	2019-04-24	2019-05-01	PRJNA532796	SAMN11445302	SRR8934877
Hevea brasiliensis	GDFU.gz	GDFU01000001-GDFU01112702	112702	80347241	TSA	2015-06-19	2017-03-29	PRJNA281775	SAMN00254193	SRR167696
Pyrus communis	GBXL.gz	GBXL01000001-GBXL01101109	101109	92135470	TSA	2014-11-19	2015-10-13	PRJNA255920	SAMN02929682	SRR1572168
Isatis tinctoria	GDAU.gz	GDAU01000001-GDAU01054302	54302	72831554	TSA	2015-05-22	2015-06-01	PRJNA257317	SAMN02950582	SRR1535026
Amomum subulatum	GIAW.gz	GIAW01000001-GIAW01148953	148953	167556334	TSA	2019-11-06	2019-11-19	PRJNA369131	SAMN06279339	SRR5219218
Triticum urartu	GAKL.gz	GAKL01000001-GAKL01084573	84573	120291791	TSA	2013-06-05	2013-06-20	PRJNA191053		SRR769750
Paris polyphylla var. yunnanensis	GHNH.gz	GHNH01000001-GHNH01321965	321965	229779073	TSA	2019-06-07	2019-06-25	PRJNA544524	SAMN11842183	SRR9118496
Aubrieta parviflora	HACT.gz	HACT01000001-HACT01018624	18624	20842881	TSA	2015-05-21	2017-09-29	PRJEB9424	SAMEA3402034
Atractylodes lancea	GEGA.gz	GEGA01000001-GEGA01046614	46614	33609709	TSA	2016-02-27	2016-03-14	PRJNA312017	SAMN04485105	SRR3168571
Juniperus excelsa	GFIA.gz	GFIA01000001-GFIA01001279	1279	366562	TSA	2017-02-23	2018-01-02	PRJNA336469	SAMN05954266	SRR4798622
Triticum aestivum	GEWU.gz	GEWU01000001-GEWU01374952	374952	311562948	TSA	2016-08-08	2017-10-06	PRJNA328385	SAMN05370169	SRR3929085
Corylus avellana	GGSA.gz	GGSA01000001-GGSA01086394	86394	102833162	TSA	2018-07-11	2018-07-20	PRJNA316492	SAMN04581313	SRR3303631
Thlaspi arvense	GAKE.gz	GAKE01000001-GAKE01033315	33315	41364074	TSA	2013-05-14	2013-06-10	PRJNA183631		SRR802670
Davidia involucrata	GHEP.gz	GHEP01000001-GHEP01056427	56427	46196401	TSA	2019-01-28	2019-08-09	PRJNA513477	SAMN10721414	SRR8427012
Viola uliginosa	GCAB.gz	GCAB01000001-GCAB01075593	75593	45285350	TSA	2015-01-15	2015-10-05	PRJNA257024	SAMN02947105	SRR1576988
Mucuna pruriens	GENV.gz	GENV01000001-GENV01071659	71659	46054269	TSA	2016-05-19	2017-06-02	PRJNA319685	SAMN04903470	SRR3453110
Noccaea caerulescens	GASZ.gz	GASZ01000001-GASZ01023725	23725	24428570	TSA	2014-02-02	2014-06-02	PRJNA237055	SAMN02614408	SRR1151520
Anthurium andraeanum	GBKP.gz	GBKP01000001-GBKP01040198	40198	31199854	TSA	2014-09-04	2014-10-15	PRJNA241042	SAMN02687978	SRR1187851
Tetradesmus obliquus	GHLU.gz	GHLU01000001-GHLU01007223	7223	7370329	TSA	2019-05-16	2019-05-24	PRJNA538859	SAMN11510107	SRR9031944
Platycodon grandiflorus	GCGY.gz	GCGY01000001-GCGY01007106	7106	2602518	TSA	2015-02-03	2016-03-30	PRJNA268992	SAMN03247355	SRR1714992
Barringtonia racemosa	GHLM.gz	GHLM01000001-GHLM01212986	212986	177214683	TSA	2019-05-07	2019-05-14	PRJNA523039	SAMN10963033	SRR8599232
Hordeum vulgare subsp. vulgare	GGDK.gz	GGDK01000001-GGDK01077114	77114	74184039	TSA	2017-12-18	2018-01-03	PRJNA292371	SAMN03975698	SRR2153285
Sequoia sempervirens	GIDF.gz	GIDF01000001-GIDF01773507	773507	306132175	TSA	2019-12-13	2019-12-23	PRJNA577872	SAMN13151337	SRR10482197
Echinochloa colona	GFJI.gz	GFJI01000001-GFJI01435094	435094	458058643	TSA	2017-03-08	2017-03-14	PRJNA374405	SAMN06323305	SRR5285143
Dioscorea zingiberensis	GBCR.gz	GBCR01000001-GBCR01084952	84952	97040785	TSA	2014-03-31	2015-05-04	PRJNA243000	SAMN02711985	SRR1218151
Gerbera hybrid cultivar	GACN.gz	GACN01000001-GACN01046881	46881	39745378	TSA	2012-11-28	2013-03-13	PRJNA179026	SAMN01801655	SRR611397
Persicaria minor	GEFX.gz	GEFX01000001-GEFX01179167	179167	156529473	TSA	2016-02-28	2017-04-03	PRJNA279327	SAMN03447945	SRR1536192
Bromus tectorum	GHHC.gz	GHHC01000001-GHHC01095460	95460	82114020	TSA	2019-03-04	2019-04-02	PRJNA512627	SAMN10688706	SRR8469511
Ceratopteris thalictroides	GEEK.gz	GEEK01000001-GEEK01060823	60823	35081774	TSA	2016-01-15	2016-12-13	PRJNA276721	SAMN03380085	SRR1822236
Geranium pyrenaicum	HAGG.gz	HAGG01000001-HAGG01168191	168191	153227628	TSA	2016-12-09	2017-09-29	PRJEB18552
Lolium perenne	GDAT.gz	GDAT01000001-GDAT01055181	55181	24767619	TSA	2015-05-21	2015-10-01	PRJNA284350	SAMN03702593	SRR2034623
Pinus massoniana	GFHB.gz	GFHB01000001-GFHB01194821	194821	106618461	TSA	2017-02-05	2017-02-13	PRJNA349800	SAMN05953241	SRR4704339
Sequoia sempervirens	GIBU.gz	GIBU01000001-GIBU01622955	622955	522008701	TSA	2019-11-26	2019-12-06	PRJNA577872	SAMN13151337	SRR10482197
Gynura procumbens	GGYE.gz	GGYE01000001-GGYE01015874	15874	14346352	TSA	2018-10-02	2018-10-11	PRJNA493987	SAMN10147328	SRR7944791
Setaria italica	GBYO.gz	GBYO01000001-GBYO01022835	22835	17912552	TSA	2014-12-10	2015-01-14	PRJNA255926	SAMN03256113	SRR1698101
Poa supina	GCZR.gz	GCZR01000001-GCZR01036269	36269	45906621	TSA	2015-04-28	2015-05-05	PRJNA265124	SAMN03145691	SRR1634026
Cenchrus americanus	HAAY.gz	HAAY01000001-HAAY01072905	72905	20767381	TSA	2013-10-17	2014-01-06	PRJEB3212
Oxytenanthera abyssinica	GGTK.gz	GGTK01000001-GGTK01000705	705	253300	TSA	2018-07-24	2018-07-30	PRJNA481258	SAMN09664805	SRR7524881
Juniperus ashei	GEWT.gz	GEWT01000001-GEWT01001767	1767	2472570	TSA	2016-08-08	2016-08-29	PRJNA336332	SAMN05514170	SRR4004592
Citrus sp. JT-2016	GEZG.gz	GEZG01000001-GEZG01003032	3032	3054298	TSA	2016-06-24	2016-09-20	PRJNA323699	SAMN05384839	ERR760716
Physalis peruviana	GEET.gz	GEET01000001-GEET01011497	11497	14016979	TSA	2016-01-27	2016-02-19	PRJNA67621	SAMN00216742	SRR111938
Prunus mira	GHVK.gz	GHVK01000001-GHVK01024104	24104	88697648	TSA	2019-09-13	2019-12-09	PRJNA510449	SAMN10605196	SRR8369794
Gossypium hirsutum	GALV.gz	GALV01000001-GALV01063356	63356	62725630	TSA	2013-07-10	2014-01-08	PRJNA203021	SAMN02144180	SRR866887
Nepenthes ampullaria	GGLJ.gz	GGLJ01000001-GGLJ01025914	25914	42148385	TSA	2018-04-05	2018-06-04	PRJNA299862	SAMN06660653	SRR5397383
Rhododendron delavayi	GFCU.gz	GFCU01000001-GFCU01083441	83441	84662619	TSA	2016-12-21	2018-01-02	PRJNA358123	SAMN06166714	SRR5121284
Oxytropis lambertii	GGNP.gz	GGNP01000001-GGNP01057688	57688	27667370	TSA	2018-05-09	2018-05-17	PRJNA451347	SAMN08968803	SRR7059807
Arachis duranensis	GBIV.gz	GBIV01000001-GBIV01032805	32805	32616337	TSA	2014-08-05	2015-02-02	PRJNA248910	SAMN02803902	SRR1535034
Cichorium endivia	GGQM.gz	GGQM01000001-GGQM01077022	77022	96064266	TSA	2018-06-11	2019-04-02	PRJNA417356	SAMN07983365	SRR6283167
Brassica rapa subsp. chinensis	GFUS.gz	GFUS01000001-GFUS01048814	48814	38123034	TSA	2017-08-17	2017-08-24	PRJNA396268	SAMN07426869	SRR5894314
Salicornia europaea	GAMH.gz	GAMH01000001-GAMH01112198	112198	51714806	TSA	2014-08-16	2015-01-05	PRJNA213571	SAMN02296709	SRR944676
Parthenium argentatum	GFTW.gz	GFTW01000001-GFTW01219819	219819	149070315	TSA	2017-07-25	2018-06-26	PRJNA387289	SAMN07149954	SRR5597210
Cedrela balansae	GGMM.gz	GGMM01000001-GGMM01027075	27075	12347264	TSA	2018-04-23	2018-08-30	PRJNA451202	SAMN08964270	SRR7050098
Cleome droserifolia	GDRJ.gz	GDRJ01000001-GDRJ01054273	54273	57154130	TSA	2015-08-19	2015-10-07	PRJNA293009	SAMN03995898	SRR2467279
Casuarina equisetifolia	GDQM.gz	GDQM01000001-GDQM01011108	11108	11766913	TSA	2015-08-31	2015-09-14	PRJNA294034	SAMN04013498
Nicotiana tabacum	GBEA.gz	GBEA01000001-GBEA01097921	97921	63966611	TSA	2014-04-27	2015-05-26	PRJNA245117	SAMN02732167	SRR1258875
Simmondsia chinensis	HAMT.gz	HAMT01000001-HAMT01079143	79143	119836348	TSA	2019-04-18	2020-01-09	PRJEB32214	SAMEA5569266
Citrus limon	GFAY.gz	GFAY01000001-GFAY01000828	828	1013023	TSA	2016-12-20	2017-02-27	PRJNA348468	SAMN05908804	SRR4423875
Arabidopsis halleri subsp. halleri	GFUL.gz	GFUL01000001-GFUL01034818	34818	43761752	TSA	2017-08-03	2019-01-16	PRJNA388549	SAMN07204409	SRR5810196
Arachis duranensis	GBIP.gz	GBIP01000001-GBIP01030807	30807	24355435	TSA	2014-08-04	2014-09-05	PRJNA248910	SAMN02803902	SRR1535034
Cycas sphaerica	GGZS.gz	GGZS01000001-GGZS01023321	23321	51177374	TSA	2018-10-03	2019-04-02	PRJNA493555	SAMN10135997	SRR7945187
Pinus patula	GECO.gz	GECO01000001-GECO01052112	52112	51970719	TSA	2015-11-19	2015-12-02	PRJNA301922	SAMN04260477	SRR2913015
Prosopis alba	GAOO.gz	GAOO01000001-GAOO01054662	54662	31582696	TSA	2013-09-16	2013-10-28	PRJNA218545	SAMN02351484	SRR987648
Acrostichum speciosum	GEEJ.gz	GEEJ01000001-GEEJ01036420	36420	36451860	TSA	2016-01-14	2016-12-13	PRJNA276721	SAMN03380084	SRR1822235
Brachypodium distachyon	GFJC.gz	GFJC01000001-GFJC01151119	151119	276656477	TSA	2017-03-01	2018-01-02	PRJNA376485	SAMN06434175	SRR5279889
Bromus tectorum	GEFS.gz	GEFS01000001-GEFS01034430	34430	27095681	TSA	2016-02-23	2016-03-03	PRJNA311072	SAMN04461590	SRR3171177
Pinus sylvestris	GHLA.gz	GHLA01000001-GHLA01540776	540776	230837046	TSA	2019-05-05	2019-07-12	PRJNA531617	SAMN11382444	SRR8996663
Gentiana macrophylla	GAJR.gz	GAJR01000001-GAJR01042904	42904	29033291	TSA	2013-05-09	2014-01-02	PRJNA200445	SAMN02086079	SRR848032
Viola orientalis	GFXR.gz	GFXR01000001-GFXR01054551	54551	34137259	TSA	2017-08-31	2017-10-10	PRJNA345302	SAMN05860693	SRR5322130
Macrotyloma uniflorum	GANR.gz	GANR01000001-GANR01027997	27997	35588179	TSA	2013-09-05	2015-09-09	PRJNA216977	SAMN02339022	SRR960129
Camelina sativa	GAFB.gz	GAFB01000001-GAFB01053776	53776	64498892	TSA	2013-01-21	2014-01-02	PRJNA174600	SAMN01163691	SRR571157
Ambrosia artemisiifolia	GFWS.gz	GFWS01000001-GFWS01097227	97227	76261049	TSA	2017-09-13	2017-09-21	PRJNA335689	SAMN07541865	SRR5965732
Digitaria sanguinalis	GFRM.gz	GFRM01000001-GFRM01118617	118617	84591955	TSA	2017-07-05	2017-07-10	PRJNA392316	SAMN07291349	SRR5766353
Vicia faba	GASA.gz	GASA01000001-GASA01016040	16040	14441948	TSA	2014-01-07	2014-11-03	PRJNA225873	SAMN02401047	SRR1045120
Gymnadenia odoratissima	GHXF.gz	GHXF01000001-GHXF01144335	144335	112583930	TSA	2019-10-07	2019-10-22	PRJNA504609	SAMN10395696	SRR8175672
Trigonella foenum-graecum	GHNA.gz	GHNA01000001-GHNA01092301	92301	89927664	TSA	2019-06-06	2019-06-25	PRJNA544308	SAMN11832424	SRR9118489
Allium ampeloprasum	GFAR.gz	GFAR01000001-GFAR01189708	189708	109267703	TSA	2016-10-13	2016-12-21	PRJNA310797	SAMN04455728	SRR3144541
Limonium bicolor	GBRK.gz	GBRK01000001-GBRK01040504	40504	49305811	TSA	2014-09-24	2016-11-21	PRJNA229366	SAMN02414998	SRR1033681
Litchi chinensis	GFMD.gz	GFMD01000001-GFMD01082812	82812	74580372	TSA	2017-04-10	2017-04-13	PRJNA304083	SAMN04293773	SRR2960334
Arachis ipaensis	GBJG.gz	GBJG01000001-GBJG01029786	29786	22158542	TSA	2014-08-05	2014-09-05	PRJNA248910	SAMN02803903	SRR1535035
Lupinus angustifolius	GGED.gz	GGED01000001-GGED01146187	146187	217941428	TSA	2018-10-24	2019-02-28	PRJNA389154	SAMN07191119	SRR5723680
Vanda hybrid cultivar	GGYD.gz	GGYD01000001-GGYD01020343	20343	11490057	TSA	2018-10-02	2018-10-11	PRJNA491221	SAMN10067965	SRR7901101
Entada abyssinica	GHWN.gz	GHWN01000001-GHWN01130000	130000	183942645	TSA	2019-09-27	2019-10-09	PRJNA574148	SAMN12842423	SRR10179673
Tropaeolum majus	GDDV.gz	GDDV01000001-GDDV01000291	291	169249	TSA	2015-06-06	2016-07-05	PRJNA283303	SAMN03761949	SRR449290
Petunia integrifolia subsp. inflata	GBDS.gz	GBDS01000001-GBDS01051610	51610	38708079	TSA	2014-04-22	2014-09-03	PRJNA244357	SAMN02725496	SRR1248284
Arachis duranensis	GBJK.gz	GBJK01000001-GBJK01070200	70200	62002319	TSA	2014-08-05	2015-02-02	PRJNA248910	SAMN02803902	SRR1535034
Ficus carica	GAYT.gz	GAYT01000001-GAYT01046297	46297	31164547	TSA	2014-03-06	2015-02-02	PRJNA239174	SAMN02649627	SRR1174869
Avena sativa	GGDX.gz	GGDX01000001-GGDX01290703	290703	335590904	TSA	2017-12-20	2018-01-03	PRJNA422803	SAMN08196802	SRR6388185
Gerbera hybrid cultivar	GDBL.gz	GDBL01000001-GDBL01111157	111157	94351143	TSA	2015-05-31	2016-02-10	PRJNA283352	SAMN03647025	SRR2016703
Ceanothus thyrsiflorus	GGFY.gz	GGFY01000001-GGFY01022046	22046	26494785	TSA	2018-01-26	2019-12-16	PRJNA422680	SAMN08193540	SRR6384554
Cannabis sativa	GIFP.gz	GIFP01000001-GIFP01064413	64413	55924982	TSA	2019-12-26	2020-01-06	PRJNA560453	SAMN13503240	SRR10600874
Veronica cymbalaria	GEVP.gz	GEVP01000001-GEVP01073886	73886	49579731	TSA	2016-07-26	2016-09-26	PRJNA317437	SAMN04961627	SRR3491908
Phragmites australis	GEXJ.gz	GEXJ01000001-GEXJ01138547	138547	82817195	TSA	2016-08-16	2016-11-04	PRJNA313473	SAMN04523619	SRR4031064
Panax notoginseng	GGPQ.gz	GGPQ01000001-GGPQ01080551	80551	51251689	TSA	2018-06-02	2018-06-19	PRJNA472654	SAMN09239773	SRR7223725
Hypericum perforatum	GHFN.gz	GHFN01000001-GHFN01064791	64791	45232447	TSA	2019-02-08	2020-02-25	PRJNA521154	SAMN10880810	SRR8543703
Lolium temulentum	GBXW.gz	GBXW01000001-GBXW01059297	59297	67857205	TSA	2014-11-23	2015-04-16	PRJNA266320	SAMN03164179	SRR1648408
Cryptomeria japonica	IABV.gz	IABV01000001-IABV01109392	109392	51944337	TSA	2017-02-27	2018-06-27	PRJDB5511	SAMD00074914	DRR087444
Miscanthus lutarioriparius	GEDE.gz	GEDE01000001-GEDE01018178	18178	28964222	TSA	2015-12-07	2015-12-21	PRJNA226258	SAMN02399872	SRR1029363
Phyllanthus emblica	GGLN.gz	GGLN01000001-GGLN01076148	76148	54567568	TSA	2018-04-06	2018-04-13	PRJNA431341	SAMN08388793	SRR6509792
Eleusine intermedia	GGMC.gz	GGMC01000001-GGMC01037905	37905	41631141	TSA	2018-04-13	2018-04-27	PRJNA384094	SAMN06829586	SRR5468571
Bryum argenteum var. argenteum	GCZP.gz	GCZP01000001-GCZP01057160	57160	49347208	TSA	2015-04-28	2015-08-25	PRJNA272646	SAMN03284747	SRR1763242
Avena sativa	GGDY.gz	GGDY01000001-GGDY01343001	343001	359259090	TSA	2017-12-20	2018-01-03	PRJNA422803	SAMN08196803	SRR6388184
Caulanthus amplexicaulis	GGBY.gz	GGBY01000001-GGBY01082938	82938	44898722	TSA	2017-12-07	2017-12-18	PRJNA417949	SAMN08012623	SRR6281389
Lumnitzera racemosa	GGFQ.gz	GGFQ01000001-GGFQ01063778	63778	79852993	TSA	2018-01-24	2018-01-30	PRJNA430148	SAMN08369249	SRR6482161
Iris domestica	GGPC.gz	GGPC01000001-GGPC01420285	420285	260501474	TSA	2018-05-26	2018-06-08	PRJNA430284	SAMN07684683	SRR6478774
Tectona grandis	GGSF.gz	GGSF01000001-GGSF01000977	977	839489	TSA	2018-07-18	2018-07-24	PRJNA287604	SAMN03784593	SRR2080155
Nepenthes khasiana	GFDV.gz	GFDV01000001-GFDV01576095	576095	421223513	TSA	2017-01-05	2019-02-12	PRJNA345154	SAMN05858655	SRR4340048
Luffa aegyptiaca	GDHR.gz	GDHR01000001-GDHR01101032	101032	88556979	TSA	2015-06-09	2016-06-06	PRJNA284862	SAMN03733596	SRR2040683
Phlox drummondii	GFFP.gz	GFFP01000001-GFFP01107506	107506	52622760	TSA	2017-01-17	2017-01-27	PRJNA360974	SAMN06217938	SRR5177926
Paris polyphylla var. yunnanensis	GFPJ.gz	GFPJ01000001-GFPJ01134993	134993	128836461	TSA	2017-06-16	2017-06-20	PRJNA352766	SAMN05991860	SRR5003758
Allium cepa	GBRN.gz	GBRN01000001-GBRN01094051	94051	113967972	TSA	2014-09-18	2014-10-14	PRJNA246669	SAMN02769488	SRR1312067
Prunus armeniaca	GFQH.gz	GFQH01000001-GFQH01090777	90777	98072251	TSA	2017-06-29	2018-05-31	PRJNA387702	SAMN07160988	SRR5591366
Allium fistulosum	GFAM.gz	GFAM01000001-GFAM01128312	128312	76537437	TSA	2016-10-11	2016-12-21	PRJNA310821	SAMN04455903	SRR3144595
Silene conica	GDIX.gz	GDIX01000001-GDIX01071049	71049	70840316	TSA	2015-07-17	2015-07-29	PRJNA289152	SAMN03843850	SRR2093551
Nothofagus pumilio	GGJW.gz	GGJW01000001-GGJW01019140	19140	16145207	TSA	2018-03-09	2018-03-15	PRJNA414196	SAMN07782037	SRR6808718
Cocos nucifera	GBGM.gz	GBGM01000001-GBGM01036582	36582	25483960	TSA	2014-06-09	2014-11-04	PRJNA244711	SAMN02728105	SRR1273180
Pinus strobus	GIIE.gz	GIIE01000001-GIIE01190096	190096	114577480	TSA	2020-01-16	2020-01-28	PRJNA540176	SAMN11523603	SRR8987909
Hordeum vulgare subsp. vulgare	GGCV.gz	GGCV01000001-GGCV01082519	82519	76608557	TSA	2017-12-17	2018-01-03	PRJNA378723	SAMN06560347	SRR5345026
Vanda hybrid cultivar	GGYJ.gz	GGYJ01000001-GGYJ01023209	23209	12535250	TSA	2018-10-03	2018-10-11	PRJNA491224	SAMN10067977	SRR7901153
Paulownia tomentosa	GFVK.gz	GFVK01000001-GFVK01067879	67879	72594114	TSA	2017-08-24	2017-08-28	PRJNA393208	SAMN07326086	SRR5813993
Paris polyphylla var. yunnanensis	GFOY.gz	GFOY01000001-GFOY01090402	90402	112182879	TSA	2017-06-14	2017-07-10	PRJNA352766	SAMN05991861	SRR5003776
Nepenthes x hookeriana	GGLF.gz	GGLF01000001-GGLF01033278	33278	57333289	TSA	2018-04-02	2018-06-04	PRJNA299862	SAMN06660655	SRR5397381
Vaccinium virgatum	GGAE.gz	GGAE01000001-GGAE01126688	126688	117122874	TSA	2017-11-21	2017-12-06	PRJNA417702	SAMN08002000	SRR6277542
Trigonella foenum-graecum	GFND.gz	GFND01000001-GFND01010913	10913	3195202	TSA	2017-05-07	2017-05-16	PRJNA319958	SAMN06560285	SRR5388905
Mangifera indica	GHOG.gz	GHOG01000001-GHOG01081692	81692	48914709	TSA	2019-06-21	2019-07-02	PRJNA533518	SAMN11458598	SRR8926024
Oryza sativa	GFMS.gz	GFMS01000001-GFMS01056318	56318	63157109	TSA	2017-04-26	2017-12-04	PRJNA379890	SAMN06718310	SRR5451680
Veronica hectorii subsp. coarctata	GEVQ.gz	GEVQ01000001-GEVQ01061949	61949	45979616	TSA	2016-07-26	2016-09-26	PRJNA317437	SAMN04961628	SRR3491909
Arachis ipaensis	GBIS.gz	GBIS01000001-GBIS01037725	37725	24175988	TSA	2014-08-04	2014-08-27	PRJNA248910	SAMN02803903	SRR1535035
Picea mariana	GGJJ.gz	GGJJ01000001-GGJJ01058688	58688	68447228	TSA	2018-03-09	2019-04-02	PRJNA437248	SAMN08646878	SRR6816977
Abies pinsapo	GCZN.gz	GCZN01000001-GCZN01097634	97634	107486680	TSA	2015-04-24	2017-07-05	PRJNA281588	SAMN03492069	SRR1981139
Elodea nuttallii	GBEN.gz	GBEN01000001-GBEN01166967	166967	157337980	TSA	2014-05-01	2014-06-09	PRJNA245505	SAMN02738925	ERR498040
Abies balsamea	GGJG.gz	GGJG01000001-GGJG01046051	46051	63280253	TSA	2018-03-09	2019-04-18	PRJNA437248	SAMN08646834	SRR6816980
Salix purpurea	GGGM.gz	GGGM01000001-GGGM01187477	187477	96117481	TSA	2018-02-05	2018-02-14	PRJEB16316	SAMEA4516778	ERR1697133
Saccharum hybrid cultivar	GHKD.gz	GHKD01000001-GHKD01318275	318275	241021405	TSA	2019-04-25	2019-04-26	PRJNA534301	SAMN11483343	SRR2165173
Trigonella foenum-graecum	GFNC.gz	GFNC01000001-GFNC01009071	9071	2611603	TSA	2017-05-07	2017-05-16	PRJNA319958	SAMN06560285	SRR5388906
Saccharum hybrid cultivar	GFLP.gz	GFLP01000001-GFLP01894251	894251	957973993	TSA	2017-03-16	2017-04-12	PRJNA356226	SAMN06110572	SRR5258946
Pisum sativum	GCMF.gz	GCMF01000001-GCMF01025426	25426	20970974	TSA	2015-03-05	2015-03-27	PRJNA277074	SAMN03384142	SRR1910794
Hevea brasiliensis subsp. brasiliensis	GFZB.gz	GFZB01000001-GFZB01288716	288716	433324678	TSA	2017-10-26	2018-06-08	PRJNA182078	SAMN01818467	SRR620233
Trigonella foenum-graecum	GHMT.gz	GHMT01000001-GHMT01069130	69130	64073895	TSA	2019-06-25	2019-06-26	PRJNA544308	SAMN11832426	SRR9118488
Alloteropsis semialata	GFYF.gz	GFYF01000001-GFYF01074625	74625	85030892	TSA	2017-10-10	2017-10-19	PRJNA310121	SAMN04592514	SRR3323068
Nymphaea thermarum	GIBS.gz	GIBS01000001-GIBS01026179	26179	27949516	TSA	2019-11-22	2020-03-18	PRJNA508901	SAMN10424514	SRR8487543
Elaeis guineensis	GBSV.gz	GBSV01000001-GBSV01051430	51430	36138332	TSA	2014-10-09	2014-11-06	PRJNA263523	SAMN03103687	SRR1612397
Solanum prinophyllum	GEZT.gz	GEZT01000001-GEZT01189534	189534	231255033	TSA	2016-09-22	2016-09-29	PRJNA343677	SAMN05792068	SRR4279709
Solanum melongena	GBEF.gz	GBEF01000001-GBEF01044641	44641	40642033	TSA	2014-05-04	2014-06-04	PRJNA233637	SAMN02570259	SRR1104129
Hordeum vulgare subsp. spontaneum	GGDT.gz	GGDT01000001-GGDT01081239	81239	78345901	TSA	2017-12-18	2018-01-03	PRJNA378723	SAMN06560370	SRR5344983
Sterculia lanceolata	GGIS.gz	GGIS01000001-GGIS01007857	7857	3559905	TSA	2017-12-28	2019-06-18	PRJNA435648	SAMN08583078	SRR6798190
Aeschynomene evenia var. serrulata	GFVI.gz	GFVI01000001-GFVI01046935	46935	38950224	TSA	2017-08-23	2017-08-28	PRJNA396532	SAMN07427877	SRR5892661
Pisum sativum	GDJT.gz	GDJT01000001-GDJT01006048	6048	4170533	TSA	2015-07-29	2016-04-05	PRJNA288408	SAMN03846793	SRR2089734
Vitis vinifera	GBXP.gz	GBXP01000001-GBXP01052310	52310	41987397	TSA	2014-11-24	2014-12-17	PRJNA267743	SAMN03200077	SRR1656853
Allium macrostemon	GFAO.gz	GFAO01000001-GFAO01161670	161670	85473566	TSA	2016-10-13	2016-12-21	PRJNA310801	SAMN04455732	SRR3144547
Silene conica	GDJK.gz	GDJK01000001-GDJK01078843	78843	73619700	TSA	2015-07-17	2015-07-29	PRJNA289152	SAMN03846651	SRR2093589
Taraxacum kok-saghyz	GFJE.gz	GFJE01000001-GFJE01055530	55530	76940948	TSA	2017-03-06	2017-03-21	PRJNA378120	SAMN06479971	SRR5181661
Elaeis guineensis	GCKD.gz	GCKD01000001-GCKD01060210	60201	70418488	TSA	2015-03-07	2016-01-12	PRJNA274848	SAMN03333063	SRR1793304
Amaranthus tricolor	GAPX.gz	GAPX01000001-GAPX01045529	45529	39518583	TSA	2013-11-12	2013-12-06	PRJNA202395	SAMN02142107	SRR924090
Draba nemorosa	HACQ.gz	HACQ01000001-HACQ01020015	20015	21951411	TSA	2015-05-21	2017-09-29	PRJEB9424	SAMEA3402041
Araucaria cunninghamii	GCKF.gz	GCKF01000001-GCKF01070475	70475	41761802	TSA	2015-03-10	2015-03-18	PRJNA277081	SAMN03384160	SRR1830868
Aegilops tauschii	IAAN.gz	IAAN01000001-IAAN01045723	45723	48044671	TSA	2016-04-12	2016-05-11	PRJDB4683	SAMD00049228	DRR058959
Opuntia ficus-indica	GEUK.gz	GEUK01000001-GEUK01069762	69762	63026613	TSA	2016-07-04	2016-07-11	PRJNA322123	SAMN05017653	SRR3567680
Solanum melongena	GAYR.gz	GAYR01000001-GAYR01094837	94837	73634789	TSA	2014-02-27	2014-02-27	PRJNA239646	SAMN02666663	SRR1123894
Aegilops tauschii	IAAQ.gz	IAAQ01000001-IAAQ01065447	65447	64131189	TSA	2016-04-12	2016-05-11	PRJDB4683	SAMD00049231	DRR058962
Alloteropsis angusta	GFYO.gz	GFYO01000001-GFYO01071815	71815	83838864	TSA	2017-10-11	2017-10-24	PRJNA310121	SAMN05468380	SRR3994077
Emblingia calceoliflora	GDGK.gz	GDGK01000001-GDGK01000319	319	134464	TSA	2015-06-21	2015-07-09	PRJNA283303	SAMN03761941
Bletilla striata	GGUU.gz	GGUU01000001-GGUU01127261	127261	78716461	TSA	2018-08-13	2019-12-09	PRJNA479478	SAMN09544948	SRR7058048
Festuca arundinacea	GBYN.gz	GBYN01000001-GBYN01031691	31691	58446084	TSA	2014-12-11	2015-02-24	PRJNA263307	SAMN03098912	SRR1608489
Salix viminalis x (Salix viminalis x Salix schwerinii)	HACX.gz	HACX01000001-HACX01024421	24421	36271984	TSA	2015-09-24	2017-09-29	PRJEB10883
Ettlia oleoabundans	GFXW.gz	GFXW01000001-GFXW01060873	60873	70741990	TSA	2017-10-06	2018-09-14	PRJNA412701	SAMN07723060	SRR6122448
Taxus baccata	GGKG.gz	GGKG01000001-GGKG01023667	23667	26870311	TSA	2018-03-14	2018-06-11	PRJNA393771	SAMN07341201	SRR5822140
Stephania japonica	GIIU.gz	GIIU01000001-GIIU01190531	190531	156328725	TSA	2020-02-02	2020-03-20	PRJNA602527	SAMN13898189	SRR10947802
Quercus robur	GHUH.gz	GHUH01000001-GHUH01059905	59905	44295148	TSA	2019-08-13	2019-08-27	PRJNA450334	SAMN08935654	SRR7898315
Raphanus sativus	GCRW.gz	GCRW01000001-GCRW01000120	120	185034	TSA	2015-03-27	2015-04-07	PRJNA271199	SAMN03273302	SRR1736621
Juniperus virginiana	GEWV.gz	GEWV01000001-GEWV01001146	1146	1597130	TSA	2016-08-08	2016-08-29	PRJNA336332	SAMN05514173	SRR4004595
Petunia integrifolia	GBRV.gz	GBRV01000001-GBRV01104738	104738	172425034	TSA	2014-09-30	2015-10-01	PRJNA262254	SAMN03082082	SRR1587109
Allium cepa	GAAN.gz	GAAN01000001-GAAN01033161	33161	43088103	TSA	2012-09-20	2013-01-31	PRJNA175446	SAMN01179348	SRR573713
Zostera noltei	HACV.gz	HACV01000001-HACV01047587	47587	43754529	TSA	2015-09-15	2017-09-29	PRJNA295550	SAMN04075760
Ilex paraguariensis	GFHV.gz	GFHV02000001-GFHV02044840	44840	39922516	TSA	2017-02-15	2017-12-22	PRJNA251985	SAMN02863000	SRR1411087
Brassica napus	GDFQ.gz	GDFQ01000001-GDFQ01135702	135702	107029193	TSA	2015-06-11	2016-08-02	PRJNA285685	SAMN03761887	SRR2052475
Syzygium luehmannii	GFHK.gz	GFHK01000001-GFHK01082550	82550	81406826	TSA	2017-02-14	2018-01-24	PRJNA356336	SAMN06286250	SRR5229576
Neolamarckia cadamba	GASC.gz	GASC01000001-GASC01055370	55370	44505169	TSA	2014-01-08	2014-06-02	PRJNA232616	SAMN02486576	SRR1107780
Foeniculum vulgare	GGAC.gz	GGAC01000001-GGAC01079093	79093	90474527	TSA	2017-11-17	2018-08-24	PRJNA417360	SAMN07983890	SRR6265712
Arachis hypogaea	GEFP.gz	GEFP01000001-GEFP01047922	47922	32851897	TSA	2015-12-24	2016-03-30	PRJNA251584	SAMN02837507	SRR1368960
Silene conica	GDJF.gz	GDJF01000001-GDJF01069334	69334	67678043	TSA	2015-07-17	2015-07-29	PRJNA289152	SAMN03844704	SRR2093553
Lilium hybrid cultivar	GBKS.gz	GBKS01000001-GBKS01064503	64503	49954073	TSA	2014-09-04	2015-07-09	PRJNA252039	SAMN02848776	SRR1390677
Pseudotsuga menziesii	GFFY.gz	GFFY01000001-GFFY01179511	179511	161285218	TSA	2017-01-19	2017-07-18	PRJNA356432	SAMN01909381	SRR1284552
Hordeum vulgare subsp. vulgare	GGDC.gz	GGDC01000001-GGDC01095898	95898	92544121	TSA	2017-12-17	2018-01-03	PRJNA378723	SAMN06560354	SRR5345012
Azolla filiculoides	GBTV.gz	GBTV01000001-GBTV01036091	36091	63194701	TSA	2014-10-22	2015-08-11	PRJNA264391	SAMN03135154	SRR1618551
Vandenboschia speciosa	HAHS.gz	HAHS01000001-HAHS01000007	7	5164	TSA	2017-09-08	2019-11-12	PRJEB21586	SAMEA104146615
Arachis hypogaea var. vulgaris	GBJH.gz	GBJH01000001-GBJH01045879	45879	30067853	TSA	2014-08-08	2014-09-05	PRJNA248910	SAMN02803905	SRR1534396
Croton tiglium	GGDV.gz	GGDV01000001-GGDV01224425	224425	345652693	TSA	2017-12-18	2018-01-03	PRJNA416498	SAMN07958181	SRR6239853
Plectranthus amboinicus	GGXS.gz	GGXS01000001-GGXS01033708	33708	19392931	TSA	2018-10-14	2018-10-24	PRJNA491229	SAMN10067986	SRR7842030
Psidium guajava	GGPP.gz	GGPP01000001-GGPP01278118	278118	645909277	TSA	2018-06-02	2020-01-06	PRJNA472130	SAMN09227265	SRR7186628
Anthurium andraeanum	GGPS.gz	GGPS01000001-GGPS01110918	110918	109929025	TSA	2018-06-02	2018-06-08	PRJNA428586	SAMN08322140	SRR6448385
Paulownia tomentosa	GEFU.gz	GEFU01000001-GEFU01003573	3573	847490	TSA	2016-02-25	2017-03-23	PRJNA285426	SAMN04510846	SRR2046203
Hypericum tomentosum	GFSQ.gz	GFSQ01000001-GFSQ01000033	33	41495	TSA	2017-07-19	2017-07-25	PRJNA308550	SAMN04397005	SRR3099027
Camellia sinensis	GFQD.gz	GFQD01000001-GFQD01072737	72737	67237352	TSA	2017-06-28	2018-08-08	PRJNA387105	SAMN07139148	SRR5658657
Ocimum tenuiflorum	GFRQ.gz	GFRQ01000001-GFRQ01068190	68190	66966370	TSA	2017-07-06	2019-05-24	PRJNA390220	SAMN07224394	SRR5681938
Penium margaritaceum	GGHW.gz	GGHW01000001-GGHW01000124	124	65017	TSA	2018-02-21	2018-02-27	PRJNA433973	SAMN08527117	SRR6751006
Ligustrum x vicaryi	GIGX.gz	GIGX01000001-GIGX01114460	114460	98257325	TSA	2020-01-05	2020-01-31	PRJNA597578	SAMN13678786	SRR10766169
Silene conica	GDJD.gz	GDJD01000001-GDJD01074819	74819	71538855	TSA	2015-07-17	2015-07-29	PRJNA289152	SAMN03843849	SRR2093550
Brachypodium distachyon	GFJA.gz	GFJA01000001-GFJA01148067	148067	261181640	TSA	2017-02-28	2018-01-02	PRJNA376485	SAMN06434174	SRR5279891
Saccharum hybrid cultivar	GFHZ.gz	GFHZ01000001-GFHZ01116749	116749	124251915	TSA	2017-02-21	2017-09-05	PRJNA356226	SAMN06323325	SRR5258946
Kewa bowkeriana	HAMS.gz	HAMS01000001-HAMS01062845	62845	105845823	TSA	2019-04-18	2020-01-09	PRJEB32227	SAMEA5569267
Gustavia superba	GHLF.gz	GHLF01000001-GHLF01186619	186619	159290625	TSA	2019-05-07	2019-05-14	PRJNA523039	SAMN10963040	SRR8599236
Datisca glomerata	GGFZ.gz	GGFZ01000001-GGFZ01020772	20772	25730454	TSA	2018-01-25	2019-12-16	PRJNA422680	SAMN08193552	SRR6384559
Lecythis persistens	GHLI.gz	GHLI01000001-GHLI01115625	115625	65567506	TSA	2019-05-07	2019-05-14	PRJNA523042	SAMN10963043	SRR8599282
Allium tuberosum	GFAN.gz	GFAN01000001-GFAN01148686	148686	83770790	TSA	2016-10-13	2016-12-21	PRJNA310799	SAMN04455730	SRR3144543
Pinus flexilis	GDQE.gz	GDQE01000001-GDQE01014279	14279	16275848	TSA	2015-08-31	2015-09-09	PRJNA254339	SAMN04023209	SRR1506086
Eschweilera congestiflora	GHLH.gz	GHLH01000001-GHLH01152279	152279	90988548	TSA	2019-05-07	2019-05-14	PRJNA523042	SAMN10963042	SRR8599280
Paulownia elongata	GFBN.gz	GFBN01000001-GFBN01084092	84092	78158235	TSA	2017-02-03	2017-10-03	PRJNA343673	SAMN05792024	SRR4291420
Hordeum vulgare subsp. vulgare	GFJO.gz	GFJO01000001-GFJO01077830	77830	75396251	TSA	2017-03-10	2018-01-03	PRJNA378334	SAMN06545248	SRR5320385
Vaccinium virgatum	GGAB.gz	GGAB01000001-GGAB01091641	91641	66519464	TSA	2017-11-16	2018-10-10	PRJNA415197	SAMN07818805	SRR1187632
Beckmannia syzigachne	GHCA.gz	GHCA01000001-GHCA01027073	27073	21170137	TSA	2018-11-20	2019-06-04	PRJNA491398	SAMN10077182	SRR7875279
Cordyline australis	GFHQ.gz	GFHQ01000001-GFHQ01026645	26645	35507435	TSA	2017-02-15	2017-03-07	PRJNA374584	SAMN06328921	SRR5257974
Pisum sativum	GDTM.gz	GDTM01000001-GDTM01058195	58195	50900086	TSA	2015-10-14	2016-11-01	PRJNA284856	SAMN03733514	SRR2039561
Spirogyra pratensis	GBSM.gz	GBSM01000001-GBSM01034482	34482	37095196	TSA	2014-10-08	2014-10-08	PRJNA242253	SAMN02691891	SRR1594156
Toxicodendron radicans subsp. radicans	GFST.gz	GFST01000001-GFST01189850	189850	270319435	TSA	2017-07-20	2017-08-01	PRJNA393598	SAMN07339431	SRR5814188
Zingiber officinale	GGZW.gz	GGZW01000001-GGZW01022287	22287	13211504	TSA	2018-10-14	2018-10-24	PRJNA491232	SAMN10067989	SRR7842029
Silene sartorii	GEZA.gz	GEZA01000001-GEZA01161216	161216	112780965	TSA	2016-09-02	2016-10-05	PRJNA341271	SAMN05717979	SRR4105782
Batis maritima	GDGC.gz	GDGC01000001-GDGC01000900	900	1273776	TSA	2015-06-06	2015-07-10	PRJNA283303	SAMN03761943
Triticum aestivum	GFFI.gz	GFFI01000001-GFFI01287833	287833	249244156	TSA	2017-01-12	2017-05-22	PRJNA355221	SAMN06066429	SRR5064880
Salix integra	GEYA.gz	GEYA01000001-GEYA01079977	79977	56250641	TSA	2016-08-27	2016-09-14	PRJNA292482	SAMN03981854	SRR2155573
Nephelium lappaceum	IADQ.gz	IADQ01000001-IADQ01036303	36303	39058626	TSA	2018-10-16	2019-08-06	PRJDB7348	SAMD00135883	DRR151506
Camellia taliensis	GCRZ.gz	GCRZ01000001-GCRZ01067303	67303	46259117	TSA	2015-03-30	2015-04-27	PRJNA274899	SAMN03333334	SRR1797597
Noccaea caerulescens	GEVI.gz	GEVI01000001-GEVI01028885	28885	34574971	TSA	2016-07-22	2016-11-04	PRJNA327496	SAMN05335705	SRR3742999
Hypericum perforatum	GFDE.gz	GFDE01000001-GFDE01047652	47652	38548287	TSA	2016-12-29	2019-08-02	PRJNA266601	SAMN03174160	SRR1646951
Phlox pilosa	GFFO.gz	GFFO01000001-GFFO01104785	104785	47479972	TSA	2017-01-17	2017-01-27	PRJNA360978	SAMN06217942	SRR5177723
Dioscorea composita	GBJW.gz	GBJW01000001-GBJW01131514	131514	180050789	TSA	2014-08-16	2015-02-24	PRJNA253902	SAMN02897972	SRR1525775
Hordeum vulgare	GGCO.gz	GGCO01000001-GGCO01118802	118802	146025793	TSA	2017-12-17	2018-01-03	PRJNA376252	SAMN06368459	SRR5277779
Alloteropsis semialata	GFYL.gz	GFYL01000001-GFYL01057334	57334	61752141	TSA	2017-10-10	2017-10-19	PRJNA310121	SAMN04592538	SRR3323242
Amaranthus tuberculatus	GGGT.gz	GGGT01000001-GGGT01113862	113862	149997699	TSA	2018-02-13	2018-02-21	PRJNA432348	SAMN08475736	SRR6705590
Laguncularia racemosa	GGMP.gz	GGMP01000001-GGMP01046789	46789	55313613	TSA	2018-04-25	2019-01-15	PRJNA355123	SAMN06064191	SRR5078156
Camellia sinensis	GGTM.gz	GGTM01000001-GGTM01072386	72386	56174677	TSA	2018-07-26	2018-10-10	PRJNA326299	SAMN05275837	SRR3706029
Pinus patula	GGAU.gz	GGAU01000001-GGAU01052735	52735	72146457	TSA	2017-11-11	2017-12-18	PRJNA416698	SAMN07962190	SRR6246498
Hordeum vulgare	IAAY.gz	IAAY01000001-IAAY01052970	52970	35583981	TSA	2016-06-21	2017-10-04	PRJDB4919	SAMD00053719	DRR062863
Mangifera indica	GEEC.gz	GEEC01000001-GEEC01035182	35182	18432326	TSA	2015-12-31	2017-05-01	PRJNA279829	SAMN03457163	SRR1956775
Gevuina avellana	GEAC.gz	GEAC01000001-GEAC01185089	185089	99535629	TSA	2015-10-25	2015-11-10	PRJNA299715	SAMN04214832	SRR2787260
Persea americana	GGAI.gz	GGAI01000001-GGAI01233768	233768	281791293	TSA	2017-11-23	2017-12-07	PRJNA391003	SAMN07256350	SRR5738276
Mesostigma viride	GBSK.gz	GBSK01000001-GBSK01075998	75998	75230012	TSA	2014-10-09	2014-10-09	PRJNA242253	SAMN03085419	SRR1594255
Vicia faba	GARZ.gz	GARZ01000001-GARZ01017396	17396	15964747	TSA	2014-01-07	2014-11-03	PRJNA225881	SAMN02401046	SRR1032196
Ocimum tenuiflorum	GFRU.gz	GFRU01000001-GFRU01065514	65514	69761177	TSA	2017-07-07	2019-05-24	PRJNA390220	SAMN07224393	SRR5681927
Ananas comosus var. bracteatus	GHJB.gz	GHJB01000001-GHJB01023483	23483	57302746	TSA	2019-04-03	2019-04-18	PRJNA494788	SAMN10180175	SRR7968065
Ficus carica	IACP.gz	IACP01000001-IACP01078277	78277	110159092	TSA	2017-09-22	2018-12-06	PRJDB6367	SAMD00093802	DRR101540
Punica granatum	GBGR.gz	GBGR01000001-GBGR01065353	65353	54774396	TSA	2014-06-12	2014-09-08	PRJNA231033	SAMN02803728	SRR1054190
Nicotiana tabacum	GFCB.gz	GFCB01000001-GFCB01095422	95422	63254033	TSA	2016-11-25	2016-12-08	PRJNA342398	SAMN05944797	SRR445360
Poa infirma	GCZQ.gz	GCZQ01000001-GCZQ01038004	38004	46432085	TSA	2015-04-28	2015-05-05	PRJNA265127	SAMN03145693	SRR1634028
Phalaenopsis equestris	GDHM.gz	GDHM01000001-GDHM01150744	150744	79351307	TSA	2015-07-02	2018-08-02	PRJNA288388	SAMN03799292	SRR2080194
Posidonia oceanica	GEMD.gz	GEMD01000001-GEMD01079235	79235	101304097	TSA	2016-04-27	2016-05-10	PRJNA315106	SAMN04549426	SRR3289704
Capsicum annuum	GAXV.gz	GAXV01000001-GAXV01085420	85420	61424252	TSA	2014-03-03	2014-08-19	PRJNA222419	SAMN02370329	SRR1068215
Syzygium luehmannii	GFHL.gz	GFHL01000001-GFHL01098037	98037	93378000	TSA	2017-02-14	2018-01-24	PRJNA356336	SAMN06286256	SRR5229558
Triticum turgidum subsp. durum	GFFU.gz	GFFU01000001-GFFU01190665	190665	140888954	TSA	2017-01-17	2017-10-24	PRJNA343594	SAMN05829283	SRR4342821
Quercus kerrii	GEUR.gz	GEUR01000001-GEUR01050767	50767	38001042	TSA	2016-07-13	2016-07-27	PRJNA274198	SAMN03323692	SRR2017698
Pinus albicaulis	GFLL.gz	GFLL01000001-GFLL01204431	204431	176911308	TSA	2017-03-24	2017-04-12	PRJNA352055	SAMN05961447	SRR4786281
Gymnadenia x densiflora	GHXE.gz	GHXE01000001-GHXE01255081	255081	181539082	TSA	2019-10-07	2019-10-22	PRJNA504609	SAMN10395680	SRR8175718
Glycyrrhiza uralensis	GGNN.gz	GGNN01000001-GGNN01075031	75031	43731012	TSA	2018-05-09	2018-05-17	PRJNA451355	SAMN08968808	SRR7058410
Aegilops tauschii	IAAV.gz	IAAV01000001-IAAV01060547	60547	62241597	TSA	2016-04-12	2016-05-11	PRJDB4683	SAMD00049236	DRR058967
Olea europaea	GCJV.gz	GCJV01000001-GCJV01044286	44286	49491791	TSA	2015-03-02	2015-07-29	PRJNA272494	SAMN03282620	SRR1770420
Pinus tecunumanii	GFZL.gz	GFZL01000001-GFZL01028621	28621	50004809	TSA	2017-11-02	2017-12-18	PRJNA416697	SAMN07962185	SRR6244829
Panax ginseng	GDQW.gz	GDQW01000001-GDQW01190149	190149	271631433	TSA	2015-09-11	2015-09-22	PRJNA264354	SAMN03121625	SRR1649408
Gossypium arboreum	GBYK.gz	GBYK01000001-GBYK01002096	2096	1186499	TSA	2014-12-09	2015-01-13	PRJNA269608	SAMN02316113	SRR952685
Cocos nucifera	GBGL.gz	GBGL01000001-GBGL01060762	60762	38002737	TSA	2014-06-09	2014-11-04	PRJNA244711	SAMN02728104	SRR1273070
Jatropha curcas	GFVC.gz	GFVC01000001-GFVC01063269	63269	64035563	TSA	2017-08-20	2018-03-07	PRJNA398244	SAMN07487332	SRR5921364
Triticum aestivum	GDTJ.gz	GDTJ01000001-GDTJ01029104	29104	13751251	TSA	2015-10-13	2016-05-04	PRJNA297977	SAMN04155533	SRR2584304
Silene conica	GDIZ.gz	GDIZ01000001-GDIZ01070664	70664	70141557	TSA	2015-07-17	2015-07-29	PRJNA289152	SAMN03846654	SRR2093650
Hibiscus cannabinus	GEED.gz	GEED01000001-GEED01057483	57483	75946761	TSA	2016-01-04	2016-03-31	PRJNA295790	SAMN04088572	SRR2954811
Nothapodytes nimmoniana	GAKK.gz	GAKK01000001-GAKK01000995	995	290869	TSA	2013-06-06	2014-07-08	PRJNA207019	SAMN02190965	SRR879376
Lotus corniculatus	GACB.gz	GACB01000001-GACB01045563	45563	29702713	TSA	2012-11-04	2013-06-10	PRJNA77207	SAMN00759026	SRR364671
Camellia sinensis var. sinensis	GARM.gz	GARM01000001-GARM01107820	107820	61902141	TSA	2014-01-07	2015-10-05	PRJNA178636	SAMN01797829	SRR616814
Albizia julibrissin	GHWM.gz	GHWM01000001-GHWM01153590	153590	209405462	TSA	2019-09-27	2019-10-09	PRJNA574148	SAMN12842422	SRR10179674
Anthoxanthum odoratum	GBIE.gz	GBIE01000001-GBIE01083703	83703	61916221	TSA	2014-07-21	2014-08-13	PRJNA255182	SAMN02910590	SRR1514624
Chlorokybus atmophyticus	GFZF.gz	GFZF01000001-GFZF01006588	6588	11619771	TSA	2017-10-30	2018-03-07	PRJNA399177	SAMN07534705	SRR5949009
Nymphoides peltata	GFBT.gz	GFBT01000001-GFBT01182811	182811	131185184	TSA	2016-11-10	2016-12-22	PRJNA282005	SAMN03491219	SRR1994284
Colobanthus quitensis	GGAJ.gz	GGAJ01000001-GGAJ01094968	94968	72841499	TSA	2017-11-23	2018-01-03	PRJNA388703	SAMN07183597	SRR5678325
Salicornia europaea	GAHZ.gz	GAHZ01000001-GAHZ01079812	79812	38276992	TSA	2013-04-16	2013-07-08	PRJNA193210	SAMN02009301	SRR822929
Hordeum vulgare subsp. vulgare	GGCS.gz	GGCS01000001-GGCS01073272	73272	70914107	TSA	2017-12-17	2018-01-03	PRJNA378723	SAMN06560344	SRR5345032
Acacia koa	GBYE.gz	GBYE01000001-GBYE01081070	81070	53302741	TSA	2015-07-02	2015-07-28	PRJNA268386	SAMN03106213	SRR1686818
Alloteropsis semialata	GFYG.gz	GFYG01000001-GFYG01058112	58112	59532525	TSA	2017-10-10	2017-10-19	PRJNA310121	SAMN04592517	SRR3323124
Asclepias syriaca	GFXT.gz	GFXT01000001-GFXT01032728	32728	37395823	TSA	2017-10-03	2017-10-24	PRJNA210776	SAMN02228569	SRR5117431
Nepenthes rafflesiana	GGLG.gz	GGLG01000001-GGLG01030558	30558	51342367	TSA	2018-03-30	2018-06-04	PRJNA299862	SAMN06660654	SRR5397382
Symphyotrichum ascendens	GGUX.gz	GGUX01000001-GGUX01139004	139004	125418306	TSA	2018-08-15	2020-02-20	PRJNA384612	SAMN06842759	SRR5484656
Camellia oleifera	GBHI.gz	GBHI01000001-GBHI01084162	84162	35690654	TSA	2014-06-28	2014-07-22	PRJNA239933	SAMN02892969	SRR1472842
Astragalus canadensis	GGNK.gz	GGNK01000001-GGNK01044857	44857	21546268	TSA	2018-05-08	2018-05-15	PRJNA451356	SAMN08968809	SRR7058358
Hordeum vulgare subsp. vulgare	GGCN.gz	GGCN01000001-GGCN01091990	91990	87517289	TSA	2017-12-17	2018-01-03	PRJNA378723	SAMN06560340	SRR5345036
Zenia insignis	GDGH.gz	GDGH01000001-GDGH01094470	94470	68651362	TSA	2015-06-06	2015-06-30	PRJNA285444	SAMN03753902	SRR2047024
Triticum aestivum	GBKK.gz	GBKK01000001-GBKK01001655	1655	928395	TSA	2014-08-22	2014-11-15	PRJNA182354	SAMN01820705	SRR629693
Petunia integrifolia subsp. inflata	GBDQ.gz	GBDQ01000001-GBDQ01045432	45432	36355247	TSA	2014-04-22	2014-09-03	PRJNA244357	SAMN02725492	SRR1232301
Pinus monticola	GDQD.gz	GDQD01000001-GDQD01010530	10530	13534811	TSA	2015-08-31	2015-09-09	PRJNA292559	SAMN03981485	SRR1013833
Secale cereale	GCJW.gz	GCJW01000001-GCJW01045433	45433	59667637	TSA	2015-02-26	2015-03-18	PRJDB2278	SAMD00009760	DRR001018
Lumnitzera littorea	GGFO.gz	GGFO01000001-GGFO01087035	87035	109080132	TSA	2018-01-24	2018-01-30	PRJNA430148	SAMN08369250	SRR6482160
Gleditsia sinensis	GCKC.gz	GCKC01000001-GCKC01229336	229336	383599789	TSA	2015-03-03	2016-06-10	PRJNA273556	SAMN02371188	SRR1012862
Camellia sinensis	GGNW.gz	GGNW01000001-GGNW01167884	167884	113796816	TSA	2018-05-16	2019-04-05	PRJNA417349	SAMN07983236	SRR6279432
Eschweilera coriacea	GHLO.gz	GHLO01000001-GHLO01140516	140516	73459590	TSA	2019-05-07	2019-05-14	PRJNA523042	SAMN10963035	SRR8599279
Noccaea caerulescens	GEVK.gz	GEVK01000001-GEVK01028655	28655	34855706	TSA	2016-07-25	2016-11-04	PRJNA327496	SAMN05335711	SRR3743001
Xanthoceras sorbifolium	GICJ.gz	GICJ01000001-GICJ01029426	29426	33683382	TSA	2019-12-06	2020-01-08	PRJNA592434	SAMN13483393	SRR10572751
Jasminum sambac	GHOY.gz	GHOY01000001-GHOY01168145	168145	107583618	TSA	2019-07-11	2019-07-16	PRJNA551353	SAMN12144573	SRR9613490
Davidia involucrata	GHEO.gz	GHEO01000001-GHEO01061613	61613	53133279	TSA	2019-01-29	2019-08-09	PRJNA513477	SAMN10721415	SRR8427009
Karelinia caspia	GANI.gz	GANI01000001-GANI01107092	107092	70112993	TSA	2013-08-26	2014-09-03	PRJNA203533	SAMN02194678	SRR901837
Syzygium luehmannii	GFHT.gz	GFHT01000001-GFHT01114643	114643	111428015	TSA	2017-02-15	2018-01-24	PRJNA356336	SAMN06286251	SRR5229573
Panicum bisulcatum	GHRE.gz	GHRE01000001-GHRE01150118	150118	175212183	TSA	2019-07-16	2019-08-02	PRJNA535432	SAMN11494733	SRR8983180
Salicornia europaea	GAIA.gz	GAIA01000001-GAIA01083157	83157	41252568	TSA	2013-04-16	2013-07-08	PRJNA193210	SAMN02009302	SRR823398
Platanus x hispanica	GGXZ.gz	GGXZ02000001-GGXZ02117866	117866	100822598	TSA	2018-09-26	2019-04-09	PRJNA484863	SAMN09780419	SRR86318010
Trapa bispinosa	GEZE.gz	GEZE01000001-GEZE01073284	73284	82253092	TSA	2016-09-07	2016-09-19	PRJNA338899	SAMN05573643	SRR4031066
Caragana korshinskii	GABJ.gz	GABJ01000001-GABJ01045305	45305	13930479	TSA	2012-10-18	2013-10-18	PRJNA173197	SAMN01166070	SRR575666
Hordeum vulgare subsp. vulgare	GGDA.gz	GGDA01000001-GGDA01088118	88118	83346606	TSA	2017-12-17	2018-01-03	PRJNA378723	SAMN06560352	SRR5345016
Syzygium luehmannii	GFHS.gz	GFHS01000001-GFHS01094854	94854	94752120	TSA	2017-02-15	2018-01-24	PRJNA356336	SAMN06286252	SRR5229570
Allium cepa var. aggregatum	GFAK.gz	GFAK01000001-GFAK01083177	83177	53344724	TSA	2016-10-09	2016-12-21	PRJNA310820	SAMN04455902	SRR3144593
Dactylorhiza fuchsii	GFHX.gz	GFHX01000001-GFHX01053571	53571	19146998	TSA	2017-04-13	2017-04-13	PRJNA317244	SAMN04604707	SRR3330395
Vaccinium macrocarpon	GBFL.gz	GBFL01000001-GBFL01048270	48270	33379313	TSA	2014-05-21	2014-06-09	PRJNA246586	SAMN02739898	SRR1282422
Avena sativa	GFHU.gz	GFHU01000001-GFHU01041675	41675	33363393	TSA	2017-02-16	2017-03-02	PRJNA355647	SAMN06099162	SRR5074542
Helianthus niveus	GEWS.gz	GEWS01000001-GEWS01086692	86692	116402570	TSA	2016-08-05	2016-09-27	PRJNA320343	SAMN04932649	SRR3597501
Zoysia japonica	GFQO.gz	GFQO01000001-GFQO01043070	43070	55830715	TSA	2017-07-03	2019-02-26	PRJNA376455	SAMN06392964	SRR5759405
Ulmus minor	GFUU.gz	GFUU01000001-GFUU01018051	18051	35041668	TSA	2017-08-08	2018-10-29	PRJNA312302	SAMN04502035	SRR3174511
Actinidia chinensis	GAMA.gz	GAMA01000001-GAMA01020000	20000	24728890	TSA	2013-07-10	2016-01-07	PRJNA210597		SRR926770
Eleusine coracana	GGLZ.gz	GGLZ01000001-GGLZ01027460	27460	27602533	TSA	2018-04-13	2018-05-01	PRJNA449117	SAMN08887559	SRR6984636
Agrostis scabra	GFIW.gz	GFIW01000001-GFIW01302185	302185	176001429	TSA	2017-02-27	2017-07-17	PRJNA376386	SAMN06379644	SRR5278950
Landoltia punctata	GAQZ.gz	GAQZ01000001-GAQZ01073935	73935	86886716	TSA	2014-01-02	2014-10-06	PRJNA185389	SAMN01881063	SRR647050
Gymnadenia conopsea	GHXG.gz	GHXG01000001-GHXG01098316	98316	71700223	TSA	2019-10-07	2019-10-22	PRJNA504609	SAMN10395695	SRR8175724
Arachis hypogaea	GAER.gz	GAER01000001-GAER01059189	59189	44455414	TSA	2013-01-18	2013-07-08	PRJNA185732	SAMN01884225	SRR647076
Borassus flabellifer	GFYQ.gz	GFYQ01000001-GFYQ01170213	170213	127391279	TSA	2017-10-15	2017-10-25	PRJNA412969	SAMN07331236	SRR5809675
Nymphaea alba	GGUL.gz	GGUL01000001-GGUL01022384	22384	26383995	TSA	2018-08-04	2018-08-20	PRJNA472003	SAMN09223346	SRR7168057
Pisum sativum	GDJW.gz	GDJW01000001-GDJW01004429	4429	3076630	TSA	2015-07-29	2016-04-05	PRJNA288408	SAMN03846796	SRR2089737
Corchorus capsularis	GBSD.gz	GBSD01000001-GBSD01034163	34163	49263066	TSA	2014-10-06	2015-02-17	PRJNA255934	SAMN02934031	SRR1585372
Cucurbita pepo	GBZI.gz	GBZI01000001-GBZI01055861	55861	73522093	TSA	2014-12-18	2015-02-23	PRJNA189548	SAMN01921698	SRR747836
Phelipanche aegyptiaca	GFQM.gz	GFQM01000001-GFQM01089277	89277	98772844	TSA	2017-07-01	2017-07-14	PRJNA388245	SAMN07173536	SRR5680431
Silene conica	GDIV.gz	GDIV01000001-GDIV01072511	72511	68899569	TSA	2015-07-17	2015-07-29	PRJNA289152	SAMN03843846	SRR2093547
Senna alexandrina	GEEB.gz	GEEB01000001-GEEB01043361	43361	71959830	TSA	2016-01-01	2016-01-20	PRJNA252646	SAMN02854320	SRR1508212
Citrus trifoliata	GCVN.gz	GCVN01000001-GCVN01077220	77220	85943783	TSA	2015-04-11	2015-08-06	PRJNA279929	SAMN03452275	SRR1947307
Solanum torvum	GAIC.gz	GAIC01000001-GAIC01035275	35275	17935319	TSA	2013-04-20	2013-08-30	PRJNA196896		SRR830592
Paris polyphylla var. yunnanensis	GHNB.gz	GHNB01000001-GHNB01346426	346426	231856659	TSA	2019-06-06	2019-06-25	PRJNA544524	SAMN11842182	SRR9118499
Poa pratensis	GEBH.gz	GEBH01000001-GEBH01367772	367772	133693094	TSA	2016-07-08	2016-07-19	PRJNA296482	SAMN04099909	SRR2860635
Zea mays	GGGX.gz	GGGX01000001-GGGX01038041	38041	29483904	TSA	2018-02-15	2018-02-21	PRJNA300830	SAMN08533523	SRR6724183
Pisum sativum	GEUU.gz	GEUU01000001-GEUU01087124	87124	91908958	TSA	2016-07-14	2017-08-01	PRJNA328997	SAMN05355353	SRR3898723
Jatropha curcas	GAOW.gz	GAOW01000001-GAOW01021021	21021	9517478	TSA	2014-06-24	2014-10-01	PRJNA219354	SAMN02356859	SRR998547
Fagus sylvatica	HADB.gz	HADB01000001-HADB01131668	131668	51462350	TSA	2015-12-04	2017-09-29	PRJEB9548
Hordeum vulgare	IAAZ.gz	IAAZ01000001-IAAZ01049035	49035	35841884	TSA	2016-06-21	2017-10-04	PRJDB4919	SAMD00053720	DRR062864
Ambrosia artemisiifolia	GFWB.gz	GFWB01000001-GFWB01109444	109444	89882431	TSA	2017-08-30	2017-09-11	PRJNA335689	SAMN07541864	SRR5965731
Aquilaria malaccensis	GGSI.gz	GGSI01000001-GGSI01140168	140168	128239802	TSA	2018-07-22	2018-07-30	PRJNA449813	SAMN08918380	SRR7244138
Alloteropsis semialata	GFYE.gz	GFYE01000001-GFYE01075435	75435	85422588	TSA	2017-10-10	2017-10-19	PRJNA310121	SAMN04592508	SRR3322973
Arachis hypogaea	GDDN.gz	GDDN01000001-GDDN01004913	4913	1216971	TSA	2015-06-08	2015-10-29	PRJNA286040	SAMN03764410	SRR2054647
Striga hermonthica	ICPL.gz	ICPL01000001-ICPL01081559	81559	83926651	TSA	2019-09-05	2019-09-20	PRJDB3897	SAMD00031901	DRR036949
Bouteloua dactyloides	GARE.gz	GARE01000001-GARE01170793	170793	251530841	TSA	2014-01-06	2015-12-29	PRJNA231727	SAMN02444322	SRR1051211
Camellia sinensis	GBRC.gz	GBRC01000001-GBRC01033639	33639	15304721	TSA	2014-09-19	2014-10-01	PRJNA261465	SAMN03074207	SRR1581144
Carya illinoinensis	GGRT.gz	GGRT01000001-GGRT01083586	83586	74628586	TSA	2018-07-07	2018-07-10	PRJNA411951	SAMN07691980	SRR6065910
Zea mays	GECS.gz	GECS01000001-GECS01030157	30157	28734711	TSA	2015-11-30	2015-12-07	PRJNA300830	SAMN04229491	SRR2889759
Momordica charantia	GANF.gz	GANF01000001-GANF01054667	54667	57401152	TSA	2013-08-18	2013-08-29	PRJNA213805	SAMN02296947	SRR947759
Camellia sinensis	GBBZ.gz	GBBZ01000001-GBBZ01049010	49010	25408232	TSA	2014-04-07	2014-04-28	PRJNA223181	SAMN02377821	SRR1013716
Pinus sylvestris	GHKX.gz	GHKX01000001-GHKX01019526	19526	16127904	TSA	2019-05-05	2019-07-12	PRJNA531617	SAMN11382444	SRR8996663
Cymbidium longibracteatum	GESW.gz	GESW01000001-GESW01048870	48870	40118465	TSA	2016-06-04	2017-06-20	PRJNA323628	SAMN05173006	SRR3591803
Klebsormidium flaccidum	GBSO.gz	GBSO01000001-GBSO01053965	53965	66856268	TSA	2014-10-08	2014-10-08	PRJNA242253	SAMN03085412	SRR1594644
Hordeum vulgare subsp. spontaneum	GGDR.gz	GGDR01000001-GGDR01084016	84016	81222234	TSA	2017-12-18	2018-01-03	PRJNA378723	SAMN06560368	SRR5344987
Corchorus capsularis	GCNS.gz	GCNS01000001-GCNS01052368	52368	90143599	TSA	2015-03-22	2018-08-31	PRJNA255934	SAMN02934034	SRR1867789
Lolium rigidum	GAYU.gz	GAYU01000001-GAYU01000030	30	34489	TSA	2014-03-04	2014-04-08	PRJNA239942	SAMN02671742	SRR1182475
Physalis alkekengi var. franchetii	IABG.gz	IABG01000001-IABG01075221	75221	65187731	TSA	2016-08-05	2016-08-06	PRJDB4299	SAMD00042442	DRR048294
Hordeum vulgare subsp. vulgare	GGCR.gz	GGCR01000001-GGCR01106787	106787	107248615	TSA	2017-12-17	2018-01-03	PRJNA378723	SAMN06560343	SRR5345033
Picea glauca	GGJI.gz	GGJI01000001-GGJI01037452	37452	51007225	TSA	2018-03-09	2019-04-18	PRJNA437248	SAMN08646877	SRR6816983
Paris polyphylla	GHJH.gz	GHJH01000001-GHJH01029650	29650	48809669	TSA	2019-04-08	2020-04-07	PRJNA527675	SAMN11157606	SRR8741562
Trigonella foenum-graecum	GFLS.gz	GFLS01000001-GFLS01066243	66243	25198172	TSA	2017-03-29	2017-04-04	PRJNA378712	SAMN06560285	SRR5381836
Auxenochlorella protothecoides	GDKF.gz	GDKF01000001-GDKF01010686	10686	20903175	TSA	2015-08-06	2016-09-08	PRJNA289168	SAMN03846662	SRR2089718
Melastoma malabathricum	GHIY.gz	GHIY01000001-GHIY01026768	26768	15670825	TSA	2019-03-31	2019-04-18	PRJNA491247	SAMN10068243	SRR7901036
Mesembryanthemum crystallinum	GBLK.gz	GBLK01000001-GBLK01024204	24204	36623934	TSA	2014-09-11	2015-09-15	PRJNA217685	SAMN02732138	SRR1258762
Chlorella sp. HS2	GIKO.gz	GIKO01000001-GIKO01101482	101482	200884669	TSA	2020-03-05	2020-03-27	PRJNA590327	SAMN13320240	SRR10490249
Nicotiana obtusifolia	GEMV.gz	GEMV01000001-GEMV01223135	223135	126718535	TSA	2016-05-06	2018-01-02	PRJNA316803	SAMN04590144	SRR3361458
Carya illinoinensis	GFTL.gz	GFTL01000001-GFTL01141535	141535	86197165	TSA	2017-07-21	2017-08-01	PRJNA360120	SAMN06203373	SRR5714434
Lens culinaris	GFBR.gz	GFBR01000001-GFBR01058953	58953	65708210	TSA	2016-11-08	2016-11-21	PRJNA352096	SAMN05966961	SRR5002677
Platycodon grandiflorus	GCGX.gz	GCGX01000001-GCGX01005526	5526	1954366	TSA	2015-02-03	2016-03-30	PRJNA268992	SAMN03247353	SRR1697357
Corchorus capsularis	GBSE.gz	GBSE01000001-GBSE01029463	29463	33456956	TSA	2014-10-06	2015-02-17	PRJNA255934	SAMN02934032	SRR1585373
Moringa oleifera	GDGL.gz	GDGL01000001-GDGL01000951	951	1435955	TSA	2015-06-21	2015-07-10	PRJNA283303	SAMN03761945
Nepenthes khasiana	GEXD.gz	GEXD02000001-GEXD02322321	322321	230534860	TSA	2016-08-15	2019-07-12	PRJNA296942	SAMN04112247	SRR2529595
Garcinia mangostana	IACD.gz	IACD01000001-IACD01183274	183274	90822801	TSA	2017-04-20	2019-07-26	PRJDB5091	SAMD00057600	DRR067238
Vandenboschia speciosa	HAHR.gz	HAHR01000001-HAHR01000006	6	4236	TSA	2017-06-29	2019-11-07	PRJEB21586	SAMEA104146615
Citrus maxima	GGWA.gz	GGWA01000001-GGWA01062850	62850	52246399	TSA	2018-09-05	2018-09-21	PRJNA433063	SAMN08358188	SRR6656018
Salicornia neei	GHTP.gz	GHTP01000001-GHTP01086969	86969	59398268	TSA	2019-07-31	2019-08-06	PRJNA554118	SAMN12256425	SRR9694999
Agave tequilana	GAHU.gz	GAHU01000001-GAHU01195967	195967	203355422	TSA	2013-04-03	2013-08-26	PRJNA193469		SRR789688
Triticum polonicum	GEDL.gz	GEDL01000001-GEDL01097169	97169	66940590	TSA	2015-12-14	2016-01-19	PRJNA305056	SAMN04316857	SRR2973592
Aloe vera	GFOB.gz	GFOB01000001-GFOB01111627	111627	83736760	TSA	2017-05-22	2018-07-20	PRJNA359629	SAMN06191590	SRR5161731
Pinus cembra	HAMI.gz	HAMI01000001-HAMI01040468	40468	69370804	TSA	2018-12-05	2019-09-07	PRJEB29997	SAMEA5147779
Silene conica	GDIW.gz	GDIW01000001-GDIW01074046	74046	70550315	TSA	2015-07-17	2015-07-29	PRJNA289152	SAMN03843847	SRR2093548
Mangifera indica	GBVX.gz	GBVX01000001-GBVX01020757	20757	9109369	TSA	2014-10-25	2016-01-13	PRJNA193591	SAMN01993560	SRR1298995
Silene conica	GDJJ.gz	GDJJ01000001-GDJJ01073613	73613	73348524	TSA	2015-07-17	2015-07-29	PRJNA289152	SAMN03846652	SRR2093608
Allium chinense	GFAL.gz	GFAL01000001-GFAL01120869	120869	66791055	TSA	2016-10-11	2016-12-21	PRJNA310810	SAMN04455790	SRR3144560
Agrostis stolonifera	GEUC.gz	GEUC01000001-GEUC01080995	80995	79702223	TSA	2016-06-24	2016-11-03	PRJNA324407	SAMN05202133	SRR3624707
Pisum sativum	GCMJ.gz	GCMJ01000001-GCMJ01009835	9835	4377316	TSA	2015-03-04	2015-03-27	PRJNA277074	SAMN03384142	SRR1910794
Crataegus pinnatifida	GALU.gz	GALU01000001-GALU01051544	51544	35101594	TSA	2013-07-05	2013-07-17	PRJNA205404	SAMN02202180	SRR900790
Macadamia integrifolia	GHOE.gz	GHOE01000001-GHOE01078472	78472	40500522	TSA	2019-06-21	2019-07-02	PRJNA533518	SAMN11458590	SRR8926018
Corchorus capsularis	GCNR.gz	GCNR01000001-GCNR01044675	44675	67618494	TSA	2015-03-22	2018-08-31	PRJNA255934	SAMN02934033	SRR1867786
Nothofagus pumilio	GGJD.gz	GGJD01000001-GGJD01020765	20765	24655635	TSA	2018-03-09	2018-03-15	PRJNA414196	SAMN07782031	SRR6808715
Arachis hypogaea	GBHK.gz	GBHK01000001-GBHK01022131	22131	14948761	TSA	2014-06-30	2015-01-05	PRJNA251584	SAMN02837507	SRR1367372
Corchorus olitorius	GFDJ.gz	GFDJ01000001-GFDJ01019978	19978	18726860	TSA	2017-01-05	2018-01-08	PRJNA278717	SAMN06199046	SRR5145920
Kosteletzkya virginica	GCJL.gz	GCJL01000001-GCJL01033177	33177	59537318	TSA	2015-02-12	2015-02-18	PRJNA274002	SAMN03338704	SRR274002
Taraxacum kok-saghyz	GFZW.gz	GFZW01000001-GFZW01073350	73350	52923428	TSA	2017-11-13	2019-01-11	PRJNA413689	SAMN07761761	SRR6149667
Hypericum annulatum	GFSO.gz	GFSO01000001-GFSO01000033	33	47023	TSA	2017-07-19	2017-07-25	PRJNA308549	SAMN04396923	SRR3099024
Silene grisebachii	GEYV.gz	GEYV01000001-GEYV01163680	163680	118559280	TSA	2016-09-01	2016-09-27	PRJNA341271	SAMN05717978	SRR4105781
Solanum melongena	GBGZ.gz	GBGZ01000001-GBGZ01121454	121454	132832610	TSA	2014-06-18	2015-10-28	PRJNA247728	SAMN02777982	SRR1291243
Hordeum vulgare subsp. vulgare	GFJK.gz	GFJK01000001-GFJK01076018	76018	74267652	TSA	2017-03-09	2018-01-03	PRJNA378334	SAMN06545244	SRR5320390
Catharanthus roseus	GACD.gz	GACD01000001-GACD01086107	86107	106759146	TSA	2012-11-06	2012-12-04	PRJNA174442	SAMN1798283	SRR098691
Pinus sylvestris	GEMN.gz	GEMN01000001-GEMN01043662	43662	16329548	TSA	2016-05-01	2017-04-12	PRJNA311312	SAMN04481465	SRR3159725
Pisum sativum	GCMI.gz	GCMI01000001-GCMI01012930	12930	3324729	TSA	2015-03-04	2015-03-27	PRJNA277074	SAMN03384142	SRR1910794
Ilex paraguariensis	GEWR.gz	GEWR01000001-GEWR01193693	193693	136745783	TSA	2016-08-03	2016-08-04	PRJNA315513	SAMN04579737	SRR3584943
Rhodiola rosea	GFVF.gz	GFVF01000001-GFVF01104812	104812	108056939	TSA	2017-08-19	2018-01-02	PRJNA398393	SAMN07510074	SRR5936537
Allium cepa	GBJZ.gz	GBJZ01000001-GBJZ01249987	249987	273651260	TSA	2014-08-20	2015-10-28	PRJNA248253	SAMN02796065	SRR1293377
Sinopodophyllum hexandrum	GBJY.gz	GBJY01000001-GBJY01035403	35403	17967934	TSA	2014-08-20	2014-09-02	PRJNA258431	SAMN02997652	SRR1553367
Cycas sphaerica	GGZR.gz	GGZR01000001-GGZR01021181	21181	46671474	TSA	2018-10-03	2019-04-02	PRJNA493555	SAMN10135995	SRR7938850
Garcinia mangostana	GGXM.gz	GGXM01000001-GGXM01279376	279376	386552205	TSA	2018-09-20	2019-10-15	PRJNA321150	SAMN06670216	SRR5412328
Thinopyrum intermedium	GGEN.gz	GGEN01000001-GGEN01151353	151353	146673655	TSA	2018-01-05	2018-01-10	PRJNA428355	SAMN08289116	SRR6437563
Elodea nuttallii	GAFQ.gz	GAFQ01000001-GAFQ01039957	39957	24689483	TSA	2013-02-13	2013-02-25	PRJNA188156		ERR062145
Viola albida var. takahashii	GFWC.gz	GFWC01000001-GFWC01072185	72185	53012499	TSA	2017-08-31	2017-10-10	PRJNA345302	SAMN05860751	SRR5320531
Lolium rigidum	GHHB.gz	GHHB01000001-GHHB01074269	74269	66145618	TSA	2019-03-04	2019-04-02	PRJNA512627	SAMN10688705	SRR8469510
Ambrosia artemisiifolia	HAAJ.gz	HAAJ01000001-HAAJ01002846	2846	1655580	TSA	2013-02-21	2013-04-21	PRJEB1470	SAMEA1713725
Pisum sativum	GCML.gz	GCML01000001-GCML01021283	21283	15178790	TSA	2015-03-04	2015-03-27	PRJNA277074	SAMN03384142	SRR1910794
Ipomoea trifida	GFXD.gz	GFXD01000001-GFXD01113762	113762	186423640	TSA	2017-09-29	2018-09-04	PRJNA384881	SAMN07734674	SRR5514869
Citrus x microcarpa	GGJQ.gz	GGJQ01000001-GGJQ01115077	115077	119167004	TSA	2018-03-12	2018-08-08	PRJNA437326	SAMN08649127	SRR6814464
Silene dioica	GFCG.gz	GFCG01000001-GFCG01092347	92347	96146275	TSA	2016-12-07	2016-12-13	PRJNA356362	SAMN06112450	SRR5079457
Nepenthes ampullaria	GFAE.gz	GFAE01000001-GFAE01200606	200606	141560186	TSA	2016-10-03	2017-11-07	PRJNA299862	SAMN04226475	SRR2866506
Coffea racemosa	GAJU.gz	GAJU01000001-GAJU01000004	4	3830	TSA	2013-05-24	2013-06-03	PRJNA205284
Pinus sylvestris	GILP.gz	GILP01000001-GILP01767088	767088	392926969	TSA	2020-04-03	2020-04-29	PRJNA531617	SAMN11382444	SRR8996663
Castanea crenata	GHUZ.gz	GHUZ01000001-GHUZ01286546	286546	603816035	TSA	2019-09-02	2019-09-18	PRJNA534190	SAMN11479283	SRR9695841
Lolium perenne	GAYX.gz	GAYX01000001-GAYX01185833	185833	154234715	TSA	2014-03-09	2014-07-22	PRJNA222646	SAMN02566648	SRR1161517
Ocimum tenuiflorum	GFRS.gz	GFRS01000001-GFRS01075988	75988	81111078	TSA	2017-07-07	2019-05-24	PRJNA390220	SAMN07212647	SRR5681516
Chlorella sp. CH2018	GHRP.gz	GHRP01000001-GHRP01014053	14053	21084378	TSA	2019-07-25	2020-02-27	PRJNA551084	SAMN12109778	SRR9610314
Actinidia chinensis	GALZ.gz	GALZ01000001-GALZ01010000	10000	14555796	TSA	2013-07-10	2016-02-09	PRJNA210597		SRR926770
Arundo donax	GBRH.gz	GBRH01000001-GBRH01283603	283603	166895766	TSA	2014-09-11	2014-12-03	PRJNA256910	SAMN02943944	SRR1559299
Festuca pratensis	GBXZ.gz	GBXZ01000001-GBXZ01072123	72123	81305288	TSA	2014-11-23	2015-04-16	PRJNA266320	SAMN03164176	SRR1648382
Silene conica	GDIT.gz	GDIT01000001-GDIT01074674	74674	73145873	TSA	2015-07-17	2015-07-29	PRJNA289152	SAMN03846650	SRR2093573
Veronica trichadena	GEVU.gz	GEVU01000001-GEVU01058986	58986	37453657	TSA	2016-07-26	2016-09-26	PRJNA317437	SAMN04961625	SRR3491906
Casuarina equisetifolia	GDQL.gz	GDQL01000001-GDQL01013189	13189	13939168	TSA	2015-08-31	2015-09-14	PRJNA294034	SAMN04013497
Vriesea carinata	GHCB.gz	GHCB01000001-GHCB01041228	41228	48084317	TSA	2018-11-28	2018-12-04	PRJNA167588	SAMN00998511	SRR500874
Trifolium repens	GEST.gz	GEST01000001-GEST01013108	13108	6326152	TSA	2016-06-03	2016-08-02	PRJNA324075	SAMN05196006	SRR3621208
Pisum sativum	GDJU.gz	GDJU01000001-GDJU01006693	6693	4716063	TSA	2015-07-29	2016-04-05	PRJNA288408	SAMN03846794	SRR2089735
Nicotiana attenuata	GCZL.gz	GCZL01000001-GCZL01000030	30	33108	TSA	2015-04-24	2015-10-13	PRJNA223344	SAMN02378603	SRR1014758
Syzygium luehmannii	GFHN.gz	GFHN01000001-GFHN01112968	112968	114632619	TSA	2017-02-14	2018-01-24	PRJNA356336	SAMN06286254	SRR5229564
Aegilops tauschii	IAAS.gz	IAAS01000001-IAAS01065827	65827	65665394	TSA	2016-04-12	2016-05-11	PRJDB4683	SAMD00049233	DRR058964
Diospyros kaki	GFUF.gz	GFUF01000001-GFUF01031252	31252	30519886	TSA	2017-08-02	2017-08-18	PRJNA338599	SAMN05560195	SRR4345331
Paulownia tomentosa	GEFV.gz	GEFV01000001-GEFV01163076	163076	203459133	TSA	2016-02-26	2016-04-14	PRJNA285426	SAMN04510846	SRR2046203
Pyrus pyrifolia	GBED.gz	GBED01000001-GBED01002661	2661	3174877	TSA	2014-04-27	2014-05-09	PRJNA245398	SAMN02737232	SRR1265058
Ceratopteris richardii	GBGN.gz	GBGN01000001-GBGN01150097	150097	169020652	TSA	2014-06-12	2015-07-07	PRJNA248887	SAMN02803864	SRR1313276
Chlorella sp. BR2	GGGA.gz	GGGA01000001-GGGA01112965	112965	79905457	TSA	2018-01-29	2018-02-14	PRJNA389111	SAMN07280588	SRR5759398
Pinus sylvestris	GHKY.gz	GHKY01000001-GHKY01022899	22899	18047721	TSA	2019-05-05	2019-07-12	PRJNA531617	SAMN11382444	SRR8996663
Aegilops tauschii	IAAP.gz	IAAP01000001-IAAP01033680	33680	33747898	TSA	2016-04-12	2016-05-11	PRJDB4683	SAMD00049230	DRR058961
Sinomenium acutum	GIIT.gz	GIIT01000001-GIIT01219834	219834	197049958	TSA	2020-02-02	2020-03-20	PRJNA602527	SAMN13898187	SRR10947805
Juniperus excelsa	GFFX.gz	GFFX01000001-GFFX01000697	697	199531	TSA	2017-01-20	2018-10-24	PRJNA336469	SAMN05954275	SRR4800362
Monotropa hypopitys	GFWM.gz	GFWM01000001-GFWM01051379	51379	72606624	TSA	2018-06-21	2018-06-22	PRJNA330626	SAMN05420111	SRR6008321
Petunia integrifolia subsp. inflata	GBDR.gz	GBDR01000001-GBDR01040928	40928	30710900	TSA	2014-04-22	2014-09-03	PRJNA244357	SAMN02725494	SRR1240437
Clausena excavata	GGEM.gz	GGEM01000001-GGEM01016626	16626	12553368	TSA	2018-01-05	2018-02-09	PRJNA428402	SAMN08289434	SRR6438389
Silene latifolia	GAKC.gz	GAKC01000001-GAKC01000135	135	58363	TSA	2013-05-13	2013-07-03	PRJNA202865		SRR867210
Senna alexandrina	GCVR.gz	GCVR01000001-GCVR01037162	37162	54514329	TSA	2015-04-17	2015-07-06	PRJNA252646	SAMN02854321	SRR1508213
Zea mays	GGGU.gz	GGGU01000001-GGGU01037430	37430	28579165	TSA	2018-02-14	2018-02-21	PRJNA300830	SAMN08523108	SRR6713957
Moriera spinosa	GDRX.gz	GDRX01000001-GDRX01060736	60736	55314835	TSA	2015-10-07	2015-10-13	PRJNA293034	SAMN03996580	SRR2467259
Megathyrsus maximus	GFVJ.gz	GFVJ01000001-GFVJ01106740	106740	84680233	TSA	2017-08-24	2018-01-03	PRJNA351863	SAMN05956423	SRR5951632
Piper methysticum	GHAC.gz	GHAC01000001-GHAC01216627	216627	208326836	TSA	2018-10-16	2019-08-09	PRJNA494686	SAMN10176575	SRR8053129
Phlox roemeriana	GFFQ.gz	GFFQ01000001-GFFQ01132775	132775	76214100	TSA	2017-01-17	2017-01-27	PRJNA360977	SAMN06217941	SRR5177964
Petunia exserta	GBRT.gz	GBRT01000001-GBRT01054913	54913	89191713	TSA	2014-09-30	2015-10-01	PRJNA262142	SAMN03081321	SRR1586492
Pinus lambertiana	GEUZ.gz	GEUZ01000001-GEUZ01033112	33112	36738563	TSA	2016-07-15	2016-07-21	PRJNA174450	SAMN05256544	SRR3689473
Capparis spinosa	GDGA.gz	GDGA01000001-GDGA01000828	828	1269177	TSA	2015-06-06	2015-07-09	PRJNA283303	SAMN03761937
Vanda hybrid cultivar	GGYK.gz	GGYK01000001-GGYK01020331	20331	11613311	TSA	2018-10-03	2018-10-11	PRJNA491225	SAMN10067978	SRR7901152
Triticum turgidum	GAKM.gz	GAKM01000001-GAKM01137484	137484	179224061	TSA	2013-06-06	2013-06-20	PRJNA191054		SRR863377
Hordeum vulgare subsp. vulgare	GGDH.gz	GGDH01000001-GGDH01091464	91464	85414424	TSA	2017-12-17	2018-01-03	PRJNA378723	SAMN06560359	SRR5345003
Chlamydomonas acidophila	GBAH.gz	GBAH01000001-GBAH01024050	24050	21372484	TSA	2014-03-25	2014-04-16	PRJNA242235	SAMN02691881	SRR1199260
Ziziphus jujuba	GADF.gz	GADF01000001-GADF01000015	15	8029	TSA	2012-12-08	2012-12-19	PRJNA182366
Digitaria milanjiana	GGLU.gz	GGLU01000001-GGLU01064042	64042	45275258	TSA	2018-04-11	2018-05-01	PRJNA446051	SAMN08805476	SRR6912209
Amaranthus palmeri	GFQG.gz	GFQG01000001-GFQG01072780	72780	49147628	TSA	2017-06-28	2018-05-01	PRJNA390774	SAMN07260017	SRR5759376
Gyrostemon ramulosus	GDGD.gz	GDGD01000001-GDGD01000165	165	56427	TSA	2015-06-06	2015-07-09	PRJNA283303	SAMN03761939
Raphanus sativus	GEMG.gz	GEMG01000001-GEMG01047787	47787	40831203	TSA	2016-04-27	2016-06-27	PRJNA316891	SAMN04592457	SRR3314668
Camellia chekiangoleosa	GFZM.gz	GFZM02000001-GFZM02156006	156006	91577521	TSA	2017-11-06	2017-11-20	PRJNA415233	SAMN07819340	SRR6199922
Panax ginseng	GGRM.gz	GGRM01000001-GGRM01000440	440	426974	TSA	2018-07-04	2018-07-20	PRJNA302556	SAMN04283910	SRR2924435
Smilax myosotiflora	GGXT.gz	GGXT01000001-GGXT01032852	32852	23182006	TSA	2018-09-23	2018-10-10	PRJNA491233	SAMN10067990	SRR7842689
Pinus canariensis	GBLJ.gz	GBLJ01000001-GBLJ01047792	47792	43957406	TSA	2014-09-08	2015-10-06	PRJNA255888	SAMN02929471	SRR1531151
Phleum pratense	GAAJ.gz	GAAJ01000001-GAAJ01000463	463	347604	TSA	2012-09-11	2012-10-24	PRJNA172867	SAMN01113294	SRR542432
Ulmus pumila	GFBF.gz	GFBF01000001-GFBF01003975	3975	3938493	TSA	2016-10-24	2016-11-01	PRJNA349076	SAMN05915700	SRR4434441
Pinus massoniana	GAQR.gz	GAQR01000001-GAQR01069585	69585	69683872	TSA	2013-12-11	2014-01-08	PRJNA229813		SRR1040424
Vigna radiata	GBXO.gz	GBXO01000001-GBXO01078617	78617	65474901	TSA	2014-11-20	2015-01-05	PRJNA260767	SAMN03068099	SRR1653637
Panicum turgidum	GHRD.gz	GHRD01000001-GHRD01143909	143909	177146082	TSA	2019-07-15	2019-07-31	PRJNA535432	SAMN11494911	SRR8983175
Vanda hybrid cultivar	GGYL.gz	GGYL01000001-GGYL01022646	22646	13059655	TSA	2018-10-03	2018-10-11	PRJNA491226	SAMN10067979	SRR7901154
Noccaea caerulescens	GEVL.gz	GEVL01000001-GEVL01028744	28744	35143842	TSA	2016-07-25	2016-11-04	PRJNA327496	SAMN05335717	SRR3743003
Nothofagus pumilio	GGJE.gz	GGJE01000001-GGJE01018123	18123	21219826	TSA	2018-03-09	2018-03-15	PRJNA414196	SAMN07782033	SRR6808714
[truncated: 239 more rows]
