# Supplementary material for: Isolation of Cysteine-Rich Peptides from Citrullus colocynthis
Source: Biomolecules. 2020 Sep 16;10(9):1326. doi: 10.3390/biom10091326 (PMC7565491; doi:10.3390/biom10091326)
Supplement: Supplementary file 1 [file biomolecules-10-01326-s001.zip › biomolecules-917147-supplementary-proofreading/Data 2.xlsx]

## Sheet: Tabelle1
ID	Squash / Squash antimicrobial branch	Organism	GenBank ID / 1-kp sample id	Contig	Blast-Hit	E-value	Query sequence	Genus	Predicted signal sequence	Predicted N-terminal pro domain	Predicted major sequence	Predicted N-terminal tail
1	Squash	Cucumis melo	HF534907.1	RNMDSKKIVVVAIVGMIIMLAAMSSSASFVVDDKDSTNLVSDGRDMNNGCPRKIMIKGGVFKEEQRMCPKILMKCKQDSDCLLDCVCLKEGFCG	RMCPKILMKCKQDSDCLLDCVCLKEGFCG	0.0943708	sp|P11969|1-30	Cucumis	MDSKKIVVVAIVGMIIMLAAMSSSA	SFVVDDKDSTNLVSDGRDMNNGCPRKIMIKGGVFKEEQ	RMCPKILMKCKQDSDCLLDCVCLKEGFCG	N.A.
2	Squash	Cucurbita pepo	CM008931.1	SQPTTWNNASMHTILMWQNEMTQMGIASQMQYTFLSFKFQRQIGSKISSFSSIKWYPNSQEVLTKRPEMGSMKNVAVALIAMMLVATSSAAYAIDDDSMDLVFDGRDINHGVPRKIMKWGVLNHEERVCPKILMECKKDSDCLAECICLEHGYCG	RVCPKILMECKKDSDCLAECICLEHGYCG	5.11059e-06	sp|P11969|1-30	Cucurbita	N.A.	N.A.	RVCPKILMECKKDSDCLAECICLEHGYCG	N.A.
3	Squash	Cucumis sativus	CM002925.1	KNMESKKIVVVAIVATIIMQAAMSSSASFVVDDKDSIKLVTDGRAQADQDMNNGCPRKMMIKGGVFKEEEMVCPKILMKCKHDSDCLLDCVCLEDIGYCGVS	CPKILMKCKHDSDCLLDCVCLEDIGYCG	5.86941	sp|P11969|1-30	Cucumis	MESKKIVVVAIVATIIMQAAMSSSA	SFVVDDKDSIKLVTDGRAQADQDMNNGCPRKMMIKGGVFKEEEMV	CPKILMKCKHDSDCLLDCVCLEDIGYCG	VS
4	Squash	Cucurbita maxima	NEWN01000008.1	SQPTTWKNASMHTMLMWQNEMTQMGIASQMQYTFLSFKFQRQIGNQNLLFLFYKCYPNSQEVLTKRAEMGSNKIVTVALMALMLVASSSAAYAIDDDSMDLVFDRRDINHGVPRKIMKWGVLNHEERVCPRILMECKKDSDCLAECVCLEHGYCG	RVCPRILMECKKDSDCLAECVCLEHGYCG	2.66356e-06	sp|P11969|1-30	Cucurbita	N.A.	N.A.	RVCPRILMECKKDSDCLAECVCLEHGYCG	N.A.
5	Squash	Cucurbita moschata	NEWM01000034.1	SRKVKILNLKTKIYIIVLFKSGSQPTTWKNASMHTILMWQNEMTQMGIASQMQYTFLSFKFQRQIGSKISSFSSIKWHLNRQEVLTKRPEMGSMKIVAVALIAILLVATLSSAAYAIDDDSMDLVFDGRDINHRVPRKIMKWGVLNHEERVCPKILMECKKDSDCLAECICLEHGYCG	RVCPKILMECKKDSDCLAECICLEHGYCG	3.08977e-06	sp|P11969|1-30	Cucurbita	N.A.	N.A.	RVCPKILMECKKDSDCLAECICLEHGYCG	N.A.
6	Squash	Cucurbita argyrosperma	SDJN01000134.1	KEKEGWNANRRLLLNSPQSKNFKFEDNIILNPKIYIIVLFKSGSQPTTWKNASMHTILMWQNEMTQMGIASQMQYTFLSFKFQRQIGSKISSFSSIKWYPNRQEVLTKRPEMGSMKIVAVALIAILLVATLSSAAYAIDDDSMDLVFDGRDINHGVPRKIMKWGVLNHEERVCPKILMECKKDSDCLAECICLEHGYCG	RVCPKILMECKKDSDCLAECICLEHGYCG	8.44517e-07	sp|P11969|1-30	Cucurbita	N.A.	N.A.	RVCPKILMECKKDSDCLAECICLEHGYCG	N.A.
7	Squash	Luffa aegyptiaca	JAAVXE010002704.1	GEMEWKKVGLVAMVGMFLMAALAEASVAGDGIQLVSDGVNDFPRKMMNHGSHHNRICPRILMECSSDSDCLAECICLENGFCG	RICPRILMECSSDSDCLAECICLENGFCG	0.00026325	sp|P11969|1-30	Luffa	MEWKKVGLVAMVGMFLMAALAEA	SVAGDGIQLVSDGVNDFPRKMMNHGSHHN	RICPRILMECSSDSDCLAECICLENGFCG	N.A.
8	Squash	Luffa aegyptiaca	JAAVXE010002704.1	GEMEWKKVGLVAMVGMLLMAALAEASIAGDGIQLVSDGVNDFPRKMMNHGSHHNRICPRILMECSSDSDCLAECICLENGFCG	RICPRILMECSSDSDCLAECICLENGFCG	0.00272007	sp|P11969|1-30	Luffa	MEWKKVGLVAMVGMLLMAALAEA	SIAGDGIQLVSDGVNDFPRKMMNHGSHHN	RICPRILMECSSDSDCLAECICLENGFCG	N.A.
9	Squash	Lagenaria siceraria	CM016486.1	NMESKKIVVVAIMAMIMLVAMSLAAFAVDDDSVDLVSDGRAQTGQDIKNGCPRKIMIMKGKVFKEEERRCPRIYMECKHDSDCLADCVCLEHGICG	RRCPRIYMECKHDSDCLADCVCLEHGICG	2.49788e-08	sp|P11969|1-30	Lagenaria	MESKKIVVVAIMAMIMLVAMSLAAFA	VDDDSVDLVSDGRAQTGQDIKNGCPRKIMIMKGKVFKEEE	RRCPRIYMECKHDSDCLADCVCLEHGICG	N.A.
10	Squash	Benincasa hispida	CM019136.1	NMKNKKIIVVVALMAMMLVTTFAVDDESMDLVSDGRAQTGQDINNGCPRKIRMKGGVFKEEERRCPRIYMECKHDSDCLADCVCLPQGICG	RRCPRIYMECKHDSDCLADCVCLPQGICG	8.79327e-07	sp|P11969|1-30	Benincasa	MKNKKIIVVVALMAMMLVTTFA	VDDESMDLVSDGRAQTGQDINNGCPRKIRMKGGVFKEEE	RRCPRIYMECKHDSDCLADCVCLPQGICG	N.A.
11	Squash	Luffa acutangula	CM022715.1	KSYPCPQSFILVKREESLFINRKELREAIAKEREKEKDNQGEMEWKKVGLVAMVGMLLMAALAEASVAGDGIQLVSDGVNDFPRKMMNHGGHQNRVCPRILMECSSDSDCLAECICLENGFCG	NRVCPRILMECSSDSDCLAECICLENGFCG	0.00504947	sp|P11969|1-30	Luffa	MEWKKVGLVAMVGMLLMAALAEA	SVAGDGIQLVSDGVNDFPRKMMNHGGHQ	NRVCPRILMECSSDSDCLAECICLENGFCG	N.A.
12	Squash	Citrullus lanatus	AGCB01013300.1	NMESKRIIIIVAIMAMIMMMATSSAAFAIDGDSVDLVSDGRLQTGLDIKNGCPRKAMIMKGGAFKEEGRRCPRIYMECKRDADCLADCVCLQHGICG	GRRCPRIYMECKRDADCLADCVCLQHGICG	7.014e-13	sp|P11969|1-30	Citrullus	MESKRIIIIVAIMAMIMMMATSSAAFA	IDGDSVDLVSDGRLQTGLDIKNGCPRKAMIMKGGAFKEE	GRRCPRIYMECKRDADCLADCVCLQHGICG	N.A.
13	Squash	Luffa acutangula	CM022715.1	DSKVCEREKIMEWKKVALMAMVGMLLMASVAESSGVVEVIELISDGGNDLPRKIMSGRHGGICPRILMPCKTDDDCMLDCRCLSNGYCG	GGICPRILMPCKTDDDCMLDCRCLSNGYCG	4.88715	sp|P11969|1-30	Luffa	MEWKKVALMAMVGMLLMASVAES	SGVVEVIELISDGGNDLPRKIMSGRH	GGICPRILMPCKTDDDCMLDCRCLSNGYCG	N.A.
14	Squash	Momordica charantia	BDCS01000056.1	DKGRARKMEWKKFALVAIVGMLLMGASAQAGGAETVATEIQGRPRRMMRGGICPRILMKCKKTSDCMAQCKCLSNGFCGSAPN	CPRILMKCKKTSDCMAQCKCLSNGFCG	0.513272	sp|P11969|1-30	Momordica	MEWKKFALVAIVGMLLMGASAQA	GGAETVATEIQGRPRRMMRGGI	CPRILMKCKKTSDCMAQCKCLSNGFCG	SAPN
15	Squash	Luffa aegyptiaca	JAAVXE010002704.1	IISTHSPKVMGLDLYKYRGLRKQWAKARDQKQIRFKSVCEREKIMEWKKVALMAMVGMLLMASVAESSGVVEVIELISDGGNDLPRKIMSGRHGGICPRILMPCKTDDDCMLDCRCLSNGYCG	CPRILMPCKTDDDCMLDCRCLSNGYCG	0.000109983	sp|P11969|1-30	Luffa	N.A.	N.A.	CPRILMPCKTDDDCMLDCRCLSNGYCG	N.A.
16	Squash	Luffa acutangula	CM022715.1	GEMEWKKVGLVAMVGMLLMAALAEASVAGDGIQLVSDGVNDFPRKMMNHGGHQNRICPRILMECSHDSDCFGECICLSSGYCG	RICPRILMECSHDSDCFGECICLSSGYCG	0.194884	sp|P11969|1-30	Luffa	MEWKKVGLVAMVGMLLMAALAEA	SVAGDGIQLVSDGVNDFPRKMMNHGGHQN	RICPRILMECSHDSDCFGECICLSSGYCG	N.A.
17	Squash	Luffa aegyptiaca	JAAVXE010002704.1	GFHRRRRNSASVRRSFPRKMMNHGGHQNRLCPRILMECSYDSDCFGECICLPSGYCG	RLCPRILMECSYDSDCFGECICLPSGYCG	0.699347	sp|P11969|1-30	Luffa	N.A.	N.A.	RLCPRILMECSYDSDCFGECICLPSGYCG	N.A.
18	Squash	Citrullus lanatus	AGCB01013306.1	EKKRQEKMEWKRVGLVAVVGMLIMAALVEECVAIEAQSVGGLNKNEFPRKMMNEDYDNVNKGRMCPRILQECTTDDDCMNDCICLSNGFCG	GRMCPRILQECTTDDDCMNDCICLSNGFCG	0.0545616	sp|P11969|1-30	Citrullus	MEWKRVGLVAVVGMLIMAALVEECVA	IEAQSVGGLNKNEFPRKMMNEDYDNVNK	GRMCPRILQECTTDDDCMNDCICLSNGFCG	N.A.
19	Squash	Cucumis melo	HF534907.1	IERVKRSRRSSQERERKQRKREKKMEWKKVALVAVMGMLVMATFTESVGLGVDEEIIQLVSDGVNEYSQNIGKKNVGCPRILMKCKTDRDCLTGCTCKRNGYCG	CPRILMKCKTDRDCLTGCTCKRNGYCG	0.000195249	sp|P11969|1-30	Cucumis	MEWKKVALVAVMGMLVMATFTES	VGLGVDEEIIQLVSDGVNEYSQNIGKKNVG	CPRILMKCKTDRDCLTGCTCKRNGYCG	N.A.
20	Squash	Momordica charantia	BDCS01000056.1	KEGAEMESKKIVVVVALVAMMLVATSAAFDEGDTRPTRPLVSDDGAVVGQGMNDYPRKMFVKVVYYENQRGCPRILKQCKQDSDCPGECICMAHGFCG	RGCPRILKQCKQDSDCPGECICMAHGFCG	0.425137	sp|P11969|1-30	Momordica	MESKKIVVVVALVAMMLVATSAA	FDEGDTRPTRPLVSDDGAVVGQGMNDYPRKMFVKVVYYENQ	RGCPRILKQCKQDSDCPGECICMAHGFCG	N.A.
21	Squash	Momordica charantia	BDCS01000056.1	EKKERMEWKKVGLVAMVGMLLLATLAESAGADQRIKLVSDGRNDYYSRKMMKDNLQQRLCPRILMECTTDFDCLAECICLPNGFCG	RLCPRILMECTTDFDCLAECICLPNGFCG	0.0315379	sp|P11969|1-30	Momordica	MEWKKVGLVAMVGMLLLATLAES	AGADQRIKLVSDGRNDYYSRKMMKDNLQQ	RLCPRILMECTTDFDCLAECICLPNGFCG	N.A.
22	Squash	Cucumis sativus	CM002925.1	ERLRREKERKKGIEKMEWKKIGMLAVVGMLVMAALVEDCHAAIESESVKGLNKNELPRKMMNEETRMCPRILEECTTDDDCMNDCICLSNGFCG	RMCPRILEECTTDDDCMNDCICLSNGFCG	0.797486	sp|P11969|1-30	Cucumis	MEWKKIGMLAVVGMLVMAALVEDCHA	AIESESVKGLNKNELPRKMMNEET	RMCPRILEECTTDDDCMNDCICLSNGFCG	N.A.
23	Squash	Cucumis melo	HF534907.1	RARKTCKKIFFLARGLLFSSTYFVFLSFRTRTNNTKKELKNQRDQSRKSGKVKIEREREEKMEWKKIALVAMMGMLLMATFTESVGFGVDEEIIQLVSDGVNEYSGHPGCPRILMKCKTDRDCLAGCTCKRNGYCG	CPRILMKCKTDRDCLAGCTCKRNGYCG	0.12119	sp|P11969|1-30	Cucumis	MEWKKIALVAMMGMLLMATFTES	VGFGVDEEIIQLVSDGVNEYSGHPG	CPRILMKCKTDRDCLAGCTCKRNGYCG	N.A.
24	Squash	Cucurbita pepo	CM008931.1	WATKREKMEWKRGALIAMVGLLLMAAFADSAAVHGGEVIQLVSDGVNDFPRKMMNAALGCPRILMECEVDSDCLPGCVCRPNGFCG	CPRILMECEVDSDCLPGCVCRPNGFCG	3.41203	sp|P11969|1-30	Cucurbita	MEWKRGALIAMVGLLLMAAFA	DSAAVHGGEVIQLVSDGVNDFPRKMMNAALG	CPRILMECEVDSDCLPGCVCRPNGFCG	N.A.
25	Squash	Citrullus lanatus	AGCB01013304.1	DSKDREKKKMEWKKAALVAIMGMLLMAAFAESAGVDEMIELVSDGGNDFPRKIMNGVLGCPRILMPCKVDSDCLPNCTCRPNGFCG	CPRILMPCKVDSDCLPNCTCRPNGFCG	7.69464	sp|P11969|1-30	Citrullus	MEWKKAALVAIMGMLLMAAFAES	AGVDEMIELVSDGGNDFPRKIMNGVLG	CPRILMPCKVDSDCLPNCTCRPNGFCG	N.A.
26	Squash	Cucurbita moschata	NEWM01000034.1	WATKRKKMEWKRGALIAMVGLLLMAAFAESAAVHGGEVIQLVSDGVNDFPRKMMNGARGCPRILMECEVDSDCLPGCICRPNGFCG	RGCPRILMECEVDSDCLPGCICRPNGFCG	1.87865	sp|P11969|1-30	Cucurbita	MEWKRGALIAMVGLLLMAAFAES	AAVHGGEVIQLVSDGVNDFPRKMMNGA	RGCPRILMECEVDSDCLPGCICRPNGFCG	N.A.
27	Squash	Lagenaria siceraria	CM016486.1	IERQIKKKQNNIREIIREKEKGTKMEWKRVGLVAMVGMLMMAALVEECVAIEAKSVGGLNKNEFPRKMMNIEDYDNVNEGRMCPRILEECTTDNDCMNECICLPNGFCG	GRMCPRILEECTTDNDCMNECICLPNGFCG	1.07149	sp|P11969|1-30	Lagenaria	MEWKRVGLVAMVGMLMMAALVEECVA	IEAKSVGGLNKNEFPRKMMNIEDYDNVNE	GRMCPRILEECTTDNDCMNECICLPNGFCG	N.A.
28	Squash	Momordica charantia	BDCS01000056.1	KEGAEMESKKIFIVVALVAMMLVASSATFEEGDMRPLVSDDGAVAGQDMNDFPRKMFVKVVYYENQRRCPRILKQCKRDSDCPGECICMAHGFCG	RRCPRILKQCKRDSDCPGECICMAHGFCG	0.00856116	sp|P11969|1-30	Momordica	MESKKIFIVVALVAMMLVASS	ATFEEGDMRPLVSDDGAVAGQDMNDFPRKMFVKVVYYENQ	RRCPRILKQCKRDSDCPGECICMAHGFCG	N.A.
29	Squash	Cucurbita maxima	NEWN01000008.1	WATKREKMEWKRGALIAMVGLLLMAAFAESAAVHGGEVIQLVSDGVNDFPRKMMNGVQGCPRILMECELDSDCLPGCICRPNGFCG	CPRILMECELDSDCLPGCICRPNGFCG	4.57286	sp|P11969|1-30	Cucurbita	MEWKRGALIAMVGLLLMAAFAES	AAVHGGEVIQLVSDGVNDFPRKMMNGVQG	CPRILMECELDSDCLPGCICRPNGFCG	N.A.
30	Squash	Cucumis sativus	CM002925.1	RNMESKKIVMVAIVATIIVQVAMSSSASFVVDDKDWIKLVSDGRAQADQDMNNGCPRKMMIKGGVFKEEEMMCPRILMKCKHDSDCLPGCVCLEHIEYCG	EEMMCPRILMKCKHDSDCLPGCVCLEHIEYCG	0.0172727	sp|P10293|1-32	Cucumis	MESKKIVMVAIVATIIVQVAMS	SSASFVVDDKDWIKLVSDGRAQADQDMNNGCPRKMMIKGGVFKE	EEMMCPRILMKCKHDSDCLPGCVCLEHIEYCG	N.A.
31	Squash	Cucurbita argyrosperma	SDJN01000134.1	IERVKGIMGNKREKMEWKRGALIAMVGLLLMAAFAESAAVHGGEVIQLVSDGVNDFPRKMMNGALGCPRILMECEVDSDCLPGCICRPNGFCG	CPRILMECEVDSDCLPGCICRPNGFCG	6.17747	sp|P11969|1-30	Cucurbita	MGNKREKMEWKRGALIAMVGLLLMAAFAES	AAVHGGEVIQLVSDGVNDFPRKMMNGALG	CPRILMECEVDSDCLPGCICRPNGFCG	N.A.
32	Squash	Cucumis melo	HF534907.1	GKATLLRRNLKREKSKGKKSEKKLTMEMSKNTVGFFKWKVMIMIVLLLGTSISANNMVDANAMEVEEGNGIFMLPRKMMKNGLLIFQYGVCPLIYMPCKQDSDCLKDCVCKQTGICGGKYW	CPLIYMPCKQDSDCLKDCVCKQTGICG	0.00232154	sp|P11969|1-30	Cucumis	MEMSKNTVGFFKWKVMIMIVLLLGTSISA	NNMVDANAMEVEEGNGIFMLPRKMMKNGLLIFQYGV	CPLIYMPCKQDSDCLKDCVCKQTGICG	GKYW
33	Squash	Benincasa hispida	CM019136.1	TQERSLREKKMEWKKIGLVAMVGMLVMAALVEECAAIEAQSVEGLNKIEFPRKMMKEGRMCPRILEECTTDDDCMNECICLPNGFCG	GRMCPRILEECTTDDDCMNECICLPNGFCG	0.537804	sp|P11969|1-30	Benincasa	MEWKKIGLVAMVGMLVMAALVEECAA	IEAQSVEGLNKIEFPRKMMKE	GRMCPRILEECTTDDDCMNECICLPNGFCG	N.A.
34	Squash	Benincasa hispida	CM019136.1	TQERSLREKKMEWKKIGLVAMVGMLVMAALVEECAAIEAQSVEGLNKIEFPRKMMKEGRMCPRILEECTTDYDCMDECICLPNGFCG	GRMCPRILEECTTDYDCMDECICLPNGFCG	0.721024	sp|P11969|1-30	Benincasa	MEWKKIGLVAMVGMLVMAALVEECAA	IEAQSVEGLNKIEFPRKMMKE	GRMCPRILEECTTDYDCMDECICLPNGFCG	N.A.
35	Squash	Luffa acutangula	CM022715.1	EIRERERMEWKKAALVAMVGMLLMAAFAESAGAGAGVDEVIELVSDGVDFPENMVKGVVGCPRILMKCKTTRDCLFGCTCRPNGYCG	CPRILMKCKTTRDCLFGCTCRPNGYCG	0.00664533	sp|P11969|1-30	Luffa	MEWKKAALVAMVGMLLMAAFAES	AGAGAGVDEVIELVSDGVDFPENMVKGVVG	CPRILMKCKTTRDCLFGCTCRPNGYCG	N.A.
36	Squash	Cucumis sativus	CM002925.1	DGVKKEREAKKEKIMEWKKVALVAMMGMLLMATFTESVGLGVDEEIIQLVSDGLNEYSQNIGKETVGCPRILMPCKSDHDCLSGCTCKRNGYCG	CPRILMPCKSDHDCLSGCTCKRNGYCG	0.000327448	sp|P11969|1-30	Cucumis	MEWKKVALVAMMGMLLMATFTES	VGLGVDEEIIQLVSDGLNEYSQNIGKETVG	CPRILMPCKSDHDCLSGCTCKRNGYCG	N.A.
37	Squash	Cucumis sativus	CM002925.1	HKEELRNLSRKSGKAKIERTKMEWKKIALVAMMGMLLMATFTESVGLGVDEEIIQLVSDGVNEYSQNIGKDTAPGCPRILMKCKTDSDCYPGCTCKPMGYCG	CPRILMKCKTDSDCYPGCTCKPMGYCG	0.00229336	sp|P11969|1-30	Cucumis	MEWKKIALVAMMGMLLMATFTES	VGLGVDEEIIQLVSDGVNEYSQNIGKDTAPG	CPRILMKCKTDSDCYPGCTCKPMGYCG	N.A.
38	Squash	Benincasa hispida	CM019136.1	DSKDRKRKMEWKKVALVAMMGMLLVGAFVESAGIDADEVIQLVSDGGNDFPRKMMNGVVGCPRILMPCKVDEDCFATCKCLSNGYCG	CPRILMPCKVDEDCFATCKCLSNGYCG	8.54725	sp|P11969|1-30	Benincasa	MEWKKVALVAMMGMLLVGAFVES	AGIDADEVIQLVSDGGNDFPRKMMNGVVG	CPRILMPCKVDEDCFATCKCLSNGYCG	N.A.
39	Squash	Lagenaria siceraria	CM016486.1	KMEWKKAALVAMMGMLLMAAFTESAGAGVDEMIELVSDGGNDFPRKIMNGVVGCPRILMPCKVDADCFPTCTCRPNGYCG	CPRILMPCKVDADCFPTCTCRPNGYCG	0.000331884	sp|P11969|1-30	Lagenaria	MEWKKAALVAMMGMLLMAAFTESAG	AGVDEMIELVSDGGNDFPRKIMNGVVG	CPRILMPCKVDADCFPTCTCRPNGYCG	N.A.
40	Squash	Luffa acutangula	CM022715.1	ERERERERMEWEKAALVAMVGMLLMAAFAESAGAGAGADEVMELVSDGVDFPENMAKGVVACPRILMRCRTTRDCLPGCTCRPNGYCG	CPRILMRCRTTRDCLPGCTCRPNGYCG	0.0258653	sp|P11969|1-30	Luffa	MEWEKAALVAMVGMLLMAAFAES	AGAGAGADEVMELVSDGVDFPENMAKGVVA	CPRILMRCRTTRDCLPGCTCRPNGYCG	N.A.
41	Squash	Momordica charantia	BDCS01000056.1	ICMQRLFDTHHMHAHLFLYKCDSSEATLNNKDNKEGRKGVGMESKKVVVVVAMVVMMLVAMSSAAFDDGGAETGEVNYYPRKMFIKIGVYNEEERICPRIWMECKRDSDCMAQCICVDGHCG	RICPRIWMECKRDSDCMAQCICVDGHCG	0.654906	sp|P11969|1-30	Momordica	N.A.	N.A.	RICPRIWMECKRDSDCMAQCICVDGHCG	N.A.
42	Squash	Benincasa hispida	CM019136.1	KPKKEINQREEEKKMESMKVPFMTKVFIIVVLLGTSISAMEVEGNENGVMDNIQTMLLPRKMMNDGLFIFQFGICPLIYMACRKDSDCLLHCVCNHQSTCGPKE	CPLIYMACRKDSDCLLHCVCNHQSTCG	4.29992	sp|P11969|1-30	Benincasa	MESMKVPFMTKVFIIVVLLGTSISA	MEVEGNENGVMDNIQTMLLPRKMMNDGLFIFQFGI	CPLIYMACRKDSDCLLHCVCNHQSTCG	PKE
43	Squash	Cucurbita maxima	NEWN01000008.1	KEREKMGWKRGALVAMVGILLVAAFAESAAVDAAVDEVSQLVSVGGNGFHSPRKMMNVVQGCPTILMSCKVDSDCLPACKCRSNGYCS	CPTILMSCKVDSDCLPACKCRSNGYC	0.0264265	sp|P11969|1-30	Cucurbita	MGWKRGALVAMVGILLVAAFAES	AAVDAAVDEVSQLVSVGGNGFHSPRKMMNVVQG	CPTILMSCKVDSDCLPACKCRSNGYC	S
44	Squash	Momordica charantia	BDCS01000056.1	KLCVYQTCIKRLLKHAQILNMHATIIDTHHMHAPLFLYKCDSSKATLNNKDNKERRKGVEMESKKVVVVVAMVVMMLVATSSAAFNDGRAETGEVNYPRKMFIKIGVYNEDERICPLIWMECKRDSDCLAQCICVDGHCG	RICPLIWMECKRDSDCLAQCICVDGHCG	4.00238	sp|P11969|1-30	Momordica	N.A.	N.A.	RICPLIWMECKRDSDCLAQCICVDGHCG	N.A.
45	Squash	Luffa aegyptiaca	JAAVXE010002704.1	EIRERMEWKKAALVAMVGMLLMAAFAESAGAGVGADEVVEQVSDGVDFPESMAKGVVGCPRILMRCRTTRDCLPGCTCRPNGYCG	CPRILMRCRTTRDCLPGCTCRPNGYCG	0.0206036	sp|P11969|1-30	Luffa	MEWKKAALVAMVGMLLMAAFAES	AGAGVGADEVVEQVSDGVDFPESMAKGVVG	CPRILMRCRTTRDCLPGCTCRPNGYCG	N.A.
46	Squash	Citrullus lanatus	AGCB01013308.1	KGRREKKMESKKVGFMGKVLIIIVLLGTSISANNMKAMEVEGNEIRVVDTIQTIVLPRKMMKDGLFLFQFGICPLIYMPCKKDSDCLQHCACNDNGICGPIE	CPLIYMPCKKDSDCLQHCACNDNGICG	0.666745	sp|P11969|1-30	Citrullus	MESKKVGFMGKVLIIIVLLGTSISA	NNMKAMEVEGNEIRVVDTIQTIVLPRKMMKDGLFLFQFGI	CPLIYMPCKKDSDCLQHCACNDNGICG	PIE
47	Squash	Luffa aegyptiaca	JAAVXE010002704.1	ERERERKRMEWKKAALVAMVGMLLMAAFAESSGAGAVANEVIELVSDGVDFPENMVKGVVGCPRILMKCKTKEDCFPTCNCLNGYCG	CPRILMKCKTKEDCFPTCNCLNGYCG	0.0676669	sp|P11969|1-30	Luffa	MEWKKAALVAMVGMLLMAAFA	ESSGAGAVANEVIELVSDGVDFPENMVKGVVG	CPRILMKCKTKEDCFPTCNCLNGYCG	N.A.
48	Squash	Cucurbita pepo	CM008931.1	SVERKYAKETEKERRKKMERKRGALVAMVGLLLIAAFAESTAVDEVIQLVSDGGNDFPRKMMKGAEECPRQLVRCKKDSDCHRACKCMPYHFCG	CPRQLVRCKKDSDCHRACKCMPYHFCG	0.00511499	sp|P10293|1-32	Cucurbita	MERKRGALVAMVGLLLIAAFA	ESTAVDEVIQLVSDGGNDFPRKMMKGAEE	CPRQLVRCKKDSDCHRACKCMPYHFCG	N.A.
49	Squash	Cucurbita argyrosperma	SDJN01000134.1	IFSSQTPFQDFKTCMRVLLISINRERESALVAMVGLLLIAAFAESTAVDAAVDEVIQLVSDGGNDFPRKMMKGAEECPRQLVRCKKDSDCHRACKCMPYHFCG	CPRQLVRCKKDSDCHRACKCMPYHFCG	0.00599171	sp|P10293|1-32	Cucurbita	MRVLLISINRERESALVAMVGLLLIAAFAESTAVDA	AVDEVIQLVSDGGNDFPRKMMKGAEE	CPRQLVRCKKDSDCHRACKCMPYHFCG	N.A.
50	Squash	Luffa acutangula	CM022715.1	KQTHHKKHKRKSDLLKERRKLKEKKMESKKVAFVAILVVVLMASSASANNFEAIKLVTDGGNRIGVVESSGSAFPRKMVKHGFLFPGICPLIYMPCEKDSDCLAQCVCNNGICGGRP	CPLIYMPCEKDSDCLAQCVCNNGICG	1.72992	sp|P11969|1-30	Luffa	MESKKVAFVAILVVVLMASSASA	NNFEAIKLVTDGGNRIGVVESSGSAFPRKMVKHGFLFPGI	CPLIYMPCEKDSDCLAQCVCNNGICG	GRP
51	Squash	Lagenaria siceraria	CM016486.1	VETQRKRKIKGKKRKEMESKKVGFIAKVVIIIVLLGTSISANNMEAKEVEGNKIGVMDTIQTIVLPRKMMKNGLFLFQFGICPFIYMPCKEDSDCFRHCTCNNGICGPKD	CPFIYMPCKEDSDCFRHCTCNNGICG	0.000485363	sp|P11969|1-30	Lagenaria	MESKKVGFIAKVVIIIVLLGTSISA	NNMEAKEVEGNKIGVMDTIQTIVLPRKMMKNGLFLFQFGI	CPFIYMPCKEDSDCFRHCTCNNGICG	PKD
52	Squash	Luffa acutangula	CM022715.1	IQKGLKAKTKHRVEEERAWRRKAHKKMKSKKNSGLVVMVVVVFMIATLTENVAVGFFNDGGVHGFPRKIVLKNGGNGVCPVIGQPCKSHDDCPSDCACYTAGHCGDWVG	VCPVIGQPCKSHDDCPSDCACYTAGHCG	0.0726115	sp|P10293|1-32	Luffa	MKSKKNSGLVVMVVVVFMIATLTEN	VAVGFFNDGGVHGFPRKIVLKNGGNG	VCPVIGQPCKSHDDCPSDCACYTAGHCG	DWVG
53	Squash	Lagenaria siceraria	CM016486.1	KRHMEMNNKVALVAMVVLMVVMAQSATAIATVDEAIQLPADNGANTPRVCPATLLPCKTDSECSPCICVNGACV	RVCPATLLPCKTDSECSPCICVNGAC	0.0169098	sp|P10295|1-28	Lagenaria	MEMNNKVALVAMVVLMVVMAQSATA	IATVDEAIQLPADNGANTP	RVCPATLLPCKTDSECSPCICVNGAC	V
54	Squash	Citrullus lanatus	AGCB01013296.1	LGKGKIDMEMKNKIALVAMVVVMVVMAQSATTIAAVDEAIQLPADGGANTPRVCPATLLPCKTNSECSPCICVNGACI	RVCPATLLPCKTNSECSPCICVNGAC	0.0438399	sp|P10295|1-28	Citrullus	MEMKNKIALVAMVVVMVVMAQSATTIA	AVDEAIQLPADGGANTP	RVCPATLLPCKTNSECSPCICVNGAC	I
55	Squash	Cucurbita pepo	GEYH01000449.1	PEMGSMKIVAVALIAMMLVATLSAAYAIDDDSMDLVFDGRDINHGVPRKIMKWGVLNHEERVCPKILMECKKDSDCLAECICLEHGYCG	RVCPKILMECKKDSDCLAECICLEHGYCG	3.51843e-05	sp|P11969|1-30	Cucurbita	MGSMKIVAVALIAMMLVATLSAAYA	IDDDSMDLVFDGRDINHGVPRKIMKWGVLNHEE	RVCPKILMECKKDSDCLAECICLEHGYCG	N.A.
56	Squash	Cucurbita pepo	gb|GBZI01032244.1|	NLLFLFYKWHLNSQEVLTKRPEMGSMKIVAVALIAMMLVATLSAAYAIDDDSMDLVFDGRDINHGVPRKIMKWGVLNHEERVCPKILMECKKDSDCLAECICLEHGYCG	RVCPKILMECKKDSDCLAECICLEHGYCG	3.61113e-05	sp|P11969|1-30	Cucurbita	MGSMKIVAVALIAMMLVATLSAAYA	IDDDSMDLVFDGRDINHGVPRKIMKWGVLNHEE	RVCPKILMECKKDSDCLAECICLEHGYCG	N.A.
57	Squash	Momordica charantia	gi|536686754|gb|GANF01035940.1|	AETVATEIQGRPRRMMRGGICPRILMKCKKTSDCMAQCKCLSNGFCGSAPN	CPRILMKCKKTSDCMAQCKCLSNGFCG	0.0955181	sp|P11969|1-30	Momordica	N.A.	N.A.	CPRILMKCKKTSDCMAQCKCLSNGFCG	SAPN
58	Squash	Crotalaria juncea	GFBY01015902.1	DFFKKMEWKKAALVAMVGMLLMVAFVESAGVGAGADDMIELVSDGLNEYSENLRQDTAAGCPRILMKCKTDRDCLHGCTCKKNGYCG	CPRILMKCKTDRDCLHGCTCKKNGYCG	8.84761	sp|P11969|1-30	Crotalaria	MEWKKAALVAMVGMLLMVAFVES	AGVGAGADDMIELVSDGLNEYSENLRQDTAAG	CPRILMKCKTDRDCLHGCTCKKNGYCG	N.A.
59	Squash	Phelipanche aegyptiaca	GFQM01066637.1	RDPVKRERESKEREKKKMEWKKVALVAVMGMLVMATFTESVGLGVDEEIIQLVSDGVNEYSQNIGKKNVGCPRILMKCKTDRDCLTGCTCKRNGYCG	CPRILMKCKTDRDCLTGCTCKRNGYCG	3.72398	sp|P11969|1-30	Phelipanche	MEWKKVALVAVMGMLVMATFTES	VGLGVDEEIIQLVSDGVNEYSQNIGKKNVG	CPRILMKCKTDRDCLTGCTCKRNGYCG	N.A.
60	Squash	Cucurbita pepo	GEYH01004399.1	NMAWKRGALIAMVGLLLMAAFADSAAVHGGEVIQLVSDGVNDFPRKMMNAALGCPRILMECEVDSDCLPGCVCRPNGFCG	CPRILMECEVDSDCLPGCVCRPNGFCG	0.762491	sp|P11969|1-30	Cucurbita	MAWKRGALIAMVGLLLMAAFA	DSAAVHGGEVIQLVSDGVNDFPRKMMNAALG	CPRILMECEVDSDCLPGCVCRPNGFCG	N.A.
61	Squash	Cucurbita pepo subsp. pepo	GGKS01025092.1	EVIQLVSDGVNDFPRKMMNAALGCPRILMECEVDSDCLPGCVCRPNGFCG	CPRILMECEVDSDCLPGCVCRPNGFCG	0.054741	sp|P11969|1-30	Cucurbita	N.A.	N.A.	CPRILMECEVDSDCLPGCVCRPNGFCG	N.A.
62	Squash	Trichosanthes kirilowii	gb|GDIG01002876.1|	VGCPKILMACYTDDNCLASCICLSSGFCGSPPL	CPKILMACYTDDNCLASCICLSSGFCG	2.36983	sp|P11969|1-30	Trichosanthes	N.A.	N.A.	CPKILMACYTDDNCLASCICLSSGFCG	SPPL
63	Squash	Cucurbita pepo	gb|GBZI01049796.1|	KMEWKRGALIAMVGLLLMAAFADSAAVHGGEVIQLVSDGVNDFPRKMMNAALGCPRILMECEVDSDCLPGCVCRPNGFCG	CPRILMECEVDSDCLPGCVCRPNGFCG	0.796393	sp|P11969|1-30	Cucurbita	MEWKRGALIAMVGLLLMAAFA	DSAAVHGGEVIQLVSDGVNDFPRKMMNAALG	CPRILMECEVDSDCLPGCVCRPNGFCG	N.A.
64	Squash	Allium cepa	gi|701907306|gb|GBRQ01151805.1|	DSKDREKKKMEWKKAALVAIMGMLLMAAFAESAGVDEMIELVSDGGNDFPRKIMNGVLGCPRILMPCKVDSDCLPNCTCRPNGFCG	CPRILMPCKVDSDCLPNCTCRPNGFCG	1.78867	sp|P11969|1-30	Allium	MEWKKAALVAIMGMLLMAAFAES	AGVDEMIELVSDGGNDFPRKIMNGVLG	CPRILMPCKVDSDCLPNCTCRPNGFCG	N.A.
65	Squash	Momordica charantia	gi|537231222|gb|GANG01014907.1|	ALVAMMLVASSATFEEGDMRPLVSDDGAVAGQDMNDFPRKMFVKVVYYENQRRCPRILKQCKRDSDCPGECICMAHGFCG	RRCPRILKQCKRDSDCPGECICMAHGFCG	0.00205471	sp|P11969|1-30	Momordica	N.A.	N.A.	RRCPRILKQCKRDSDCPGECICMAHGFCG	N.A.
66	Squash	Gynostemma pentaphyllum	GHVI01077388.1	KKVALVAMMGMLLMATFTESVGLGVDEEIIQLVSDGLNEYSQNIGKETVGCPRILMPCKSDHDCLSGCTCKRNGYCG	CPRILMPCKSDHDCLSGCTCKRNGYCG	4.98543	sp|P11969|1-30	Gynostemma	MMGMLLMATFTESVGLG	VDEEIIQLVSDGLNEYSQNIGKETVG	CPRILMPCKSDHDCLSGCTCKRNGYCG	N.A.
67	Squash	Gynostemma pentaphyllum	GHVI01036363.1	FEERRNISNIRLEMESKKNVVLMAIVVMMLMMASNTLAEFSTENVMIELLSDGGSDLPRKMIKDEPQQVLGCPRILMECVYDSDCLPGCVCGSNGFCG	CPRILMECVYDSDCLPGCVCGSNGFCG	0.820163	sp|P11969|1-30	Gynostemma	MESKKNVVLMAIVVMMLMMASNTLA	EFSTENVMIELLSDGGSDLPRKMIKDEPQQVLG	CPRILMECVYDSDCLPGCVCGSNGFCG	N.A.
68	Squash	Cucumis sativus	gb|GDIL01009907.1|	DGVKKEREAKKEKIMEWKKVALVAMMGMLLMATFTESVGLGVDEEIIQLVSDGVNEYSQNIGKETVGCPRILMPCKSDHDCLSGCTCKRNGYCG	CPRILMPCKSDHDCLSGCTCKRNGYCG	7.53018	sp|P11969|1-30	Cucumis	MEWKKVALVAMMGMLLMATFTES	VGLGVDEEIIQLVSDGVNEYSQNIGKETVG	CPRILMPCKSDHDCLSGCTCKRNGYCG	N.A.
69	Squash	Cucumis sativus	gb|GDIL01009146.1|	SRKSGKAKIERTKMEWKKIALVAMMGMLLMATFTESVGLGVDEEIIQLVSDGVNEYSQNIGKDTAPGCPRILMKCKTDSDCYPGCTCKPMGYCG	CPRILMKCKTDSDCYPGCTCKPMGYCG	0.000230667	sp|P11969|1-30	Cucumis	MEWKKIALVAMMGMLLMATFTES	VGLGVDEEIIQLVSDGVNEYSQNIGKDTAPG	CPRILMKCKTDSDCYPGCTCKPMGYCG	N.A.
70	Squash	Trichosanthes kirilowii	gb|GDIG01001073.1|	NKESEKMEWKKAALVAMVGILVMAAFVESARAGAGADEVIQLVSDGVNEYSEKMMEGVVGCPRILMPCKVNDDCLRGCKCLSNGYCG	CPRILMPCKVNDDCLRGCKCLSNGYCG	0.000388676	sp|P11969|1-30	Trichosanthes	MEWKKAALVAMVGILVMAAFVESARA	GAGADEVIQLVSDGVNEYSEKMMEGVVG	CPRILMPCKVNDDCLRGCKCLSNGYCG	N.A.
71	Squash	Luffa aegyptiaca	gb|GDHR01051413.1|	RSGLPGGVVGCPRILMKCKTKEDCFPTCNCLNGYCG	CPRILMKCKTKEDCFPTCNCLNGYCG	0.011136	sp|P11969|1-30	Luffa	N.A.	N.A.	CPRILMKCKTKEDCFPTCNCLNGYCG	N.A.
72	Squash	Gynostemma pentaphyllum	GHVI01036233.1	KRERDMEGKKIGLMVIMAMMVISILATPAENLMIDGHGRVTQEQSGTCPEIGKQCKSHEDCHFNCACFTAGFCGDFVN	QSGTCPEIGKQCKSHEDCHFNCACFTAGFCG	0.0662006	sp|P10293|1-32	Gynostemma	MEGKKIGLMVIMAMMVISILA	TPAENLMIDGHGRVTQE	QSGTCPEIGKQCKSHEDCHFNCACFTAGFCG	DFVN
73	Squash	Trichosanthes kirilowii	gb|GDIG01007350.1|	GETKHRIGERAWETKAHKKMESKKSTGLMVMVVMMFMIATLADSAVFTENVAVGFVMDGGGVHGFPRKIVLKNRGNGVCPVVGQTCKSHEDCPSDCACYTAGHCGDWVG	VCPVVGQTCKSHEDCPSDCACYTAGHCG	0.0310517	sp|P10293|1-32	Trichosanthes	MESKKSTGLMVMVVMMFMIATLADS	AVFTENVAVGFVMDGGGVHGFPRKIVLKNRGNG	VCPVVGQTCKSHEDCPSDCACYTAGHCG	DWVG
74	Squash	Luffa aegyptiaca	gb|GDHR01009112.1|	ESIELKGGKHIRKWRARRILVMIATLTEKVAVGPKLFLKNGGNGVCPVIGQPCKSHDDCPSDCACYTAGHCGDWVG	VCPVIGQPCKSHDDCPSDCACYTAGHCG	0.0558666	sp|P10293|1-32	Luffa	N.A.	N.A.	VCPVIGQPCKSHDDCPSDCACYTAGHCG	DWVG
75	Squash	Luffa aegyptiaca	gb|GDHR01052613.1|	KARSIELKGGKHIRKWRARRILVMIATLTEKVAVGPKLFLKNGGNGVCPVIGQPCKSHDDCPSDCACYTAGHCGDWVG	VCPVIGQPCKSHDDCPSDCACYTAGHCG	0.0563281	sp|P10293|1-32	Luffa	N.A.	N.A.	VCPVIGQPCKSHDDCPSDCACYTAGHCG	DWVG
76	Squash	Gynostemma pentaphyllum	GHVI01059556.1	DEPFLGCPRLWKACEVDSDCRRTCVCKPNKHCGSKYTFQIIFRLLINHTLIF	CPRLWKACEVDSDCRRTCVCKPNKHCG	0.0807308	sp|P10293|1-32	Gynostemma	N.A.	N.A.	CPRLWKACEVDSDCRRTCVCKPNKHCG	SKYTFQIIFRLLINHTLIF
77	Squash	Momordica charantia	gi|536645096|gb|GANF01049621.1|	AAAAVEEGIQLLASDYNTPPPERICPVMILPCKTDSECSPCYCVNGSCV	RICPVMILPCKTDSECSPCYCVNGSC	0.00995009	sp|P10295|1-28	Momordica	N.A.	N.A.	RICPVMILPCKTDSECSPCYCVNGSC	V
78	Squash	Momordica charantia	gi|537256613|gb|GANG01009244.1|	AVEEGIQLLASDYNTPPPERICPVMILPCKTDSECSPCYCVNGSCV	RICPVMILPCKTDSECSPCYCVNGSC	0.0119725	sp|P10295|1-28	Momordica	N.A.	N.A.	RICPVMILPCKTDSECSPCYCVNGSC	V
79	Squash	Gynostemma pentaphyllum	GHVI01085546.1	IINLVSDGGDDNIKFLANYPRKVLKNGDDDDDDDKLRLCPRIIMPCIFDFTCPYECKCINGLCS	RLCPRIIMPCIFDFTCPYECKCINGLCS	0.017029	sp|P10295|1-28	Gynostemma	N.A.	N.A.	RLCPRIIMPCIFDFTCPYECKCINGLCS	N.A.
80	Squash	Luffa aegyptiaca	gb|GDHR01021625.1|	NYETPPPPRVCPVMILPCKTDSECSPCYCVNGSCKEEEEE	RVCPVMILPCKTDSECSPCYCVNGSC	0.0252492	sp|P10295|1-28	Luffa	N.A.	N.A.	RVCPVMILPCKTDSECSPCYCVNGSC	KEEEEE
81	Squash	Cucurbita pepo	GEYH01062418.1	EMNKKVALVVMVVLAAVMAQSAAVDEVIQLPSEGGAGCYDTPPPPPRVCPVMILPCKTDSECSPCYCVNGSCV	RVCPVMILPCKTDSECSPCYCVNGSC	0.041353	sp|P10295|1-28	Cucurbita	MNKKVALVVMVVLAAVMAQSAA	VDEVIQLPSEGGAGCYDTPPPPP	RVCPVMILPCKTDSECSPCYCVNGSC	V
82	Squash	Cucurbita pepo subsp. pepo	GGKS01060866.1	MEMNKKVALVVMVVLAAVMAQSAAVDEVIQLPSEGGAGCYDTPPPPPRVCPVMILPCKTDSECSPCYCVNGSCV	RVCPVMILPCKTDSECSPCYCVNGSC	0.0424568	sp|P10295|1-28	Cucurbita	MEMNKKVALVVMVVLAAVMAQSAA	VDEVIQLPSEGGAGCYDTPPPPP	RVCPVMILPCKTDSECSPCYCVNGSC	V
83	Squash	Cucurbita pepo subsp. pepo	GGKS01045513.1	DHMEMKNKVGLVAMVVVMVVMAQSAATIAAVDEPIQVPTNGGGSDSNTPRVCPATILPCKTDSECSPCNCVNGSCV	RVCPATILPCKTDSECSPCNCVNGSC	0.0477137	sp|P10295|1-28	Cucurbita	MEMKNKVGLVAMVVVMVVMAQSAA	TIAAVDEPIQVPTNGGGSDSNTP	RVCPATILPCKTDSECSPCNCVNGSC	V
84	Squash	Trichosanthes kirilowii	gb|GDIG01015634.1|	PIAAVEEVIELPSDGGRKTLNGGGRRYYNTPPPPRVCPVMVLPCQTDSECSPCYCVNGSCI	RVCPVMVLPCQTDSECSPCYCVNGSC	0.0853907	sp|P10295|1-28	Trichosanthes	N.A.	N.A.	RVCPVMVLPCQTDSECSPCYCVNGSC	I
85	Squash antimicrobial branch	Citrullus lanatus	AGCB01013309.1	LSLSLLLRFGFFLSVKSPTCCSETQSYKYKKEKTLFKTQTIKKRKKKKKKKREREMEMSKKLVVLVMAVVLLVGDSVGGTNTFTIGEAMEVSSDEVNRVDNSEMMAVPRKIMLKNRVGVCLFVGKPCWSDADCPSGCYCKPLPLIDAGYCGFL	NRVGVCLFVGKPCWSDADCPSGCYCKPLPLIDAGYCGFL	3.44776e-19	citcol_8	Citrullus	MEMSKKLVVLVMAVVLLVGDSVGG	TNTFTIGEAMEVSSDEVNRVDNSEMMAVPRKIMLK	NRVGVCLFVGKPCWSDADCPSGCYCKPLPLIDAGYCGFL	N.A.
86	Squash antimicrobial branch	Cucumis melo	HF534907.1	KTFSWSANTITLVNYIPLHMIKLKFHKYKKELKRKPIFQTQTIHSIAKEKEREMSKKALVVLAMAFVLLVANSVRATDIITIDEVIEEVNSDEVNRAGLEKIFAPRKLKLKNGGPRLGVCLLVGKPCMSDADCPSGCYCKPVPLLDIGYCGFL	RLGVCLLVGKPCMSDADCPSGCYCKPVPLLDIGYCGFL	4.44659e-16	citcol_8	Cucumis	N.A.	N.A.	RLGVCLLVGKPCMSDADCPSGCYCKPVPLLDIGYCGFL	N.A.
87	Squash antimicrobial branch	Lagenaria siceraria	CM016486.1	PKKKREIEMSKKLVVLAMAVVLLVASSVEATNTVTIGEAIEVNSDEENRVGNSEMIFVPRKIMLKNGGPRLGICLFIGKPCWSDADCSSGCYCKPIPLLDFGYCGFLLLLIYDDDNVSQE	RLGICLFIGKPCWSDADCSSGCYCKPIPLLDFGYCGFL	1.58685e-14	citcol_8	Lagenaria	MSKKLVVLAMAVVLLVASSVEA	TNTVTIGEAIEVNSDEENRVGNSEMIFVPRKIMLKNGGP	RLGICLFIGKPCWSDADCSSGCYCKPIPLLDFGYCGFL	LLLIYDDDNVSQE
88	Squash antimicrobial branch	Benincasa hispida	CM019136.1	LPLYMKGKKNDHTTSINTREKKTIFETQTIQSIATKREMSKKLVVLAMAVVLLVANSVGATDTFTIGEAIEVGSDDVNRVGNSEMIFVPRKIMLKNGGPKLGICLLVGKPCWSDADCLSGCFCKPIPLLDMGYCGFL	KLGICLLVGKPCWSDADCLSGCFCKPIPLLDMGYCGFL	1.72399e-14	citcol_8	Benincasa	N.A.	N.A.	KLGICLLVGKPCWSDADCLSGCFCKPIPLLDMGYCGFL	N.A.
89	Squash antimicrobial branch	Cucumis sativus	CM002925.1	PKKERDLESEIMSKKTLVVLAMVFVLLVANSVRATDIITIDEATEVNSDEVNKAGLEMIFAPRKLKLRNGGSRLGVCLLVGKPCLSDADCPSGCYCKPVPLLNIGYCGFL	SRLGVCLLVGKPCLSDADCPSGCYCKPVPLLNIGYCGFL	2.53413e-13	citcol_8	Cucumis	MSKKTLVVLAMVFVLLVANSVRA	TDIITIDEATEVNSDEVNKAGLEMIFAPRKLKLRNGG	SRLGVCLLVGKPCLSDADCPSGCYCKPVPLLNIGYCGFL	N.A.
90	Squash antimicrobial branch	Cucumis melo	HF534907.1	TKGSIYSKRKKKRSYMMEIMSKKVGLLAMAVLMLMAISAGATSSEVDEVIELPSDEANMVVATNMEMWSRKMMKEGDRKGSGNGLCLIVGTPCNSDENCFSGCRCKTTPILKLGICSPF	GLCLIVGTPCNSDENCFSGCRCKTTPILKLGIC	0.0447616	citcol_8	Cucumis	MMEIMSKKVGLLAMAVLMLMAISAGA	TSSEVDEVIELPSDEANMVVATNMEMWSRKMMKEGDRKGSGN	GLCLIVGTPCNSDENCFSGCRCKTTPILKLGIC	SPF
91	Squash antimicrobial branch	Benincasa hispida	CM019136.1	FNLSFNDNEITHIFLRYDPQHYKLSLPYSHYYIFTIPPFYKSKPFELKEPYTQERKYMEVSKKVGVLAMVVMLLMAISARATSFELGQVIELPLDEAKEVVSTNMDAWPRKVMKEGRNGENGVCLLIGTPCSSDANCLPGCSCRTTLILKLGLCSPF	GVCLLIGTPCSSDANCLPGCSCRTTLILKLGLC	0.851366	citcol_8	Benincasa	MEVSKKVGVLAMVVMLLMAISARA	TSFELGQVIELPLDEAKEVVSTNMDAWPRKVMKEGRNGEN	GVCLLIGTPCSSDANCLPGCSCRTTLILKLGLC	SPF
92	Squash antimicrobial branch	Cucumis sativus	CM002925.1	TIGSIYSKRKEKISYMMEMRKKVGLLAMAVLMLMVISARATSSEVGGVIELPSDEASEVVPTNMEMWSRKMMKEGGRKGDNGLCLIIGTPCNSDANCLSGCKCRTTLILKLGLCSPF	GLCLIIGTPCNSDANCLSGCKCRTTLILKLGLC	0.27512	citcol_8	Cucumis	MMEMRKKVGLLAMAVLMLMVISARA	TSSEVGGVIELPSDEASEVVPTNMEMWSRKMMKEGGRKGDN	GLCLIIGTPCNSDANCLSGCKCRTTLILKLGLC	SPF
93	Squash antimicrobial branch	Lagenaria siceraria	CM016486.1	TKGTIIYSKERRYMEMSKKVGVLAMVVMLLMAIISAQATSSAVGEMIELPFDEANEVVSTNMDVWPRKMMKEGRNGENGLCLLIGTPCSSDANCLPGCSCRTTIILKLGLCSPF	GLCLLIGTPCSSDANCLPGCSCRTTIILKLGLC	4.53953	citcol_6	Lagenaria	MEMSKKVGVLAMVVMLLMAIISAQA	TSSAVGEMIELPFDEANEVVSTNMDVWPRKMMKEGRNGEN	GLCLLIGTPCSSDANCLPGCSCRTTIILKLGLC	SPF
94	Squash antimicrobial branch	Hevea brasiliensis	GEIA01063184.1	KKREREMEMSKKLVVLVMAVVLLVGDSVGGTNTFTIGEAMEVSSDEVNRVDNSEMMAVPRKIMLKNRVGVCLFVGKPCWSDADCPSGCYCKPLPLIDAGYCGFL	NRVGVCLFVGKPCWSDADCPSGCYCKPLPLIDAGYCGFL	9.45532e-20	citcol_8	Hevea	MEMSKKLVVLVMAVVLLVGDSVGG	TNTFTIGEAMEVSSDEVNRVDNSEMMAVPRKIMLK	NRVGVCLFVGKPCWSDADCPSGCYCKPLPLIDAGYCGFL	N.A.
95	Squash antimicrobial branch	Jatropha curcas	GFVC01060722.1	KREREMEMSKKLVVLVMAVVLLVGDSVGGTNTFTIGEAMEVSSDEVNRVDNSEMMAVPRKIMLKNRVGVCLFVGKPCWSDADCPSGCYCKPLPLIDAGYCGFL	NRVGVCLFVGKPCWSDADCPSGCYCKPLPLIDAGYCGFL	9.50808e-20	citcol_8	Jatropha	MEMSKKLVVLVMAVVLLVGDSVGG	TNTFTIGEAMEVSSDEVNRVDNSEMMAVPRKIMLK	NRVGVCLFVGKPCWSDADCPSGCYCKPLPLIDAGYCGFL	N.A.
96	Squash antimicrobial branch	Cucumis sativus	gb|GDIL01009571.1|	IYSKRKEKISYMMEMRKKVGLLAMAVLMLMVISARATSSEVGGVIELPSDEASEVVPTNMEMWSRKMMKEGGRKGDNGLCLIIGTPCNSDANCLSGCKCRTTLILKLGLCSPF	GLCLIIGTPCNSDANCLSGCKCRTTLILKLGLC	0.691175	citcol_8	Cucumis	MMEMRKKVGLLAMAVLMLMVISARA	TSSEVGGVIELPSDEASEVVPTNMEMWSRKMMKEGGRKGDN	GLCLIIGTPCNSDANCLSGCKCRTTLILKLGLC	SPF
97	Squash antimicrobial branch	Gynostemma pentaphyllum	GHVI01039109.1	SGSDLQEREGETKERGKIMDSKKLALLGMVAVILAVTFARSATAAGDNEVAFDNEDGMLNDGKLGVCLSSGNPCTSDANCLTGCRCRIGRWKIGYCTAASTLQDFMA	KLGVCLSSGNPCTSDANCLTGCRCRIGRWKIGYC	3.31577	citcol_7	Gynostemma	MDSKKLALLGMVAVILAVTFARSATA	AGDNEVAFDNEDGMLNDG	KLGVCLSSGNPCTSDANCLTGCRCRIGRWKIGYC	TAASTLQDFMA
